# Supplementary material for: Direct ring-strain loading for visible-light accelerated bioorthogonal ligation via diarylsydnone-dibenzo[b,f ][1,4,5]thiadiazepine photo-click reactions
Source: Commun Chem. 2020 Mar 4;3:29. doi: 10.1038/s42004-020-0273-6 (PMC9814081; doi:10.1038/s42004-020-0273-6)
Supplement: Supplementary file 4 — Supplementary Data 1 [file 42004_2020_273_MOESM4_ESM.zip]

Archive with 2 entries (2 files):
- CIF for 3e.cif
- 3e.pdf
