# Supplementary material for: Direct ring-strain loading for visible-light accelerated bioorthogonal ligation via diarylsydnone-dibenzo[b,f ][1,4,5]thiadiazepine photo-click reactions
Source: Commun Chem. 2020 Mar 4;3:29. doi: 10.1038/s42004-020-0273-6 (PMC9814081; doi:10.1038/s42004-020-0273-6)
Supplement: Supplementary file 4 — Supplementary Data 1 [file 42004_2020_273_MOESM4_ESM.zip › CIF for 3e.cif]

data_180511_s2_gao
_audit_creation_date               2018-05-14
_audit_creation_method
;
Olex2 1.2
(compiled 2018.04.26 svn.r3504 for OlexSys, GUI svn.r5492)
;
_shelx_SHELXL_version_number       '2014/7'
_audit_contact_author_address      ?
_audit_contact_author_email        ?
_audit_contact_author_name         ''
_audit_contact_author_phone        ?
_publ_contact_author_id_orcid      ?
_publ_section_references
;
Dolomanov, O.V., Bourhis, L.J., Gildea, R.J, Howard, J.A.K. & Puschmann, H.
 (2009), J. Appl. Cryst. 42, 339-341.

Palatinus, L. & Chapuis, G. (2007). J. Appl. Cryst., 40, 786-790;
Palatinus, L. & van der Lee, A. (2008). J. Appl. Cryst. 41, 975-984;
Palatinus, L., Prathapa, S. J. & van Smaalen, S. (2012). J. Appl. Cryst. 45,
 575-580.

Sheldrick, G.M. (2015). Acta Cryst. C71, 3-8.
;
_chemical_name_common              ?
_chemical_name_systematic          ?
_chemical_formula_moiety           'C28 H18 F6 N4 O S'
_chemical_formula_sum              'C28 H18 F6 N4 O S'
_chemical_formula_weight           572.52
_chemical_melting_point            ?
_chemical_oxdiff_formula           c12h12n2o3s1
loop_
  _atom_type_symbol
  _atom_type_description
  _atom_type_scat_dispersion_real
  _atom_type_scat_dispersion_imag
  _atom_type_scat_source
 'C' 'C' 0.0033 0.0016 'International Tables Vol C Tables 4.2.6.8 and 6.1.1.4'
 'H' 'H' 0.0000 0.0000 'International Tables Vol C Tables 4.2.6.8 and 6.1.1.4'
 'F' 'F' 0.0171 0.0103 'International Tables Vol C Tables 4.2.6.8 and 6.1.1.4'
 'N' 'N' 0.0061 0.0033 'International Tables Vol C Tables 4.2.6.8 and 6.1.1.4'
 'O' 'O' 0.0106 0.0060 'International Tables Vol C Tables 4.2.6.8 and 6.1.1.4'
 'S' 'S' 0.1246 0.1234 'International Tables Vol C Tables 4.2.6.8 and 6.1.1.4'

_shelx_space_group_comment
;
The symmetry employed for this shelxl refinement is uniquely defined
by the following loop, which should always be used as a source of
symmetry information in preference to the above space-group names.
They are only intended as comments.
;
_space_group_crystal_system        'monoclinic'
_space_group_IT_number             15
_space_group_name_H-M_alt          'C 1 2/c 1'
_space_group_name_Hall             '-C 2yc'
loop_
  _space_group_symop_operation_xyz
 'x, y, z'
 '-x, y, -z+1/2'
 'x+1/2, y+1/2, z'
 '-x+1/2, y+1/2, -z+1/2'
 '-x, -y, -z'
 'x, -y, z-1/2'
 '-x+1/2, -y+1/2, -z'
 'x+1/2, -y+1/2, z-1/2'

_cell_length_a                     25.630(2)
_cell_length_b                     7.8333(5)
_cell_length_c                     27.839(2)
_cell_angle_alpha                  90
_cell_angle_beta                   111.329(10)
_cell_angle_gamma                  90
_cell_volume                       5206.2(8)
_cell_formula_units_Z              8
_cell_measurement_reflns_used      2188
_cell_measurement_temperature      293(2)
_cell_measurement_theta_max        26.0070
_cell_measurement_theta_min        3.2980
_shelx_estimated_absorpt_T_max     0.962
_shelx_estimated_absorpt_T_min     0.934
_exptl_absorpt_coefficient_mu      0.197
_exptl_absorpt_correction_T_max    1.00000
_exptl_absorpt_correction_T_min    0.30085
_exptl_absorpt_correction_type     multi-scan
_exptl_absorpt_process_details
;
CrysAlisPro 1.171.38.43 (Rigaku Oxford Diffraction, 2015)
Empirical absorption correction using spherical harmonics,
 implemented in SCALE3 ABSPACK scaling algorithm.
;
_exptl_absorpt_special_details     ?
_exptl_crystal_colour              ?
_exptl_crystal_density_diffrn      1.461
_exptl_crystal_density_meas        ?
_exptl_crystal_density_method      ?
_exptl_crystal_description         block
_exptl_crystal_F_000               2336
_exptl_crystal_size_max            0.35
_exptl_crystal_size_mid            0.3
_exptl_crystal_size_min            0.2
_exptl_transmission_factor_max     ?
_exptl_transmission_factor_min     ?
_diffrn_reflns_av_R_equivalents    0.0304
_diffrn_reflns_av_unetI/netI       0.0531
_diffrn_reflns_Laue_measured_fraction_full  0.999
_diffrn_reflns_Laue_measured_fraction_max  0.999
_diffrn_reflns_limit_h_max         32
_diffrn_reflns_limit_h_min         -22
_diffrn_reflns_limit_k_max         9
_diffrn_reflns_limit_k_min         -9
_diffrn_reflns_limit_l_max         34
_diffrn_reflns_limit_l_min         -32
_diffrn_reflns_number              11181
_diffrn_reflns_point_group_measured_fraction_full  0.999
_diffrn_reflns_point_group_measured_fraction_max  0.999
_diffrn_reflns_theta_full          25.242
_diffrn_reflns_theta_max           26.372
_diffrn_reflns_theta_min           2.932
_diffrn_ambient_temperature        293.15
_diffrn_detector                   'CCD plate'
_diffrn_detector_area_resol_mean   16.0874
_diffrn_detector_type              Eos
_diffrn_measured_fraction_theta_full  0.999
_diffrn_measured_fraction_theta_max  0.999
_diffrn_measurement_details
;
List of Runs (angles in degrees, time in seconds):

  # Type    Start    End  Width  t~exp~   \w     \q     \k     \f   Frames
--------------------------------------------------------------------------
  1  \w     -6.00  20.00   0.40   60.00    --  -14.81 -93.00 100.00   65
  2  \w    -44.00  56.80   0.40   60.00    --  -14.81  19.00-150.00  252
  3  \w    -84.00  -4.40   0.40   60.00    --  -14.81 -38.00  30.00  199
;
_diffrn_measurement_device         'four-circle diffractometer'
_diffrn_measurement_device_type    'Xcalibur, Eos'
_diffrn_measurement_method         '\w scans'
_diffrn_orient_matrix_type        
 'CrysAlisPro convention (1999,Acta A55,543-557)'
_diffrn_orient_matrix_UB_11        -0.0183615000
_diffrn_orient_matrix_UB_12        -0.0380821000
_diffrn_orient_matrix_UB_13        -0.0230900000
_diffrn_orient_matrix_UB_21        -0.0215451000
_diffrn_orient_matrix_UB_22        -0.0018813000
_diffrn_orient_matrix_UB_23        0.0103160000
_diffrn_orient_matrix_UB_31        -0.0090490000
_diffrn_orient_matrix_UB_32        0.0820317000
_diffrn_orient_matrix_UB_33        -0.0104958000
_diffrn_radiation_monochromator    graphite
_diffrn_radiation_probe            x-ray
_diffrn_radiation_type             MoK\a
_diffrn_radiation_wavelength       0.71073
_diffrn_source                     'fine-focus sealed X-ray tube'
_diffrn_source_type                'Enhance (Mo) X-ray Source'
_reflns_Friedel_coverage           0.000
_reflns_Friedel_fraction_full      .
_reflns_Friedel_fraction_max       .
_reflns_number_gt                  3250
_reflns_number_total               5317
_reflns_odcompleteness_completeness  99.79
_reflns_odcompleteness_iscentric   1
_reflns_odcompleteness_theta       26.32
_reflns_special_details
;
 Reflections were merged by SHELXL according to the crystal
 class for the calculation of statistics and refinement.
 
 _reflns_Friedel_fraction is defined as the number of unique
 Friedel pairs measured divided by the number that would be
 possible theoretically, ignoring centric projections and
 systematic absences.
;
_reflns_threshold_expression       'I > 2\s(I)'
_computing_cell_refinement         'CrysAlisPro 1.171.38.43 (Rigaku OD, 2015)'
_computing_data_collection         'CrysAlisPro 1.171.38.43 (Rigaku OD, 2015)'
_computing_data_reduction          'CrysAlisPro 1.171.38.43 (Rigaku OD, 2015)'
_computing_molecular_graphics      'Olex2 (Dolomanov et al., 2009)'
_computing_publication_material    'Olex2 (Dolomanov et al., 2009)'
_computing_structure_refinement    'ShelXL (Sheldrick, 2015)'
_computing_structure_solution
;
Superflip (Palatinus & Chapuis, 2007;Palatinus & van der Lee, 2008;
Palatinus et al., 2012)
;
_refine_diff_density_max           0.373
_refine_diff_density_min           -0.360
_refine_diff_density_rms           0.059
_refine_ls_extinction_coef         .
_refine_ls_extinction_method       none
_refine_ls_goodness_of_fit_ref     1.018
_refine_ls_hydrogen_treatment      constr
_refine_ls_matrix_type             full
_refine_ls_number_parameters       380
_refine_ls_number_reflns           5317
_refine_ls_number_restraints       6
_refine_ls_R_factor_all            0.1120
_refine_ls_R_factor_gt             0.0696
_refine_ls_restrained_S_all        1.019
_refine_ls_shift/su_max            0.001
_refine_ls_shift/su_mean           0.000
_refine_ls_structure_factor_coef   Fsqd
_refine_ls_weighting_details      
 'w=1/[\s^2^(Fo^2^)+(0.0916P)^2^+3.6921P] where P=(Fo^2^+2Fc^2^)/3'
_refine_ls_weighting_scheme        calc
_refine_ls_wR_factor_gt            0.1679
_refine_ls_wR_factor_ref           0.1976
_refine_special_details            ?
_olex2_refinement_description
;
1. Fixed Uiso
 At 1.2 times of:
  All C(H) groups
 At 1.5 times of:
  All C(H,H,H) groups
2. Restrained distances
 C8-F4 = C8-F4A = C8-F5 = C8-F5A = C8-F6 = C8-F6A
 1.3 with sigma of 0.02
3. Uiso/Uaniso restraints and constraints
Uanis(F5) = Uanis(F5A)
Uanis(F6) = Uanis(F6A)
Uanis(F4) = Uanis(F4A)
Uanis(F2) = Uanis(F2A)
Uanis(F1) = Uanis(F1A)
4. Others
 Sof(F5A)=Sof(F6A)=1-FVAR(1)
 Sof(F5)=Sof(F6)=FVAR(1)
 Sof(F4A)=1-FVAR(2)
 Sof(F4)=FVAR(2)
 Sof(F1A)=Sof(F2A)=1-FVAR(3)
 Sof(F1)=Sof(F2)=FVAR(3)
5.a Aromatic/amide H refined with riding coordinates:
 C2(H2), C4(H4), C6(H6), C11(H11), C12(H12), C14(H14), C15(H15), C19(H19),
 C20(H20), C21(H21), C22(H22), C25(H25), C26(H26), C27(H27), C28(H28)
5.b Idealised Me refined as rotating group:
 C16(H16A,H16B,H16C)
;
_atom_sites_solution_hydrogens     geom
_atom_sites_solution_primary       iterative
_atom_sites_solution_secondary     ?
loop_
  _atom_site_label
  _atom_site_type_symbol
  _atom_site_fract_x
  _atom_site_fract_y
  _atom_site_fract_z
  _atom_site_U_iso_or_equiv
  _atom_site_adp_type
  _atom_site_occupancy
  _atom_site_site_symmetry_order
  _atom_site_calc_flag
  _atom_site_refinement_flags_posn
  _atom_site_refinement_flags_adp
  _atom_site_refinement_flags_occupancy
  _atom_site_disorder_assembly
  _atom_site_disorder_group
 S1 S 0.36244(4) 0.60218(13) 0.48719(4) 0.0663(3) Uani 1 1 d . . . . .
 F3 F 0.25446(12) 0.6186(4) 0.69907(14) 0.1207(11) Uani 1 1 d . . . . .
 O1 O 0.71565(9) 0.7454(4) 0.64941(10) 0.0697(7) Uani 1 1 d . . . . .
 N1 N 0.47171(10) 0.8224(3) 0.64433(10) 0.0475(7) Uani 1 1 d . . . . .
 N2 N 0.48734(10) 0.8340(3) 0.60433(10) 0.0419(6) Uani 1 1 d . . . . .
 N3 N 0.45762(10) 0.8498(3) 0.55590(10) 0.0430(6) Uani 1 1 d . . . . .
 N4 N 0.39892(11) 0.6134(3) 0.60840(10) 0.0464(6) Uani 1 1 d . . . . .
 C1 C 0.30459(13) 0.8506(4) 0.68535(13) 0.0495(8) Uani 1 1 d . . . . .
 C2 C 0.32361(14) 0.9989(5) 0.71234(13) 0.0552(9) Uani 1 1 d . . . . .
 H2 H 0.3028 1.0532 0.7292 0.066 Uiso 1 1 calc R . . . .
 C3 C 0.37427(14) 1.0664(5) 0.71413(14) 0.0570(9) Uani 1 1 d . . . . .
 C4 C 0.40532(14) 0.9843(4) 0.68965(13) 0.0536(9) Uani 1 1 d . . . . .
 H4 H 0.4394 1.0301 0.6913 0.064 Uiso 1 1 calc R . . . .
 C5 C 0.38609(12) 0.8345(4) 0.66271(12) 0.0440(7) Uani 1 1 d . . . . .
 C6 C 0.33535(13) 0.7673(4) 0.66067(12) 0.0471(8) Uani 1 1 d . . . . .
 H6 H 0.3220 0.6666 0.6428 0.056 Uiso 1 1 calc R . . . .
 C7 C 0.24933(17) 0.7766(5) 0.68211(18) 0.0674(11) Uani 1 1 d . . . . .
 C8 C 0.3952(2) 1.2272(7) 0.7420(2) 0.0935(16) Uani 1 1 d D . . . .
 C9 C 0.41872(12) 0.7486(4) 0.63491(12) 0.0440(7) Uani 1 1 d . . . . .
 C10 C 0.54785(12) 0.8243(4) 0.61691(12) 0.0414(7) Uani 1 1 d . . . . .
 C11 C 0.57065(12) 0.8892(4) 0.58314(13) 0.0460(7) Uani 1 1 d . . . . .
 H11 H 0.5482 0.9478 0.5539 0.055 Uiso 1 1 calc R . . . .
 C12 C 0.62743(13) 0.8668(4) 0.59286(13) 0.0507(8) Uani 1 1 d . . . . .
 H12 H 0.6433 0.9104 0.5702 0.061 Uiso 1 1 calc R . . . .
 C13 C 0.65989(13) 0.7794(4) 0.63649(13) 0.0510(8) Uani 1 1 d . . . . .
 C14 C 0.63657(14) 0.7200(5) 0.67105(13) 0.0594(9) Uani 1 1 d . . . . .
 H14 H 0.6590 0.6646 0.7010 0.071 Uiso 1 1 calc R . . . .
 C15 C 0.58033(14) 0.7425(5) 0.66135(13) 0.0566(9) Uani 1 1 d . . . . .
 H15 H 0.5646 0.7029 0.6846 0.068 Uiso 1 1 calc R . . . .
 C16 C 0.73944(16) 0.7792(7) 0.61162(17) 0.0834(13) Uani 1 1 d . . . . .
 H16A H 0.7189 0.7185 0.5805 0.125 Uiso 1 1 calc GR . . . .
 H16B H 0.7778 0.7425 0.6242 0.125 Uiso 1 1 calc GR . . . .
 H16C H 0.7377 0.8995 0.6046 0.125 Uiso 1 1 calc GR . . . .
 C17 C 0.43294(13) 0.5193(4) 0.58799(12) 0.0452(7) Uani 1 1 d . . . . .
 C18 C 0.41996(14) 0.5039(4) 0.53476(13) 0.0481(8) Uani 1 1 d . . . . .
 C19 C 0.45331(16) 0.4025(4) 0.51661(14) 0.0569(9) Uani 1 1 d . . . . .
 H19 H 0.4446 0.3923 0.4813 0.068 Uiso 1 1 calc R . . . .
 C20 C 0.49915(17) 0.3167(4) 0.55012(16) 0.0627(10) Uani 1 1 d . . . . .
 H20 H 0.5210 0.2487 0.5374 0.075 Uiso 1 1 calc R . . . .
 C21 C 0.51228(16) 0.3324(4) 0.60211(16) 0.0626(10) Uani 1 1 d . . . . .
 H21 H 0.5433 0.2752 0.6248 0.075 Uiso 1 1 calc R . . . .
 C22 C 0.47975(14) 0.4328(4) 0.62128(14) 0.0537(8) Uani 1 1 d . . . . .
 H22 H 0.4892 0.4427 0.6567 0.064 Uiso 1 1 calc R . . . .
 C23 C 0.35634(13) 0.8063(4) 0.51102(13) 0.0502(8) Uani 1 1 d . . . . .
 C24 C 0.40090(12) 0.9035(4) 0.54386(12) 0.0438(7) Uani 1 1 d . . . . .
 C25 C 0.39036(14) 1.0612(4) 0.56084(14) 0.0539(8) Uani 1 1 d . . . . .
 H25 H 0.4199 1.1243 0.5834 0.065 Uiso 1 1 calc R . . . .
 C26 C 0.33648(15) 1.1264(5) 0.54474(16) 0.0646(10) Uani 1 1 d . . . . .
 H26 H 0.3299 1.2324 0.5565 0.077 Uiso 1 1 calc R . . . .
 C27 C 0.29310(16) 1.0342(5) 0.51153(17) 0.0706(11) Uani 1 1 d . . . . .
 H27 H 0.2570 1.0788 0.5002 0.085 Uiso 1 1 calc R . . . .
 C28 C 0.30232(14) 0.8766(5) 0.49475(15) 0.0634(10) Uani 1 1 d . . . . .
 H28 H 0.2723 0.8152 0.4722 0.076 Uiso 1 1 calc R . . . .
 F1 F 0.22930(18) 0.8505(6) 0.7151(3) 0.1140(19) Uani 0.826(9) 1 d . . P A 1
 F2 F 0.2120(2) 0.7786(11) 0.6350(2) 0.146(3) Uani 0.826(9) 1 d . . P A 1
 F4 F 0.44876(15) 1.2291(7) 0.7666(2) 0.168(3) Uani 0.897(7) 1 d D . P B 1
 F5 F 0.3774(3) 1.2611(9) 0.7804(3) 0.146(3) Uani 0.732(8) 1 d D . P B 1
 F6 F 0.3814(5) 1.3616(8) 0.7094(3) 0.205(4) Uani 0.732(8) 1 d D . P B 1
 F1A F 0.2094(10) 0.880(3) 0.6765(14) 0.1140(19) Uani 0.174(9) 1 d . . P A 2
 F2A F 0.2249(11) 0.695(6) 0.6445(13) 0.146(3) Uani 0.174(9) 1 d . . P A 2
 F4A F 0.4141(15) 1.203(5) 0.7910(8) 0.168(3) Uani 0.103(7) 1 d D . P B 2
 F5A F 0.3566(6) 1.325(3) 0.7419(8) 0.146(3) Uani 0.268(8) 1 d D . P B 2
 F6A F 0.4206(14) 1.319(3) 0.7211(12) 0.205(4) Uani 0.268(8) 1 d D . P B 2

loop_
  _atom_site_aniso_label
  _atom_site_aniso_U_11
  _atom_site_aniso_U_22
  _atom_site_aniso_U_33
  _atom_site_aniso_U_23
  _atom_site_aniso_U_13
  _atom_site_aniso_U_12
 S1 0.0573(6) 0.0650(6) 0.0664(6) -0.0089(5) 0.0102(5) -0.0065(5)
 F3 0.091(2) 0.097(2) 0.191(3) 0.024(2) 0.071(2) -0.0224(16)
 O1 0.0309(12) 0.104(2) 0.0769(16) 0.0144(15) 0.0233(12) 0.0099(13)
 N1 0.0356(14) 0.0579(16) 0.0566(16) -0.0124(13) 0.0259(13) -0.0014(12)
 N2 0.0289(13) 0.0435(14) 0.0596(17) -0.0084(12) 0.0238(12) -0.0021(11)
 N3 0.0297(13) 0.0467(14) 0.0576(16) -0.0021(12) 0.0219(12) -0.0009(11)
 N4 0.0405(14) 0.0462(14) 0.0615(16) -0.0026(13) 0.0295(13) -0.0010(12)
 C1 0.0390(17) 0.058(2) 0.062(2) 0.0022(16) 0.0303(16) 0.0023(15)
 C2 0.0397(18) 0.072(2) 0.065(2) -0.0085(18) 0.0322(16) 0.0065(17)
 C3 0.047(2) 0.065(2) 0.065(2) -0.0184(18) 0.0270(17) 0.0008(17)
 C4 0.0367(17) 0.066(2) 0.067(2) -0.0140(18) 0.0302(16) -0.0067(16)
 C5 0.0345(16) 0.0516(18) 0.0535(18) -0.0035(15) 0.0250(14) 0.0020(14)
 C6 0.0432(18) 0.0470(17) 0.060(2) -0.0025(15) 0.0291(16) -0.0057(14)
 C7 0.051(2) 0.073(3) 0.096(3) -0.001(2) 0.048(2) -0.005(2)
 C8 0.068(3) 0.103(4) 0.124(4) -0.053(3) 0.051(3) -0.016(3)
 C9 0.0346(16) 0.0488(18) 0.0572(18) -0.0036(15) 0.0271(14) -0.0021(14)
 C10 0.0271(15) 0.0460(17) 0.0545(18) -0.0114(14) 0.0188(14) -0.0019(13)
 C11 0.0336(16) 0.0440(17) 0.065(2) 0.0024(15) 0.0225(15) 0.0017(14)
 C12 0.0343(17) 0.059(2) 0.065(2) 0.0039(17) 0.0261(16) -0.0031(15)
 C13 0.0275(16) 0.064(2) 0.062(2) -0.0058(17) 0.0172(15) 0.0004(15)
 C14 0.0357(18) 0.087(3) 0.056(2) 0.0051(18) 0.0162(16) 0.0048(18)
 C15 0.0392(18) 0.083(2) 0.054(2) -0.0040(18) 0.0236(16) 0.0011(18)
 C16 0.039(2) 0.125(4) 0.097(3) 0.019(3) 0.038(2) 0.015(2)
 C17 0.0443(18) 0.0386(16) 0.061(2) -0.0048(14) 0.0291(16) -0.0071(14)
 C18 0.0482(19) 0.0400(17) 0.062(2) -0.0080(14) 0.0264(16) -0.0078(14)
 C19 0.072(2) 0.0456(18) 0.068(2) -0.0068(17) 0.043(2) -0.0095(18)
 C20 0.072(3) 0.0432(19) 0.093(3) -0.0050(19) 0.054(2) 0.0019(18)
 C21 0.058(2) 0.0479(19) 0.089(3) 0.0043(19) 0.035(2) 0.0082(17)
 C22 0.053(2) 0.0496(18) 0.064(2) 0.0011(16) 0.0272(17) 0.0033(16)
 C23 0.0363(17) 0.0504(18) 0.067(2) 0.0089(16) 0.0222(16) -0.0051(14)
 C24 0.0316(15) 0.0435(17) 0.064(2) 0.0065(15) 0.0269(14) 0.0017(13)
 C25 0.0434(19) 0.0435(18) 0.084(2) 0.0044(17) 0.0342(18) 0.0007(15)
 C26 0.053(2) 0.055(2) 0.101(3) 0.013(2) 0.045(2) 0.0144(18)
 C27 0.042(2) 0.075(3) 0.102(3) 0.030(2) 0.035(2) 0.0154(19)
 C28 0.0327(18) 0.075(3) 0.081(3) 0.021(2) 0.0190(17) -0.0025(17)
 F1 0.087(3) 0.144(3) 0.159(5) -0.051(3) 0.101(3) -0.037(2)
 F2 0.037(3) 0.280(8) 0.099(3) 0.058(4) -0.001(2) -0.038(3)
 F4 0.066(2) 0.198(5) 0.241(5) -0.155(5) 0.057(3) -0.042(2)
 F5 0.087(4) 0.216(6) 0.156(6) -0.145(5) 0.070(4) -0.041(4)
 F6 0.299(12) 0.066(4) 0.193(6) -0.036(4) 0.022(8) -0.018(5)
 F1A 0.087(3) 0.144(3) 0.159(5) -0.051(3) 0.101(3) -0.037(2)
 F2A 0.037(3) 0.280(8) 0.099(3) 0.058(4) -0.001(2) -0.038(3)
 F4A 0.066(2) 0.198(5) 0.241(5) -0.155(5) 0.057(3) -0.042(2)
 F5A 0.087(4) 0.216(6) 0.156(6) -0.145(5) 0.070(4) -0.041(4)
 F6A 0.299(12) 0.066(4) 0.193(6) -0.036(4) 0.022(8) -0.018(5)

_geom_special_details
;
 All esds (except the esd in the dihedral angle between two l.s. planes)
 are estimated using the full covariance matrix.  The cell esds are taken
 into account individually in the estimation of esds in distances, angles
 and torsion angles; correlations between esds in cell parameters are only
 used when they are defined by crystal symmetry.  An approximate (isotropic)
 treatment of cell esds is used for estimating esds involving l.s. planes.
;
loop_
  _geom_bond_atom_site_label_1
  _geom_bond_atom_site_label_2
  _geom_bond_distance
  _geom_bond_site_symmetry_2
  _geom_bond_publ_flag
 S1 C18 1.761(4) . ?
 S1 C23 1.760(4) . ?
 F3 C7 1.314(5) . ?
 O1 C13 1.367(4) . ?
 O1 C16 1.419(4) . ?
 N1 N2 1.317(3) . ?
 N1 C9 1.410(4) . ?
 N2 N3 1.291(3) . ?
 N2 C10 1.462(3) . ?
 N3 C24 1.431(4) . ?
 N4 C9 1.285(4) . ?
 N4 C17 1.410(4) . ?
 C1 C2 1.373(5) . ?
 C1 C6 1.383(4) . ?
 C1 C7 1.502(5) . ?
 C2 C3 1.386(5) . ?
 C3 C4 1.380(4) . ?
 C3 C8 1.475(6) . ?
 C4 C5 1.383(4) . ?
 C5 C6 1.385(4) . ?
 C5 C9 1.491(4) . ?
 C7 F1 1.335(6) . ?
 C7 F2 1.313(7) . ?
 C7 F1A 1.27(2) . ?
 C7 F2A 1.19(4) . ?
 C8 F4 1.291(6) . ?
 C8 F5 1.332(7) . ?
 C8 F6 1.351(9) . ?
 C8 F4A 1.28(2) . ?
 C8 F5A 1.252(14) . ?
 C8 F6A 1.249(19) . ?
 C10 C11 1.372(4) . ?
 C10 C15 1.373(5) . ?
 C11 C12 1.391(4) . ?
 C12 C13 1.379(5) . ?
 C13 C14 1.385(5) . ?
 C14 C15 1.378(4) . ?
 C17 C18 1.401(5) . ?
 C17 C22 1.396(5) . ?
 C18 C19 1.389(5) . ?
 C19 C20 1.380(5) . ?
 C20 C21 1.367(5) . ?
 C21 C22 1.387(5) . ?
 C23 C24 1.400(4) . ?
 C23 C28 1.403(4) . ?
 C24 C25 1.384(4) . ?
 C25 C26 1.385(5) . ?
 C26 C27 1.365(5) . ?
 C27 C28 1.371(6) . ?

loop_
  _geom_angle_atom_site_label_1
  _geom_angle_atom_site_label_2
  _geom_angle_atom_site_label_3
  _geom_angle
  _geom_angle_site_symmetry_1
  _geom_angle_site_symmetry_3
  _geom_angle_publ_flag
 C23 S1 C18 106.19(15) . . ?
 C13 O1 C16 117.3(3) . . ?
 N2 N1 C9 116.1(2) . . ?
 N1 N2 C10 114.6(2) . . ?
 N3 N2 N1 130.1(2) . . ?
 N3 N2 C10 115.3(2) . . ?
 N2 N3 C24 115.9(2) . . ?
 C9 N4 C17 119.3(3) . . ?
 C2 C1 C6 121.2(3) . . ?
 C2 C1 C7 119.9(3) . . ?
 C6 C1 C7 118.9(3) . . ?
 C1 C2 C3 118.9(3) . . ?
 C2 C3 C8 120.1(3) . . ?
 C4 C3 C2 120.4(3) . . ?
 C4 C3 C8 119.5(3) . . ?
 C3 C4 C5 120.5(3) . . ?
 C4 C5 C6 119.3(3) . . ?
 C4 C5 C9 120.5(3) . . ?
 C6 C5 C9 120.2(3) . . ?
 C1 C6 C5 119.8(3) . . ?
 F3 C7 C1 111.9(3) . . ?
 F3 C7 F1 100.1(4) . . ?
 F1 C7 C1 112.4(4) . . ?
 F2 C7 F3 108.2(5) . . ?
 F2 C7 C1 112.6(4) . . ?
 F2 C7 F1 111.0(4) . . ?
 F1A C7 F3 128.1(11) . . ?
 F1A C7 C1 117.3(9) . . ?
 F2A C7 F3 76.3(17) . . ?
 F2A C7 C1 116.2(16) . . ?
 F2A C7 F1A 95.3(19) . . ?
 F4 C8 C3 113.7(4) . . ?
 F4 C8 F5 100.4(5) . . ?
 F4 C8 F6 108.4(7) . . ?
 F5 C8 C3 115.3(5) . . ?
 F5 C8 F6 107.4(7) . . ?
 F6 C8 C3 110.8(5) . . ?
 F4A C8 C3 110.8(17) . . ?
 F5A C8 C3 112.6(8) . . ?
 F5A C8 F4A 95(2) . . ?
 F6A C8 C3 113.6(13) . . ?
 F6A C8 F4A 122(2) . . ?
 F6A C8 F5A 101.0(16) . . ?
 N1 C9 C5 113.7(3) . . ?
 N4 C9 N1 126.7(3) . . ?
 N4 C9 C5 119.4(3) . . ?
 C11 C10 N2 119.7(3) . . ?
 C11 C10 C15 121.4(3) . . ?
 C15 C10 N2 118.9(3) . . ?
 C10 C11 C12 119.7(3) . . ?
 C13 C12 C11 119.2(3) . . ?
 O1 C13 C12 124.5(3) . . ?
 O1 C13 C14 115.2(3) . . ?
 C12 C13 C14 120.3(3) . . ?
 C15 C14 C13 120.4(3) . . ?
 C10 C15 C14 119.0(3) . . ?
 C18 C17 N4 121.9(3) . . ?
 C22 C17 N4 119.6(3) . . ?
 C22 C17 C18 118.5(3) . . ?
 C17 C18 S1 124.7(3) . . ?
 C19 C18 S1 115.7(3) . . ?
 C19 C18 C17 119.5(3) . . ?
 C20 C19 C18 121.2(3) . . ?
 C21 C20 C19 119.5(3) . . ?
 C20 C21 C22 120.5(4) . . ?
 C21 C22 C17 120.8(3) . . ?
 C24 C23 S1 125.2(2) . . ?
 C24 C23 C28 118.2(3) . . ?
 C28 C23 S1 116.6(3) . . ?
 C23 C24 N3 120.7(3) . . ?
 C25 C24 N3 119.3(3) . . ?
 C25 C24 C23 119.6(3) . . ?
 C24 C25 C26 120.9(3) . . ?
 C27 C26 C25 119.7(3) . . ?
 C26 C27 C28 120.5(3) . . ?
 C27 C28 C23 121.0(4) . . ?

loop_
  _geom_torsion_atom_site_label_1
  _geom_torsion_atom_site_label_2
  _geom_torsion_atom_site_label_3
  _geom_torsion_atom_site_label_4
  _geom_torsion
  _geom_torsion_site_symmetry_1
  _geom_torsion_site_symmetry_2
  _geom_torsion_site_symmetry_3
  _geom_torsion_site_symmetry_4
  _geom_torsion_publ_flag
 S1 C18 C19 C20 -179.0(3) . . . . ?
 S1 C23 C24 N3 7.8(4) . . . . ?
 S1 C23 C24 C25 -178.5(3) . . . . ?
 S1 C23 C28 C27 179.4(3) . . . . ?
 O1 C13 C14 C15 -178.2(3) . . . . ?
 N1 N2 N3 C24 16.8(4) . . . . ?
 N1 N2 C10 C11 -158.5(3) . . . . ?
 N1 N2 C10 C15 24.6(4) . . . . ?
 N2 N1 C9 N4 44.6(5) . . . . ?
 N2 N1 C9 C5 -140.2(3) . . . . ?
 N2 N3 C24 C23 -124.5(3) . . . . ?
 N2 N3 C24 C25 61.8(4) . . . . ?
 N2 C10 C11 C12 -174.4(3) . . . . ?
 N2 C10 C15 C14 174.4(3) . . . . ?
 N3 N2 C10 C11 22.5(4) . . . . ?
 N3 N2 C10 C15 -154.4(3) . . . . ?
 N3 C24 C25 C26 172.0(3) . . . . ?
 N4 C17 C18 S1 2.1(4) . . . . ?
 N4 C17 C18 C19 -176.7(3) . . . . ?
 N4 C17 C22 C21 176.7(3) . . . . ?
 C1 C2 C3 C4 -0.8(6) . . . . ?
 C1 C2 C3 C8 178.9(4) . . . . ?
 C2 C1 C6 C5 -0.5(5) . . . . ?
 C2 C1 C7 F3 -123.6(4) . . . . ?
 C2 C1 C7 F1 -11.9(6) . . . . ?
 C2 C1 C7 F2 114.3(6) . . . . ?
 C2 C1 C7 F1A 39.5(19) . . . . ?
 C2 C1 C7 F2A 151(2) . . . . ?
 C2 C3 C4 C5 0.5(6) . . . . ?
 C2 C3 C8 F4 141.8(5) . . . . ?
 C2 C3 C8 F5 26.5(8) . . . . ?
 C2 C3 C8 F6 -95.8(8) . . . . ?
 C2 C3 C8 F4A 75(2) . . . . ?
 C2 C3 C8 F5A -30.1(14) . . . . ?
 C2 C3 C8 F6A -144.2(18) . . . . ?
 C3 C4 C5 C6 -0.2(5) . . . . ?
 C3 C4 C5 C9 178.1(3) . . . . ?
 C4 C3 C8 F4 -38.6(8) . . . . ?
 C4 C3 C8 F5 -153.8(6) . . . . ?
 C4 C3 C8 F6 83.9(8) . . . . ?
 C4 C3 C8 F4A -105(2) . . . . ?
 C4 C3 C8 F5A 149.6(13) . . . . ?
 C4 C3 C8 F6A 35.5(19) . . . . ?
 C4 C5 C6 C1 0.2(5) . . . . ?
 C4 C5 C9 N1 7.2(4) . . . . ?
 C4 C5 C9 N4 -177.2(3) . . . . ?
 C6 C1 C2 C3 0.8(5) . . . . ?
 C6 C1 C7 F3 56.7(5) . . . . ?
 C6 C1 C7 F1 168.3(4) . . . . ?
 C6 C1 C7 F2 -65.4(6) . . . . ?
 C6 C1 C7 F1A -140.2(18) . . . . ?
 C6 C1 C7 F2A -28(2) . . . . ?
 C6 C5 C9 N1 -174.5(3) . . . . ?
 C6 C5 C9 N4 1.1(5) . . . . ?
 C7 C1 C2 C3 -179.0(4) . . . . ?
 C7 C1 C6 C5 179.3(3) . . . . ?
 C8 C3 C4 C5 -179.2(4) . . . . ?
 C9 N1 N2 N3 29.0(4) . . . . ?
 C9 N1 N2 C10 -149.8(3) . . . . ?
 C9 N4 C17 C18 -114.9(3) . . . . ?
 C9 N4 C17 C22 67.7(4) . . . . ?
 C9 C5 C6 C1 -178.1(3) . . . . ?
 C10 N2 N3 C24 -164.4(2) . . . . ?
 C10 C11 C12 C13 0.0(5) . . . . ?
 C11 C10 C15 C14 -2.5(5) . . . . ?
 C11 C12 C13 O1 178.1(3) . . . . ?
 C11 C12 C13 C14 -2.3(5) . . . . ?
 C12 C13 C14 C15 2.2(6) . . . . ?
 C13 C14 C15 C10 0.1(6) . . . . ?
 C15 C10 C11 C12 2.4(5) . . . . ?
 C16 O1 C13 C12 -10.1(5) . . . . ?
 C16 O1 C13 C14 170.3(4) . . . . ?
 C17 N4 C9 N1 3.6(5) . . . . ?
 C17 N4 C9 C5 -171.4(3) . . . . ?
 C17 C18 C19 C20 -0.1(5) . . . . ?
 C18 S1 C23 C24 30.6(3) . . . . ?
 C18 S1 C23 C28 -150.5(3) . . . . ?
 C18 C17 C22 C21 -0.8(5) . . . . ?
 C18 C19 C20 C21 -0.4(5) . . . . ?
 C19 C20 C21 C22 0.3(5) . . . . ?
 C20 C21 C22 C17 0.3(5) . . . . ?
 C22 C17 C18 S1 179.5(2) . . . . ?
 C22 C17 C18 C19 0.7(5) . . . . ?
 C23 S1 C18 C17 38.7(3) . . . . ?
 C23 S1 C18 C19 -142.5(2) . . . . ?
 C23 C24 C25 C26 -1.7(5) . . . . ?
 C24 C23 C28 C27 -1.6(5) . . . . ?
 C24 C25 C26 C27 -0.2(5) . . . . ?
 C25 C26 C27 C28 1.2(6) . . . . ?
 C26 C27 C28 C23 -0.2(6) . . . . ?
 C28 C23 C24 N3 -171.1(3) . . . . ?
 C28 C23 C24 C25 2.6(5) . . . . ?

_shelx_res_file
;
    180511_s2_gao.res created by SHELXL-2014/7

TITL CF solution in C2/c
CELL 0.71073 25.629582 7.833327 27.83851 90 111.329 90
ZERR 8 0.002287 0.000495 0.002328 0 0.0096 0
LATT 7
SYMM -X,+Y,0.5-Z
SFAC C H F N O S
UNIT 224 144 48 32 8 8
DFIX 1.3 C8 F4 C8 F4A C8 F5 C8 F5A C8 F6 C8 F6A
EADP F5 F5A
EADP F6 F6A
EADP F4 F4A
EADP F2 F2A
EADP F1 F1A

L.S. 4
PLAN  45
SIZE 0.2 0.3 0.35
TEMP 20
FREE F2A F3
FREE F4 F6A
htab
conf
fmap 2
acta
SHEL 999 0.8
REM <olex2.extras>
REM <HklSrc "%.\\180511_s2_gao.hkl">
REM </olex2.extras>

WGHT    0.091600    3.692100
FVAR       1.44180   0.73166   0.89701   0.82607
S1    6    0.362438    0.602183    0.487194    11.00000    0.05729    0.06499 =
         0.06641   -0.00892    0.01021   -0.00649
F3    3    0.254458    0.618571    0.699075    11.00000    0.09055    0.09703 =
         0.19116    0.02401    0.07112   -0.02236
O1    5    0.715653    0.745373    0.649406    11.00000    0.03088    0.10438 =
         0.07693    0.01438    0.02330    0.00992
N1    4    0.471711    0.822374    0.644332    11.00000    0.03562    0.05788 =
         0.05660   -0.01238    0.02590   -0.00141
N2    4    0.487336    0.833966    0.604329    11.00000    0.02894    0.04350 =
         0.05963   -0.00839    0.02379   -0.00209
N3    4    0.457616    0.849850    0.555901    11.00000    0.02973    0.04672 =
         0.05762   -0.00207    0.02189   -0.00093
N4    4    0.398916    0.613381    0.608405    11.00000    0.04055    0.04623 =
         0.06149   -0.00262    0.02950   -0.00097
C1    1    0.304587    0.850597    0.685355    11.00000    0.03901    0.05756 =
         0.06194    0.00219    0.03028    0.00229
C2    1    0.323607    0.998873    0.712344    11.00000    0.03971    0.07228 =
         0.06469   -0.00846    0.03221    0.00650
AFIX  43
H2    2    0.302830    1.053162    0.729161    11.00000   -1.20000
AFIX   0
C3    1    0.374274    1.066365    0.714127    11.00000    0.04686    0.06534 =
         0.06452   -0.01839    0.02695    0.00081
C4    1    0.405321    0.984312    0.689654    11.00000    0.03672    0.06647 =
         0.06706   -0.01396    0.03025   -0.00673
AFIX  43
H4    2    0.439410    1.030058    0.691288    11.00000   -1.20000
AFIX   0
C5    1    0.386092    0.834511    0.662713    11.00000    0.03450    0.05158 =
         0.05354   -0.00345    0.02501    0.00198
C6    1    0.335345    0.767341    0.660671    11.00000    0.04325    0.04704 =
         0.05958   -0.00251    0.02908   -0.00571
AFIX  43
H6    2    0.321989    0.666562    0.642757    11.00000   -1.20000
AFIX   0
C7    1    0.249333    0.776570    0.682114    11.00000    0.05130    0.07256 =
         0.09642   -0.00092    0.04827   -0.00542
C8    1    0.395239    1.227156    0.742026    11.00000    0.06757    0.10282 =
         0.12381   -0.05294    0.05106   -0.01593
C9    1    0.418717    0.748605    0.634911    11.00000    0.03455    0.04879 =
         0.05720   -0.00357    0.02705   -0.00207
C10   1    0.547851    0.824256    0.616910    11.00000    0.02707    0.04603 =
         0.05448   -0.01137    0.01883   -0.00188
C11   1    0.570646    0.889168    0.583137    11.00000    0.03355    0.04402 =
         0.06450    0.00237    0.02253    0.00165
AFIX  43
H11   2    0.548221    0.947846    0.553866    11.00000   -1.20000
AFIX   0
C12   1    0.627427    0.866847    0.592861    11.00000    0.03427    0.05928 =
         0.06531    0.00392    0.02607   -0.00306
AFIX  43
H12   2    0.643295    0.910363    0.570229    11.00000   -1.20000
AFIX   0
C13   1    0.659891    0.779358    0.636492    11.00000    0.02753    0.06371 =
         0.06233   -0.00575    0.01716    0.00040
C14   1    0.636571    0.719992    0.671048    11.00000    0.03571    0.08651 =
         0.05557    0.00512    0.01622    0.00480
AFIX  43
H14   2    0.659002    0.664587    0.700985    11.00000   -1.20000
AFIX   0
C15   1    0.580332    0.742507    0.661347    11.00000    0.03923    0.08263 =
         0.05361   -0.00400    0.02365    0.00107
AFIX  43
H15   2    0.564618    0.702924    0.684552    11.00000   -1.20000
AFIX   0
C16   1    0.739439    0.779181    0.611620    11.00000    0.03910    0.12534 =
         0.09681    0.01944    0.03791    0.01500
AFIX 137
H16A  2    0.718883    0.718479    0.580515    11.00000   -1.50000
H16B  2    0.777800    0.742458    0.624174    11.00000   -1.50000
H16C  2    0.737719    0.899471    0.604614    11.00000   -1.50000
AFIX   0
C17   1    0.432942    0.519283    0.587994    11.00000    0.04433    0.03858 =
         0.06110   -0.00475    0.02906   -0.00714
C18   1    0.419963    0.503875    0.534762    11.00000    0.04822    0.03997 =
         0.06161   -0.00801    0.02643   -0.00779
C19   1    0.453311    0.402500    0.516612    11.00000    0.07165    0.04563 =
         0.06826   -0.00683    0.04303   -0.00945
AFIX  43
H19   2    0.444590    0.392282    0.481260    11.00000   -1.20000
AFIX   0
C20   1    0.499150    0.316695    0.550119    11.00000    0.07228    0.04321 =
         0.09284   -0.00504    0.05431    0.00193
AFIX  43
H20   2    0.520955    0.248694    0.537414    11.00000   -1.20000
AFIX   0
C21   1    0.512280    0.332355    0.602113    11.00000    0.05785    0.04786 =
         0.08874    0.00431    0.03456    0.00816
AFIX  43
H21   2    0.543257    0.275192    0.624797    11.00000   -1.20000
AFIX   0
C22   1    0.479752    0.432839    0.621276    11.00000    0.05254    0.04960 =
         0.06404    0.00114    0.02723    0.00333
AFIX  43
H22   2    0.489242    0.442748    0.656734    11.00000   -1.20000
AFIX   0
C23   1    0.356337    0.806285    0.511019    11.00000    0.03633    0.05041 =
         0.06669    0.00895    0.02223   -0.00514
C24   1    0.400899    0.903502    0.543857    11.00000    0.03155    0.04354 =
         0.06420    0.00646    0.02688    0.00174
C25   1    0.390358    1.061174    0.560844    11.00000    0.04342    0.04349 =
         0.08399    0.00441    0.03416    0.00067
AFIX  43
H25   2    0.419869    1.124253    0.583394    11.00000   -1.20000
AFIX   0
C26   1    0.336477    1.126367    0.544737    11.00000    0.05260    0.05512 =
         0.10069    0.01299    0.04540    0.01444
AFIX  43
H26   2    0.329884    1.232350    0.556482    11.00000   -1.20000
AFIX   0
C27   1    0.293098    1.034240    0.511531    11.00000    0.04172    0.07491 =
         0.10224    0.02953    0.03474    0.01543
AFIX  43
H27   2    0.257002    1.078797    0.500198    11.00000   -1.20000
AFIX   0
C28   1    0.302315    0.876570    0.494753    11.00000    0.03269    0.07543 =
         0.08066    0.02130    0.01896   -0.00254
AFIX  43
H28   2    0.272293    0.815236    0.472239    11.00000   -1.20000
AFIX   0
PART 1
F1    3    0.229302    0.850493    0.715074    41.00000    0.08656    0.14397 =
         0.15873   -0.05089    0.10083   -0.03661
F2    3    0.211988    0.778592    0.634984    41.00000    0.03738    0.28006 =
         0.09948    0.05768   -0.00129   -0.03818
F4    3    0.448756    1.229087    0.766642    31.00000    0.06559    0.19750 =
         0.24128   -0.15522    0.05743   -0.04249
F5    3    0.377390    1.261127    0.780356    21.00000    0.08735    0.21640 =
         0.15582   -0.14455    0.06976   -0.04088
F6    3    0.381397    1.361630    0.709419    21.00000    0.29860    0.06594 =
         0.19330   -0.03589    0.02183   -0.01795
PART 0
PART 2
F1A   3    0.209412    0.880454    0.676528   -41.00000    0.08656    0.14397 =
         0.15873   -0.05089    0.10083   -0.03661
F2A   3    0.224901    0.695066    0.644483   -41.00000    0.03738    0.28006 =
         0.09948    0.05768   -0.00129   -0.03818
F4A   3    0.414076    1.202574    0.790968   -31.00000    0.06559    0.19750 =
         0.24128   -0.15522    0.05743   -0.04249
F5A   3    0.356553    1.324925    0.741929   -21.00000    0.08735    0.21640 =
         0.15582   -0.14455    0.06976   -0.04088
F6A   3    0.420603    1.319492    0.721134   -21.00000    0.29860    0.06594 =
         0.19330   -0.03589    0.02183   -0.01795
HKLF 4

REM  CF solution in C2/c
REM R1 =  0.0696 for    3250 Fo > 4sig(Fo)  and  0.1120 for all    5317 data
REM    380 parameters refined using      6 restraints

END

WGHT      0.0916      3.6922

REM Instructions for potential hydrogen bonds
EQIV $1 x+1/2, y+1/2, z
HTAB C16 F2A_$1

REM Highest difference peak  0.373,  deepest hole -0.360,  1-sigma level  0.059
Q1    1   0.2338  0.6335  0.6566  11.00000  0.05    0.37
Q2    1   0.2429  0.7239  0.7177  11.00000  0.05    0.35
Q3    1   0.3860  1.1363  0.7863  11.00000  0.05    0.28
Q4    1   0.3924  0.5934  0.5331  11.00000  0.05    0.27
Q5    1   0.3925  1.3250  0.6847  11.00000  0.05    0.26
Q6    1   0.3427  0.6044  0.4419  11.00000  0.05    0.26
Q7    1   0.3515  1.3448  0.7191  11.00000  0.05    0.25
Q8    1   0.2035  0.8501  0.6091  11.00000  0.05    0.21
Q9    1   0.4976  0.8549  0.6852  11.00000  0.05    0.21
Q10   1   0.4350  1.1282  0.7869  11.00000  0.05    0.21
Q11   1   0.4226  0.4397  0.4612  11.00000  0.05    0.20
Q12   1   0.3813  0.7845  0.5499  11.00000  0.05    0.20
Q13   1   0.4236  1.0967  0.6086  11.00000  0.05    0.18
Q14   1   0.6369  0.8481  0.5495  11.00000  0.05    0.18
Q15   1   0.3920  1.3227  0.7976  11.00000  0.05    0.18
Q16   1   0.3800  0.8777  0.5070  11.00000  0.05    0.18
Q17   1   0.3578  0.7577  0.4769  11.00000  0.05    0.18
Q18   1   0.2048  0.8462  0.6563  11.00000  0.05    0.17
Q19   1   0.3495  0.6180  0.5481  11.00000  0.05    0.17
Q20   1   0.4288  0.5862  0.5560  11.00000  0.05    0.17
Q21   1   0.4232  0.6177  0.6491  11.00000  0.05    0.16
Q22   1   0.5407  0.8776  0.5330  11.00000  0.05    0.16
Q23   1   0.3926  0.7366  0.5935  11.00000  0.05    0.16
Q24   1   0.2676  0.7511  0.4490  11.00000  0.05    0.16
Q25   1   0.7148  0.7782  0.5680  11.00000  0.05    0.16
Q26   1   0.1859  0.7604  0.5804  11.00000  0.05    0.16
Q27   1   0.4089  0.8444  0.7023  11.00000  0.05    0.15
Q28   1   0.3701  0.6186  0.5677  11.00000  0.05    0.15
Q29   1   0.2987  0.9645  0.6744  11.00000  0.05    0.15
Q30   1   0.6426  0.7407  0.5963  11.00000  0.05    0.15
Q31   1   0.7322  0.6843  0.6883  11.00000  0.05    0.14
Q32   1   0.2366  0.8920  0.7577  11.00000  0.05    0.14
Q33   1   0.1487  0.8954  0.5930  11.00000  0.05    0.14
Q34   1   0.3923  1.2314  0.6463  11.00000  0.05    0.14
Q35   1   0.7296  0.8260  0.6942  11.00000  0.05    0.14
Q36   1   0.3702  1.2129  0.7041  11.00000  0.05    0.14
Q37   1   0.3989  1.0251  0.7941  11.00000  0.05    0.14
Q38   1   0.3780  1.4988  0.7212  11.00000  0.05    0.14
Q39   1   0.6111  0.7827  0.5174  11.00000  0.05    0.14
Q40   1   0.4643  0.8280  0.5252  11.00000  0.05    0.14
Q41   1   0.2773  0.8966  0.4506  11.00000  0.05    0.14
Q42   1   0.6467  1.0652  0.5570  11.00000  0.05    0.14
Q43   1   0.5580  0.8011  0.5834  11.00000  0.05    0.13
Q44   1   0.3441  0.4821  0.4621  11.00000  0.05    0.13
Q45   1   0.6109  0.7798  0.7176  11.00000  0.05    0.13
;
_shelx_res_checksum                4659
_shelx_hkl_file
;
   0   0  -4 1131.80 74.6153   2
   0   0   4 1198.10 77.0207   2
   0   0  -5 3.21747 20.3605   2
   0   0   5 60.1607 30.3950   2
   0   0   6 63500.2 666.671   2
   0   0  -6 63099.1 682.758   2
   0   0   7 88.2308 51.4229   2
   0   0  -7 23.9379 33.8601   2
   0   0  -8 26315.6 516.426   2
   0   0   8 26444.9 500.459   2
   0   0   9 57.9177 49.2737   2
   0   0  -9 23.7775 34.4686   2
   0   0  10 16736.6 447.626   2
   0   0 -10 17012.1 470.882   2
   0   0  11 36.4905 49.6189   2
   0   0 -11 33.2355 38.5339   2
   0   0  12 3897.22 238.006   2
   0   0 -12 3859.61 253.347   2
   0   0  13 67.6970 56.4348   2
   0   0 -13 12.1020 36.1389   2
   0   0  14 4825.05 287.826   2
   0   0 -14 4677.97 303.243   2
   0   0 -15 11.1439 51.5919   2
   0   0  15 52.1797 67.5800   2
   0   0  16 963.010 152.003   2
   0   0 -16 823.681 139.536   2
   0   0  17-95.2361 73.1754   2
   0   0  18 4320.32 321.893   2
   0   0  19 34.6700 63.4248   2
   0   0  20 2908.47 285.411   2
   0   0  21 96.6392 78.5982   2
   0   0  22 169.143 111.494   2
   0   0  23-3.19065 65.2659   2
   0   0  24 100.771 95.4142   2
   0   0  25-136.554 112.362   2
   0   0  26 629.594 176.397   2
   0   0  27 9.11084 86.1437   2
   0   0  28 249.696 123.648   2
   0   0  29-8.29671 66.7508   2
   0   0  30 919.923 218.286   2
   0   0  31 62.7048 91.2646   2
   0   0  32 219.603 126.291   2
   0   0  33 60.0437 80.9451   2
   0   0  34 341.710 155.306   2
   0   2   0 259403. 1207.37   2
   0  -2   0 260739. 1222.61   2
   0  -2  -1 99870.5 826.356   2
   0   2  -1 99227.8 661.526   2
   0  -2   1 101759. 667.968   2
   0   2   1 98025.2 820.165   2
   0   2  -2 111717. 584.768   2
   0  -2  -2 115502. 955.669   2
   0  -2   2 115879. 624.852   2
   0   2   2 115621. 955.597   2
   0  -2  -3 62166.0 749.938   2
   0   2   3 62455.4 758.035   2
   0  -2  -4 91300.3 969.964   2
   0   2   4 93569.0 977.001   2
   0  -2   4 89877.5 515.745   3
   0   2   5 441.254 112.907   2
   0  -2  -5 409.621 86.2584   2
   0   2   6 8145.40 330.130   2
   0  -2  -6 7955.88 319.154   2
   0   2  -7-3.56262 12.9922   3
   0  -2  -7-29.9243 34.8125   2
   0   2   7 22.4134 49.5964   2
   0   2  -8 22244.3 305.822   2
   0   2   8 26046.9 641.981   2
   0  -2  -8 25740.6 631.471   2
   0  -2   8 22837.6 303.886   2
   0   2  -8 24017.8 310.667   3
   0   2  -9 8731.24 224.141   2
   0  -2   9 9258.48 221.645   2
   0  -2  -9 9356.57 400.566   2
   0   2  -9 9450.68 221.029   3
   0   2   9 9882.51 411.217   2
   0  -2  10 50283.6 583.716   2
   0  -2 -10 48820.8 946.960   2
   0   2  10 50211.8 949.240   2
   0   2 -10 50355.4 560.925   3
   0   2 -10 49810.6 588.352   2
   0   2 -11 2945.48 161.113   2
   0   2 -11 2963.12 152.554   3
   0  -2  11 2784.63 152.134   2
   0   2  11 3014.08 255.413   2
   0  -2 -11 2885.89 245.531   2
   0   2 -12 1209.42 113.958   2
   0   2 -12 1384.12 116.482   3
   0  -2  12 1162.87 107.843   2
   0   2  12 1304.72 166.326   2
   0   2 -13 7147.29 287.358   2
   0   2  13 6703.59 381.322   2
   0  -2  13 6880.59 273.708   2
   0  -2  13 7545.80 245.050   1
   0   2 -13 7558.28 286.300   3
   0  -2  14 305.802 51.3417   1
   0   2  14 41.6813 67.4219   2
   0  -2  14 133.884 59.4390   2
   0  -2 -14-2.25961 29.2444   1
   0   2 -14 72.6396 43.3083   3
   0   2 -14 128.462 54.1929   2
   0   2 -15 1449.37 148.231   2
   0  -2  15 1326.06 95.9079   1
   0   2 -15 1622.38 152.551   3
   0   2  15 1201.08 174.405   2
   0  -2 -15 1392.37 108.165   1
   0  -2  15 1330.07 139.370   2
   0   2  16 136.584 61.1014   2
   0  -2  16 214.428 72.2930   2
   0  -2 -16 188.484 52.9591   1
   0   2 -16 230.360 66.0607   3
   0   2 -16 262.392 78.9282   2
   0  -2  16 190.687 46.1268   1
   0  -2  17 958.041 136.890   2
   0  -2 -17 1037.98 106.138   1
   0  -2  17 879.217 83.2103   1
   0   2 -17 965.885 140.883   2
   0   2 -17 1032.92 140.486   3
   0   2  17 1069.59 184.534   2
   0   2 -18 1049.52 149.502   3
   0  -2 -18 827.548 100.999   1
   0   2 -18 659.989 125.220   2
   0   2  18 762.108 164.089   2
   0  -2  18 866.794 135.425   2
   0  -2  19 1145.80 153.597   2
   0   2  19 1262.94 205.356   2
   0   2 -19 1236.26 171.586   2
   0   2 -19 1464.71 185.981   3
   0  -2  20 64.2671 76.1873   2
   0   2  20 50.0325 71.2105   2
   0   2 -20 66.1796 71.1340   2
   0   2 -20 193.057 86.8425   3
   0   2  21 824.770 169.250   2
   0  -2  21 946.696 161.545   2
   0   2 -21 1153.94 193.964   3
   0   2  22 70.8924 74.5153   2
   0   2 -22 81.7842 92.7316   3
   0  -2  22 77.1915 71.5556   2
   0  -2  23 2976.12 279.718   2
   0   2  23 2991.48 336.186   2
   0  -2  24 126.945 73.4008   2
   0   2  24 345.566 134.157   2
   0   2  25 165.413 126.730   2
   0  -2  25 360.449 103.023   2
   0   2  26 84.3249 98.4107   2
   0  -2  26 87.6069 69.9535   2
   0  -2  27 1104.48 186.778   2
   0   2  27 1025.08 230.756   2
   0   2  28 96.6880 119.384   2
   0   2  29 202.066 121.877   2
   0   2  30 91.9969 90.0648   2
   0   2  31 144.889 119.695   2
   0   2  32 218.521 124.500   2
   0   2  33 325.822 175.899   2
   0   4   0 13371.9 400.513   2
   0  -4   0 13855.2 422.307   2
   0  -4   1 38899.7 659.868   2
   0   4  -1 36614.1 624.492   2
   0   4   1 35099.2 682.985   2
   0  -4  -1 36449.3 717.083   2
   0  -4  -2 34943.2 727.257   2
   0   4  -2 35375.4 567.430   2
   0   4   2 35278.0 712.054   2
   0  -4  -3 5748.51 312.749   2
   0   4   3 6114.50 312.805   2
   0   4  -3 5843.74 213.779   2
   0   4   4 8562.21 378.632   2
   0  -4  -4 8087.23 377.090   2
   0   4  -4 8505.70 231.137   2
   0  -4  -5 23.6097 42.3343   2
   0   4  -5 56.9923 19.3482   2
   0   4   5 29.8370 48.0190   2
   0   4   6 1358.60 158.204   2
   0  -4   6 1367.07 96.3777   3
   0  -4  -6 1147.30 151.936   2
   0  -4  -7 1902.43 210.654   2
   0  -4   7 1988.59 109.618   3
   0   4   7 1962.81 205.929   2
   0   4   8 806.150 138.070   2
   0  -4   8 566.408 53.0622   3
   0   4   9 201.601 105.313   2
   0   4  10 23693.2 757.867   2
   0   4  11 282.367 124.773   2
   0   4  12 286.994 98.7278   2
   0   4  13 504.413 127.181   2
   0   4  14 279.799 99.1544   2
   0   4  15 212.932 88.2728   2
   0  -4  16 262.161 60.6047   1
   0  -4 -16 86.3807 56.5045   1
   0   4  16 223.244 99.1980   2
   0  -4  17 1762.22 176.037   1
   0  -4 -17 1522.63 164.653   1
   0   4  17 1937.84 256.074   2
   0  -4  18 566.098 97.0855   1
   0  -4 -18 553.486 92.6049   1
   0   4  18 705.318 170.641   2
   0   4  19-56.6267 72.9629   2
   0  -4  19-87.3379 84.5649   1
   0  -4 -19-162.273 101.027   1
   0   4  20 1095.74 203.930   2
   0  -4  20 920.869 121.164   1
   0  -4 -20 887.638 130.073   1
   0   4  21 186.706 124.624   2
   0  -4 -21 191.590 78.8029   1
   0  -4  21 53.4249 43.7632   1
   0   4  22 67.5105 94.8553   2
   0   4  23 298.195 138.175   2
   0   4  24 243.822 147.421   2
   0   4  25 464.291 160.141   2
   0   4  26 141.398 123.613   2
   0   4  27 207.745 127.264   2
   0   4  28 150.762 110.569   2
   0   4  29 83.6820 119.398   2
   0   6   0 12.3271 46.7382   2
   0   6  -1 15.5069 55.6847   2
   0   6   1-81.2232 72.1937   2
   0   6   2 634.853 127.949   2
   0   6  -2 634.284 111.821   2
   0   6   3-7.65500 53.3340   2
   0   6  -3 10.7496 40.6364   2
   0   6  -4 467.863 77.8607   2
   0   6   4 606.882 128.357   2
   0   6   5 4866.88 351.402   2
   0   6  -5 4024.81 191.510   2
   0   6  -6 1774.85 100.137   2
   0   6   6 3677.40 319.197   2
   0  -6   7 902.159 108.624   3
   0   6   7 698.992 154.943   2
   0  -6   8 1777.61 125.436   3
   0   6   8 1904.81 247.938   2
   0  -6   9 646.001 70.8204   3
   0   6   9 880.852 174.800   2
   0  -6  10 536.258 52.5952   3
   0   6  10 239.112 97.3570   2
   0   6  11 34.2496 68.9472   2
   0   6  12 731.722 172.041   2
   0   6  13 974.372 184.873   2
   0   6  14 1180.10 224.136   2
   0   6  15 2051.48 293.440   2
   0  -6 -16 182.030 64.2941   1
   0   6  16 437.116 150.605   2
   0  -6  16 434.989 96.2647   1
   0  -6  17 197.002 72.9334   1
   0   6  17 262.851 132.870   2
   0  -6 -17-70.3363 86.4555   1
   0  -6  18-77.1123 81.8853   1
   0   6  18-48.6760 84.0945   2
   0  -6 -18-100.131 94.9896   1
   0  -6 -19-218.187 118.609   1
   0   6  19-34.7007 68.6432   2
   0  -6  19-53.5010 90.4501   1
   0  -6  20 66.4096 76.9437   1
   0  -6 -20-17.7796 88.4205   1
   0   6  21 136.069 114.059   2
   0  -6 -21-123.885 92.0833   1
   0  -6  21-97.0753 93.5270   1
   0   6  22 44.7089 89.9631   2
   0   6  23 118.587 95.9688   2
   0   6  24 182.650 125.444   2
   0   6  25 284.373 141.591   2
   0   8   0 1781.99 229.833   2
   0   8   1 606.753 143.094   2
   0   8   2 11.3989 52.9868   2
   0   8   3 212.710 102.186   2
   0   8   4 111.603 89.9343   2
   0   8   5 326.604 113.924   2
   0   8   6 85.3761 80.7424   2
   0   8   7 497.015 152.176   2
   0   8   8 188.675 107.167   2
   0   8   9 945.238 207.443   2
   0   8  10 282.981 136.147   2
   0   8  11 92.5072 67.7990   2
   0   8  12 137.783 110.303   2
   0  -8  12-137.642 82.3760   1
   0  -8 -12-94.8828 123.404   1
   0  -8  13 160.192 70.5245   1
   0  -8 -13 87.6142 70.4546   1
   0   8  13 104.396 79.1217   2
   0  -8  14-70.2942 67.9053   1
   0   8  14 178.522 138.215   2
   0  -8 -14-204.441 125.247   1
   0  -8 -15 908.378 190.616   1
   0   8  15 1170.93 250.898   2
   0  -8  15 1033.52 169.944   1
   0  -8  16 365.742 98.5652   1
   0   8  16 406.579 171.834   2
   0  -8 -16 522.485 153.725   1
   0   8  17 806.986 217.062   2
   0  -8  17 482.307 115.362   1
   0  -8 -17 533.343 154.620   1
   0  -8 -18 152.383 78.6973   1
   0  -8  18 154.642 57.5378   1
   0   8  18 401.855 163.102   2
   0   8  19-29.8765 85.3887   2
   0  -8 -19-69.7408 102.188   1
   0  -8  19-38.6737 78.9727   1
   0   8  20-10.1958 74.8940   2
  -1   1  35 463.536 188.020   2
  -1   1  34-5.52585 69.4864   2
  -1   1  33 250.046 144.388   2
  -1   1  32 99.8585 106.112   2
  -1  -1  31 15.3990 51.3249   2
  -1   1  31 49.7080 83.5100   2
  -1  -1  30 56.0606 65.9933   2
  -1   1  30 37.3307 92.1623   2
  -1  -1  29 291.891 130.086   2
  -1   1  29 353.339 159.980   2
  -1  -1  28-140.127 87.2856   2
  -1   1  28 204.093 125.162   2
  -1  -1  27 24.1056 96.8458   2
  -1   1  27 47.8285 118.150   2
  -1  -1  26-80.0110 113.959   2
  -1   1  26 96.8850 104.015   2
  -1   1  25 520.395 154.405   2
  -1  -1  25 469.989 147.290   2
  -1   1  24 1240.68 221.617   2
  -1  -1  24 1139.01 202.521   2
  -1  -1  23 89.4284 96.5686   2
  -1   1  23-16.5430 75.2053   2
  -1  -1  22-80.8833 94.5778   2
  -1   1  22 90.4219 84.0166   2
  -1   1  21-40.3927 85.1911   2
  -1  -1  21 13.3964 57.0336   2
  -1   1  20 95.3005 77.6851   2
   1   1 -20 201.743 91.4778   3
  -1  -1  20 180.968 80.0911   2
   1   1 -19 1102.80 166.483   3
   1   1 -19 909.872 153.709   2
  -1   1  19 1091.13 176.300   2
  -1  -1  19 1040.07 159.987   2
  -1  -1  18 445.410 104.316   2
   1   1 -18 396.751 103.329   3
  -1   1  18 420.572 104.514   2
   1   1 -18 563.819 124.103   2
  -1  -1  17 212.358 78.7965   2
   1   1 -17 160.804 60.2966   3
  -1   1  17 225.912 85.9208   2
   1   1 -17 260.952 84.0402   2
   1   1 -16-1.74048 55.8653   2
  -1  -1  16-50.2097 56.4769   2
  -1   1  16 84.6256 52.5319   2
  -1   1  15 1034.26 147.976   2
   1   1 -15 1056.04 144.643   2
  -1  -1  15 1143.79 142.574   2
   1  -1 -14 798.618 136.432   2
   1   1 -14 813.476 121.465   2
  -1  -1  14 797.126 114.107   2
  -1   1  14 802.372 130.371   2
  -1  -1  14 420.346 38.3523   1
  -1  -1  13 529.820 89.2824   2
   1  -1 -13 566.747 112.173   2
  -1   1  13 514.831 107.908   2
   1   1 -13 492.315 90.9886   2
  -1  -1  12 97.5787 52.1905   2
   1  -1 -12 83.2699 47.1801   2
   1   1 -12 130.177 50.0076   2
  -1   1  12 94.1422 52.8106   2
  -1  -1  11 2762.59 172.715   2
   1  -1 -11 2366.13 109.007   1
   1   1 -11 2539.00 169.004   2
   1  -1 -11 2598.73 212.751   2
  -1   1  11 2628.08 206.292   2
   1  -1 -10 10420.9 215.657   1
  -1   1  10 10370.5 382.211   2
  -1  -1  10 10329.8 306.938   2
   1   1 -10 10596.5 324.876   2
   1  -1 -10 10358.2 402.667   2
   1  -1  -9 2635.75 193.213   2
  -1  -1   9 2555.58 144.518   2
  -1   1   9 3118.90 216.568   2
   1   1  -9 2635.78 150.710   2
   1  -1  -9 2462.77 103.558   1
   1  -1  -8 96170.4 643.019   1
  -1  -1   8 97712.6 808.225   2
  -1   1   8 97361.0 1044.08   2
   1  -1  -8 96907.3 1086.54   2
   1   1  -8 97701.7 814.323   2
   1  -1  -7 10224.7 206.539   1
   1  -1  -7 10727.4 340.168   2
  -1   1   7 11558.0 354.573   2
   1   1  -7 11109.5 252.390   2
  -1  -1   7 11252.9 255.443   2
   1  -1  -6 78923.4 576.598   1
  -1  -1   6 81751.8 597.912   2
  -1   1   6 82301.8 855.363   2
   1  -1  -6 81238.1 871.409   2
   1   1  -6 81891.4 596.377   2
   1  -1  -5 12532.3 321.705   2
  -1  -1   5 12341.1 207.938   2
  -1   1   5 12847.9 319.091   2
   1   1  -5 12223.8 198.460   2
  -1   1   4 1641.86 108.010   2
   1  -1  -4 1636.53 110.373   2
   1  -1  -3 120186. 852.622   2
  -1   1   3 121404. 836.256   2
  -1   1   2 25372.2 340.335   2
   1  -1  -2 25496.7 343.655   2
   1   1   1 1685.17 92.3786   2
  -1   1  -2 4224.17 110.217   3
   1  -1   2 4127.37 108.490   3
   1   1   2 4063.04 158.503   2
  -1  -1  -2 3916.87 155.735   2
  -1   1  -3 151941. 688.364   3
   1   1   3 150034. 1037.64   2
  -1  -1  -3 147740. 1030.57   2
   1  -1   3 151621. 698.623   3
   1  -1   4 16829.7 256.536   3
   1  -1   4 17609.1 226.958   2
  -1   1  -4 17262.3 258.499   3
   1   1   4 16906.1 377.979   2
  -1  -1  -4 16678.5 370.425   2
   1  -1   5 509970. 1411.97   2
  -1   1  -5 509685. 1573.50   3
   1  -1   5 519094. 1563.15   3
   1  -1   5 509939. 1430.32   1
  -1  -1  -5 502986. 2194.33   2
   1   1   5 513173. 2228.76   2
   1  -1   6 20487.0 281.868   1
  -1   1  -6 21016.3 347.104   2
   1  -1   6 20907.2 322.872   2
  -1  -1  -6 21433.0 491.902   2
   1   1   6 21048.0 481.804   2
  -1   1  -6 20869.7 354.869   3
  -1   1  -7 46.0053 25.5449   3
   1  -1   7-24.3109 27.9133   1
  -1   1  -7 5.29210 24.9680   2
   1  -1   7-5.82376 28.9001   2
   1   1   7-22.0389 42.1516   2
  -1  -1  -7 100.356 54.5028   2
  -1   1  -8 4989.25 203.369   3
   1  -1   8 4323.66 127.801   1
  -1  -1  -8 4708.08 257.962   2
   1  -1   8 4859.32 186.877   2
   1   1   8 4541.52 247.295   2
  -1   1  -8 4784.20 202.856   2
   1  -1   9 8830.92 275.803   2
   1   1   9 8461.13 344.114   2
  -1   1  -9 8934.05 291.409   3
  -1  -1  -9 8806.60 364.081   2
  -1   1  -9 8861.53 297.123   2
   1  -1   9 7982.72 180.967   1
   1  -1  10 677.855 87.5441   2
  -1   1 -10 680.870 93.1060   3
   1  -1  10 596.384 54.4762   1
  -1  -1 -10 761.317 120.882   2
  -1   1 -10 626.827 92.4240   2
   1   1  10 654.654 106.378   2
   1   1  11 19547.0 568.499   2
  -1   1 -11 19939.0 507.667   2
   1  -1  11 20399.3 481.996   2
  -1  -1 -11 19782.1 594.057   2
  -1   1 -11 20543.2 505.653   3
   1   1  12 1618.92 178.832   2
  -1  -1 -12 1512.09 177.866   2
  -1   1 -12 1666.92 158.754   3
   1  -1  12 1518.71 143.389   2
  -1   1 -12 1652.67 159.281   2
  -1  -1 -13 385.952 97.5866   2
   1   1  13 519.040 109.008   2
  -1   1 -13 540.161 97.4500   3
  -1   1 -13 459.097 92.6598   2
   1  -1  13 427.243 81.1621   2
  -1  -1 -13 327.458 33.0629   1
  -1   1 -14 3013.12 230.396   2
  -1   1 -14 3264.49 239.990   3
   1   1  14 2925.10 254.089   2
   1  -1  14 3073.45 217.572   2
   1  -1  15 4911.38 287.087   2
  -1   1 -15 4891.35 312.995   2
   1   1  15 4874.54 339.201   2
  -1   1 -15 5181.89 312.636   3
   1  -1  16 1651.81 178.781   2
   1   1  16 1691.88 207.167   2
  -1   1 -16 1412.57 182.009   2
  -1   1 -16 1763.07 197.593   3
   1   1  17 3477.46 294.350   2
  -1   1 -17 3740.83 292.638   3
   1  -1  17 3670.67 273.200   2
  -1   1 -17 3417.51 286.802   2
  -1   1 -18 2271.31 246.689   2
  -1   1 -18 2653.58 259.701   3
   1  -1  18 2380.51 229.159   2
   1   1  18 2257.39 251.979   2
  -1   1 -19 517.231 134.247   3
   1   1  19 452.341 127.190   2
   1  -1  19 489.268 122.700   2
   1  -1  20 5167.61 362.352   2
   1   1  20 5084.20 397.712   2
   1  -1  21 172.476 87.9261   2
   1   1  21 9.44176 80.3201   2
   1  -1  22 1636.20 226.783   2
   1   1  22 1666.60 241.987   2
   1   1  23-52.3950 109.787   2
   1  -1  23 118.656 81.7979   2
   1   1  24 1015.11 204.596   2
   1  -1  24 1180.19 210.090   2
   1   1  25 161.471 120.172   2
   1  -1  25 119.102 84.7793   2
   1  -1  26 35.0472 79.3751   2
   1   1  26 57.6171 84.5627   2
   1  -1  27-33.2951 89.0964   2
   1   1  27 69.0268 78.4867   2
   1   1  28 522.935 167.608   2
   1  -1  28 325.616 138.466   2
   1   1  29 65.4602 66.7248   2
   1  -1  29 12.2640 66.5011   2
   1   1  30-24.4785 61.1606   2
   1  -1  30-59.7633 87.7581   2
   1   1  31 9.49394 85.2189   2
   1   1  32 65.3411 81.8842   2
   1   1  33 18.9081 64.1683   2
   1   1  34 197.393 133.544   2
  -1   3  32-43.4972 79.8584   2
  -1   3  31 224.147 140.932   2
  -1   3  30 288.820 156.498   2
  -1   3  29-16.8642 70.4286   2
  -1   3  28-1.30225 64.7854   2
  -1   3  27-52.7725 87.3122   2
  -1   3  26-62.8609 123.082   2
  -1   3  25 290.229 126.245   2
  -1   3  24 15.7941 98.2076   2
  -1  -3  24 275.219 99.2001   2
  -1  -3  23 746.484 125.600   2
  -1   3  23 620.461 169.570   2
  -1  -3  22 114.682 49.8665   1
  -1  -3  22-19.9225 51.8537   2
  -1   3  22-129.236 118.500   2
  -1   3  21 550.176 154.093   2
  -1  -3  21 389.651 68.4032   1
  -1  -3  21 432.861 99.6554   2
   1  -3 -20 924.864 135.751   1
   1   3 -20 952.136 131.836   3
  -1  -3  20 569.668 100.934   2
  -1   3  20 640.110 158.507   2
  -1  -3  20 581.679 74.8746   1
  -1  -3  19 1676.74 160.009   2
   1   3 -19 2513.90 193.202   3
  -1   3  19 1800.15 240.987   2
   1  -3 -19 2472.48 210.405   1
  -1  -3  19 1564.80 128.360   1
  -1  -3  18 526.184 72.8540   1
   1   3 -18 753.626 98.6322   3
  -1   3  18 564.291 136.873   2
  -1  -3  18 457.370 83.1538   2
   1  -3 -18 563.903 96.4753   1
   1   3 -17 1651.85 127.894   3
  -1  -3  17 1729.71 148.643   2
   1  -3 -17 1574.66 150.203   1
  -1   3  17 1421.11 202.295   2
  -1   3  16-47.0675 73.0706   2
  -1  -3  16 1.45371 34.7820   2
   1   3 -16-14.2200 25.0940   3
   1  -3 -16-126.401 73.6653   1
  -1   3  15 3385.25 306.722   2
  -1  -3  15 3466.55 180.434   2
   1  -3 -15 3385.79 215.371   1
   1   3 -15 2901.55 134.533   3
   1   3 -14 1330.79 81.8479   3
  -1  -3  14 1693.96 115.937   2
   1  -3 -14 1740.97 151.974   1
  -1   3  14 1612.46 206.299   2
   1   3 -13 48.7103 16.2170   3
   1  -3 -13 27.8508 53.0435   1
  -1   3  13 53.4636 58.5034   2
  -1  -3  13 106.927 35.3322   2
  -1   3  12 195.853 75.0073   2
  -1   3  11 89.3618 64.9989   2
  -1   3  10 194.690 90.8039   2
   1  -3  -9 6269.04 357.644   2
  -1   3   9 6597.67 359.749   2
   1  -3  -8 13939.6 505.533   2
  -1   3   8 13988.7 492.769   2
   1  -3  -7 793.958 117.436   2
  -1   3   7 1007.35 131.909   2
  -1  -3   6 1449.23 69.8089   3
   1  -3  -6 2061.69 182.555   2
  -1   3   6 2064.85 189.588   2
   1  -3  -5 44419.9 802.213   2
  -1   3   5 45909.8 801.545   2
   1   3  -4 26965.0 340.702   2
   1  -3  -4 27904.0 609.228   2
  -1   3   4 28408.4 607.039   2
   1   3  -3 1904.55 108.627   2
   1  -3  -3 1961.85 159.118   2
  -1   3   3 1916.49 154.252   2
   1  -3  -2 9982.55 330.301   2
   1   3  -2 10525.3 269.644   2
  -1   3   2 10252.4 331.971   2
  -1   3   1 803.219 87.9909   2
   1  -3  -1 843.116 95.1211   2
   1   3  -1 904.720 94.9079   2
   1   3   0 15277.6 380.676   2
  -1  -3   0 14812.0 386.204   2
  -1   3   0 15167.2 352.506   2
   1  -3   0 15420.6 360.622   2
   1  -3   1 9086.76 255.752   2
  -1   3  -1 8788.58 248.851   2
  -1  -3  -1 8656.31 313.744   2
   1   3   1 8731.51 308.774   2
  -1   3  -2 16576.1 312.954   2
   1   3   2 15858.1 437.838   2
   1  -3   2 17440.1 318.120   2
  -1  -3  -2 16632.4 452.575   2
  -1  -3  -3 654.950 102.351   2
   1  -3   3 565.324 53.4872   2
  -1   3  -3 625.031 61.9426   2
   1   3   3 610.811 102.513   2
  -1  -3  -4 15104.8 467.238   2
   1   3   4 15661.1 468.506   2
  -1  -3  -5 15770.3 498.884   2
   1   3   5 15881.3 489.709   2
   1  -3   5 17074.2 316.441   3
   1  -3   6-29.0801 28.3869   3
   1   3   6 108.254 88.4017   2
  -1  -3  -6 154.053 84.7909   2
   1  -3   7 49108.1 514.174   3
   1   3   7 49898.7 947.387   2
  -1  -3  -7 47171.0 926.086   2
   1  -3   8 24836.3 368.219   3
  -1  -3  -8 25953.9 704.339   2
   1   3   8 27457.6 726.087   2
  -1  -3  -9 9733.13 448.447   2
   1  -3   9 8465.62 218.364   3
   1   3   9 10337.9 461.408   2
   1   3  10 7851.97 420.454   2
   1   3  11 8981.32 464.849   2
  -1   3 -11 8678.54 232.865   3
   1  -3  12 49.5038 19.9733   2
  -1   3 -12 50.5194 27.0996   3
   1   3  12-6.60796 57.1218   2
   1  -3  12 47.7062 42.2549   1
   1  -3  13-88.7347 58.3682   1
   1  -3  13 8.27866 20.5423   2
   1   3  13-39.7985 50.9210   2
  -1   3 -13 71.5816 39.5755   3
   1  -3  14 876.420 87.0432   2
  -1   3 -14 931.189 95.3920   3
   1  -3  14 749.760 90.8097   1
   1   3  14 895.147 162.959   2
  -1   3 -15 4747.76 222.244   3
   1   3  15 4013.05 342.438   2
   1  -3  15 4370.49 230.236   1
   1  -3  15 4206.19 203.499   2
   1   3  16 1751.83 232.596   2
   1  -3  16 1923.46 149.341   2
   1  -3  16 1756.16 145.008   1
  -1   3 -16 2095.59 160.933   3
  -1  -3 -17 3364.90 214.500   1
   1  -3  17 3655.59 221.711   2
   1   3  17 3883.66 353.251   2
  -1   3 -17 4400.96 249.062   3
   1  -3  17 3818.80 211.293   1
   1  -3  18 98.1933 55.6544   2
  -1   3 -18 59.3153 55.7818   3
   1   3  18 47.6319 77.2088   2
   1  -3  18 92.5102 53.1211   1
  -1  -3 -18 9.26996 57.0089   1
  -1  -3 -19 6472.86 305.082   1
   1  -3  19 6508.34 263.628   1
   1  -3  19 6220.69 313.594   2
  -1   3 -19 7832.30 383.738   3
   1   3  19 6046.90 454.466   2
   1   3  20 95.2841 83.4293   2
   1  -3  20-20.2220 62.5313   2
  -1  -3 -20 78.6054 65.0054   1
   1  -3  21 1954.61 192.422   2
   1   3  21 2111.28 295.450   2
  -1  -3 -21 2729.59 219.022   1
   1   3  22 221.716 108.063   2
   1  -3  22 236.719 83.7819   2
   1   3  23-3.89205 111.512   2
   1  -3  23 76.9477 68.9316   2
   1   3  24 423.852 158.287   2
   1   3  25 666.039 193.536   2
   1   3  26 128.975 108.543   2
   1   3  27 42.3162 86.2437   2
   1   3  28 25.4450 74.6564   2
   1   3  29 162.346 128.984   2
   1   3  30-59.0658 69.8758   2
   1   3  31 101.747 107.242   2
  -1   5  28 98.1497 107.068   2
  -1   5  27 29.9763 63.7138   2
  -1   5  26 126.285 99.5356   2
  -1   5  25 163.484 111.528   2
  -1   5  24 171.175 116.103   2
  -1   5  23 64.1331 71.6831   2
  -1   5  22 916.029 216.587   2
  -1  -5  22 982.712 147.280   1
   1  -5 -22 1031.55 175.618   1
   1  -5 -21 116.268 48.5669   1
  -1  -5  21-46.5042 97.1699   1
  -1   5  21 182.036 139.735   2
  -1  -5  20-119.606 92.8153   1
   1  -5 -20 20.9273 68.3959   1
  -1   5  20-76.5532 91.3983   2
  -1   5  19 1177.36 227.265   2
   1  -5 -19 946.454 141.110   1
  -1  -5  19 1103.79 154.878   1
  -1   5  18 597.007 172.416   2
   1  -5 -18 328.290 78.0340   1
  -1   5  17 9.10877 71.8080   2
   1  -5 -17-44.7954 69.7034   1
   1  -5 -16 1815.70 200.546   1
  -1   5  16 1923.36 264.754   2
   1  -5 -15 44.4555 75.0144   1
  -1   5  15 256.755 135.590   2
  -1   5  14 455.372 128.564   2
   1  -5 -14 121.387 85.0050   1
  -1   5  13 53.8530 79.6473   2
  -1   5  12 106.886 103.448   2
  -1   5  11 159.594 104.166   2
  -1   5  10 14590.2 632.751   2
  -1  -5   9 4.89428 12.4788   3
  -1   5   9 398.157 155.508   2
  -1   5   8 20665.7 716.248   2
  -1  -5   8 17792.5 328.551   3
  -1   5   7 784.366 165.278   2
   1   5  -6 10355.3 241.611   2
  -1   5   6 13229.0 543.626   2
   1   5  -5 5185.42 206.099   2
  -1   5   5 5381.96 342.464   2
   1  -5  -4 7166.97 393.524   2
  -1   5   4 7962.84 400.982   2
   1   5  -4 7392.71 273.067   2
   1   5  -3 423.211 73.7589   2
  -1   5   3 482.221 110.627   2
   1  -5  -3 485.115 113.678   2
  -1   5   2 3223.05 243.880   2
   1   5  -2 3151.14 204.872   2
   1  -5  -2 2941.87 240.109   2
   1  -5  -1 7343.39 363.524   2
   1   5  -1 6834.14 315.863   2
  -1   5   1 7371.63 352.104   2
   1   5   0 2866.59 215.361   2
  -1   5   0 3351.70 227.876   2
   1  -5   0 3293.94 235.079   2
  -1   5  -1 824.974 113.216   2
   1  -5   1 823.540 113.763   2
   1   5   1 722.134 118.128   2
   1   5   2 375.957 99.8656   2
  -1   5  -2 272.411 65.6833   2
  -1  -5  -2 347.100 97.2273   2
   1   5   3 3351.03 259.981   2
  -1  -5  -3 3386.75 271.185   2
  -1   5  -3 3207.37 188.523   2
   1   5   4 6408.34 370.852   2
  -1   5  -4 6743.56 242.643   2
  -1  -5  -4 6123.13 381.928   2
  -1   5  -5 313.474 48.5422   2
   1   5   5 600.021 141.171   2
   1   5   6 8293.27 444.120   2
   1  -5   6 8288.71 293.764   3
   1   5   7 5942.43 394.501   2
   1  -5   7 6254.47 240.113   3
   1  -5   8 4058.90 185.891   3
   1   5   8 3964.06 327.198   2
   1   5   9 32.3548 80.4326   2
   1  -5   9 18.6516 23.1588   3
   1  -5  10 80.1878 17.4068   3
   1   5  10 80.6064 60.1015   2
   1   5  11-68.4466 84.9686   2
   1   5  12-65.3535 77.7958   2
   1   5  13 172.028 87.7288   2
   1  -5  13 83.2868 68.1234   1
   1   5  14 867.851 180.940   2
   1  -5  14 796.537 132.721   1
   1   5  15 861.192 180.446   2
   1  -5  15 883.071 151.120   1
   1   5  16 173.074 98.4448   2
   1  -5  16 381.505 99.1098   1
   1   5  17 85.7925 82.7692   2
   1  -5  17 71.5906 89.4325   1
   1   5  18-5.62568 77.1899   2
   1  -5  18-10.4834 83.8699   1
  -1  -5 -18-108.710 93.6165   1
   1  -5  19 15.4586 56.5053   1
   1   5  19 11.2720 89.3046   2
  -1  -5 -19-4.36991 66.4787   1
  -1  -5 -20-129.694 90.0516   1
   1  -5  20 24.6098 71.2995   1
   1   5  20 112.481 118.581   2
   1   5  21 612.587 178.806   2
  -1  -5 -21 297.633 72.9355   1
   1  -5  21 473.773 115.749   1
   1   5  22 1112.71 242.018   2
   1   5  23 515.122 171.562   2
   1   5  24 838.076 211.389   2
   1   5  25-73.7859 84.0860   2
   1   5  26 124.932 113.206   2
   1   5  27-59.2890 114.055   2
  -1   7  23 152.218 124.650   2
  -1   7  22 102.684 106.321   2
  -1  -7  21 355.739 102.485   1
   1  -7 -21 421.582 123.049   1
  -1   7  21 538.295 182.772   2
  -1  -7  20-49.1754 74.4995   1
   1  -7 -20 14.5829 71.7201   1
  -1   7  20 100.844 119.652   2
  -1   7  19-55.0205 94.8863   2
   1  -7 -19-115.086 115.357   1
  -1  -7  19 51.5377 49.9359   1
  -1  -7  18-8.89218 60.4794   1
  -1   7  18 196.408 112.821   2
   1  -7 -18-115.894 120.076   1
   1  -7 -17-39.5338 96.7753   1
  -1  -7  17-57.2450 76.5151   1
  -1   7  17 114.486 104.517   2
  -1   7  16 508.524 161.354   2
   1  -7 -16 495.785 143.120   1
  -1   7  15-27.7302 86.7426   2
   1  -7 -15-65.5622 81.6617   1
  -1   7  14 178.414 113.211   2
   1  -7 -14 325.535 91.4941   1
  -1   7  13 1277.73 243.879   2
   1  -7 -13 880.448 184.592   1
   1  -7 -12 225.573 88.1539   1
  -1   7  12 296.386 121.764   2
  -1   7  11 512.903 148.121   2
  -1   7  10 33.3026 70.9589   2
  -1   7   9-59.6404 76.7804   2
  -1   7   8 13.0024 73.8587   2
  -1   7   7 51.9540 99.8389   2
  -1   7   6 553.113 151.136   2
   1   7  -5 849.788 107.372   2
  -1   7   5 1020.50 185.059   2
  -1   7   4 77.2091 93.5917   2
   1   7  -4 45.7256 39.2400   2
   1   7  -3 846.852 139.970   2
  -1   7   3 958.270 177.726   2
   1   7  -2 387.248 98.0543   2
  -1   7   2 355.054 125.699   2
   1   7  -1 502.237 123.924   2
  -1   7   1 397.525 117.937   2
  -1   7   0 142.537 54.0683   2
   1   7   0 123.469 78.7921   2
   1   7   1 358.830 111.028   2
  -1   7  -1 456.408 110.189   2
  -1   7  -2 11.6512 43.6709   2
   1   7   2 34.9039 59.9364   2
   1   7   3 246.012 87.9306   2
  -1   7  -3 191.014 73.3552   2
  -1   7  -4 441.958 78.7346   2
   1   7   4 438.595 130.873   2
   1   7   5 624.083 147.937   2
   1  -7   6 136.946 62.5535   3
   1   7   6-21.8167 64.5642   2
   1  -7   7 674.748 96.3143   3
   1   7   7 998.783 192.875   2
   1   7   8-30.1697 72.9943   2
   1   7   9 1925.54 269.571   2
   1   7  10 324.577 137.223   2
   1   7  11 910.402 200.829   2
   1  -7  11 874.392 151.520   1
   1  -7  12 536.189 156.126   1
   1   7  12 5.21647 77.4253   2
   1  -7  13 224.156 90.4751   1
   1   7  13 438.903 141.940   2
   1  -7  14 639.349 139.800   1
   1   7  14 757.201 199.230   2
   1   7  15 1269.36 253.742   2
   1  -7  15 1124.46 182.701   1
   1   7  16 278.090 130.215   2
  -1  -7 -16 138.742 68.0149   1
   1  -7  16 178.950 73.7453   1
   1   7  17 1760.79 306.634   2
   1  -7  17 1620.29 215.899   1
  -1  -7 -17 1299.74 211.310   1
   1  -7  18 99.3618 58.0941   1
   1   7  18 228.790 138.997   2
  -1  -7 -18-10.6264 64.3063   1
   1  -7  19 319.739 100.150   1
  -1  -7 -19 539.823 143.073   1
   1   7  19 638.552 192.711   2
   1   7  20 69.9980 87.4868   2
  -1  -7 -20-139.225 118.259   1
   1  -7  20-52.1496 81.0765   1
   1   7  21 138.519 126.716   2
   1   7  22 84.4714 77.1342   2
  -1  -9  19-284.718 103.443   1
   1  -9 -19-400.407 147.197   1
  -1  -9  18 56.3172 45.6271   1
   1  -9 -18 87.7028 72.7327   1
  -1   9  17 20.4444 64.2437   2
  -1  -9  17-158.690 79.5810   1
  -1   9  16 58.9643 98.8080   2
  -1  -9  16-46.1060 59.2958   1
  -1   9  15-93.8865 111.995   2
  -1  -9  15 47.0623 58.6475   1
  -1  -9  14-69.5652 68.8114   1
  -1   9  14-5.27922 75.1303   2
   1  -9 -13-67.2233 138.683   1
  -1   9  13 123.280 115.244   2
  -1  -9  13-169.787 92.7861   1
   1  -9 -12 41.2777 80.2620   1
  -1   9  12 90.7560 86.5169   2
  -1  -9  12-110.043 87.5103   1
   1  -9 -11-194.852 150.173   1
  -1   9  11-12.9922 61.8560   2
   1  -9 -10-26.2369 79.5499   1
  -1   9  10 93.4865 102.884   2
   1  -9  -9-76.2294 107.826   1
  -1   9   9 189.170 118.046   2
  -1   9   8 397.838 133.325   2
   1  -9  -8 158.285 72.9449   1
  -1   9   7 100.550 97.4090   2
   1  -9  -7-86.0081 131.373   1
   1  -9  -6-13.4866 118.696   1
   1  -9  -5-256.503 146.704   1
   1  -9  -4-240.116 153.283   1
   1  -9  -3-166.640 142.586   1
   1  -9  -2-148.334 123.026   1
   1  -9  -1-5.52155 87.2330   1
   1  -9   0 393.639 108.835   1
   1  -9   1 161.268 81.5038   1
   1  -9   2 787.490 179.564   1
   1  -9   3 808.702 166.123   1
   1  -9   4-161.152 108.758   1
   1  -9   5 74.2889 47.8753   1
   1   9   6 51.3428 53.2579   2
   1  -9   6-115.968 75.6550   1
   1  -9   7-141.738 97.6617   1
   1   9   7 60.2210 76.6690   2
   1   9   8 81.5688 84.8270   2
   1  -9   8-48.9554 62.8583   1
   1   9   9 22.0418 73.8895   2
   1  -9   9-203.300 102.887   1
   1   9  10 186.667 120.385   2
   1  -9  10-132.439 82.2824   1
   1   9  11 104.234 92.0567   2
   1  -9  11-138.235 101.550   1
  -1  -9 -11-140.846 139.268   1
   1   9  12 110.428 85.4328   2
   1  -9  12-33.3428 75.4074   1
  -1  -9 -13-128.002 109.715   1
   1  -9  13-124.728 89.4521   1
   1   9  13 146.678 107.911   2
  -1  -9 -14-343.053 164.635   1
   1  -9  14-154.474 93.9057   1
   1   9  14 70.4302 69.6571   2
  -1  -9 -15-121.226 127.963   1
   1   9  15-23.1147 76.5346   2
   1  -9  15-116.564 85.8118   1
  -1  -9 -16-172.176 138.075   1
   1   9  16 10.1056 77.4532   2
   1  -9  16-108.760 84.1556   1
   1  -9  17-100.219 80.1727   1
  -1  -9 -17 76.2421 89.3308   1
  -1  -9 -18-406.929 152.527   1
   1  -9  18-77.3182 68.7948   1
  -2   0  34 209.594 138.307   2
  -2   0  33-26.1496 63.3426   2
  -2   0  32 122.273 98.5737   2
  -2   0  31 80.8616 79.0550   2
  -2   0  30 185.091 120.995   2
  -2   0  29-9.23066 80.8125   2
  -2   0  28 167.655 113.741   2
  -2   0  27-161.233 114.357   2
  -2   0  26 614.389 179.862   2
  -2   0  25 71.3350 101.797   2
  -2   0  24 467.413 148.207   2
  -2   0  23 122.714 88.0824   2
  -2   0  22 121.564 94.6509   2
  -2   0  21-50.5566 74.8731   2
  -2   0  20 611.268 132.437   2
  -2   0  19 103.713 99.5468   2
  -2   0  18 9476.03 462.361   2
  -2   0  17 140.384 86.1978   2
   2   0 -17 120.064 86.3690   2
  -2   0  16 3356.29 256.421   2
   2   0 -16 3497.04 286.980   2
  -2   0  15 34.5183 52.6312   2
   2   0 -15-2.12991 45.2661   2
   2   0 -14 37.1058 43.2807   2
  -2   0  14-8.56335 43.6408   2
  -2   0  13-28.7539 38.7421   2
   2   0 -13 60.6717 45.3440   2
   2   0 -12-2.09049 42.5883   2
  -2   0  12 45.3913 60.5852   2
   2   0 -11-36.0260 41.1027   2
  -2   0  11 65.8446 57.7301   2
   2   0 -10 14639.4 427.859   2
  -2   0  10 14713.7 409.224   2
  -2   0   9 49.5941 40.9545   2
   2   0  -9 54.3513 30.8145   2
   2   0  -8 575.391 76.5783   2
  -2   0   8 583.239 78.9725   2
   2   0  -7 28.5191 37.4499   2
  -2   0   7 22.0811 37.1757   2
  -2   0   6 497995. 1886.75   2
   2   0  -6 477738. 1849.71   2
  -2   0   5 14.3381 19.9250   2
   2   0  -5 13.7325 19.2068   2
   2   0  -4 51169.5 516.486   2
  -2   0   4 51973.6 518.651   2
  -2   0  -3-0.44530 20.8424   3
   2   0   3-3.65410 24.5740   3
  -2   0  -4 16955.8 353.486   3
   2   0   4 17128.0 347.583   2
   2   0   5-25.1429 30.3028   2
  -2   0  -5 6.45078 27.0205   3
   2   0   6 13750.0 361.961   2
  -2   0  -6 13435.4 360.648   2
  -2   0  -6 13906.4 369.123   3
  -2   0  -7 8.83444 31.8552   3
   2   0   7 24.0500 31.6152   2
  -2   0  -7 4.00271 25.9150   2
  -2   0  -8 430.812 78.1096   3
  -2   0  -8 379.262 71.2956   2
   2   0   8 799.595 98.1089   2
  -2   0  -9 11.8338 35.6712   3
   2   0   9-25.9722 39.7362   2
  -2   0  -9-32.0027 49.6803   2
   2   0  10 6074.25 292.376   2
  -2   0 -10 6257.03 310.768   3
  -2   0 -10 6109.49 303.763   2
  -2   0 -11 47.5552 48.7457   2
  -2   0 -11 29.1410 42.1385   3
   2   0  11-1.79501 36.5497   2
  -2   0 -12 3162.24 244.378   2
  -2   0 -12 3196.18 244.218   3
   2   0  12 3148.39 229.915   2
  -2   0 -13 104.258 86.8269   3
  -2   0 -13 140.547 88.9596   2
   2   0  13-5.87155 43.8772   2
  -2   0 -14 52054.4 1053.87   3
   2   0  14 50825.7 987.420   2
  -2   0 -14 51060.9 1044.16   2
  -2   0 -15 396.224 147.832   2
  -2   0 -15 473.034 149.369   3
   2   0  15 230.016 110.086   2
   2   0  16 11198.1 508.111   2
  -2   0 -16 11257.7 532.791   3
   2   0  17 71.1384 86.8117   2
   2   0  18 1600.15 207.454   2
   2   0  19 34.4916 57.0564   2
   2   0  20 20.9186 68.7585   2
   2   0  21 1.75058 68.5577   2
   2   0  22 453.364 140.016   2
   2   0  23 43.9463 69.0570   2
   2   0  24 633.209 157.915   2
   2   0  25 36.9554 97.7163   2
   2   0  26 478.347 166.618   2
   2   0  27 117.192 130.239   2
   2   0  28 189.136 124.431   2
   2   0  29 77.8711 84.7410   2
   2   0  30 81.3691 96.2024   2
   2   0  31 133.502 111.985   2
   2   0  32 8.60344 78.6297   2
   2   0  33 98.5201 131.445   2
  -2   2  34 0.08927 97.0077   2
  -2   2  33-51.1793 102.935   2
  -2   2  32 337.206 160.507   2
  -2   2  31 440.039 174.797   2
  -2   2  30 194.931 135.270   2
  -2   2  29 51.4693 98.3159   2
  -2   2  28-62.8815 105.121   2
  -2  -2  28 37.2789 81.5730   2
  -2  -2  27 140.551 67.6871   2
  -2   2  27 267.955 143.501   2
  -2   2  26 915.979 215.385   2
  -2  -2  26 728.530 160.887   2
  -2  -2  25 647.485 146.788   2
  -2   2  25 946.302 211.261   2
  -2   2  24 56.9236 96.3064   2
  -2  -2  24-35.5687 64.3262   2
  -2   2  23 225.500 114.682   2
  -2  -2  23 64.4602 67.2484   2
  -2  -2  22 2442.23 246.990   2
  -2   2  22 2571.49 305.836   2
   2   2 -22 2877.88 291.443   3
   2   2 -21 1525.45 204.428   2
  -2  -2  21 928.363 73.9573   1
  -2  -2  21 1728.83 205.545   2
   2   2 -21 2016.57 225.261   3
  -2   2  21 1672.51 242.432   2
   2   2 -20 196.250 89.0373   2
  -2  -2  20 166.722 35.1786   1
  -2   2  20 166.394 81.0339   2
   2   2 -20 372.721 108.692   3
  -2  -2  20 205.256 84.4329   2
  -2  -2  19-3.61769 51.7464   2
   2   2 -19 72.7967 76.2631   3
  -2   2  19-78.1197 81.3140   2
   2   2 -19-27.0826 47.3080   2
  -2  -2  19-49.0263 35.4996   1
  -2  -2  18-90.7304 73.5089   2
  -2   2  18-121.839 92.6569   2
   2   2 -18 28.0927 54.3711   3
   2   2 -18 79.1220 59.6932   2
  -2  -2  18-36.4879 38.1676   1
   2   2 -17 69.7880 44.8959   3
  -2   2  17 178.616 81.8687   2
  -2  -2  17 6.56977 44.3366   2
   2   2 -17 137.616 64.9087   2
  -2  -2  16 150.445 62.3342   2
   2   2 -16 169.597 56.9692   3
  -2   2  16 91.7812 60.7333   2
   2   2 -16 225.567 75.9650   2
   2   2 -15 856.641 100.101   3
  -2   2  15 695.879 127.756   2
  -2  -2  15 830.165 112.378   2
   2   2 -15 782.973 110.765   2
   2  -2 -15 1237.07 118.370   1
   2  -2 -14 396.469 75.5945   1
  -2  -2  14 313.179 71.1253   2
   2   2 -14 279.879 60.6145   3
  -2   2  14 316.965 92.6707   2
   2   2 -14 278.534 68.0871   2
  -2   2  13 1305.82 170.059   2
   2   2 -13 1252.19 103.502   3
   2  -2 -13 2624.56 171.612   1
   2   2 -13 1304.09 124.071   2
  -2  -2  13 1347.92 124.910   2
   2  -2 -12 102.144 60.0684   2
   2   2 -12 58.4901 23.4993   3
   2  -2 -12-76.1360 53.0359   1
   2   2 -12 124.435 42.0992   2
  -2   2  12 39.5054 47.4021   2
  -2  -2  12 55.1246 32.9270   2
   2   2 -11 246.470 48.8629   2
   2   2 -11 128.446 31.0510   3
   2  -2 -11 149.066 57.8880   2
  -2  -2  11 184.001 39.8557   2
  -2   2  11 276.977 88.0877   2
   2  -2 -11 98.6849 33.7718   1
   2   2 -10 2965.99 145.814   2
  -2  -2  10 3206.78 151.691   2
   2  -2 -10 2871.12 224.372   2
   2   2 -10 2013.17 89.6332   3
   2  -2 -10 2618.18 149.739   1
  -2   2  10 2906.51 225.176   2
   2   2  -9 5485.75 176.622   2
   2  -2  -9 5294.53 290.339   2
   2  -2  -9 5242.21 213.483   1
  -2   2   9 5172.27 289.104   2
  -2  -2   9 5523.45 187.358   2
   2   2  -8 1376.28 80.6209   2
   2  -2  -8 2380.07 153.202   1
  -2   2   8 1986.20 176.787   2
   2  -2  -8 1807.75 169.355   2
   2  -2  -7 0.28809 41.5290   1
   2   2  -7 70.5210 20.5480   2
  -2   2   7 51.2271 39.5047   2
   2  -2  -7 82.9681 46.1928   2
   2   2  -6 410.233 39.7632   2
   2  -2  -6 601.856 94.5282   2
  -2   2   6 480.441 84.2285   2
  -2   2   5 75702.6 907.837   2
   2  -2  -5 75213.4 928.435   2
  -2   2   4 6576.46 254.478   2
   2  -2  -4 6352.85 255.376   2
  -2   2   3 19019.3 406.108   2
   2  -2  -3 19196.2 407.747   2
   2  -2  -2 49251.9 601.762   2
  -2   2   2 51114.3 625.816   2
   2  -2  -1 1478.56 103.405   2
  -2   2   1 1760.20 157.364   2
   2   2  -1 1308.33 103.603   2
   2   2   0 5969.64 223.836   2
  -2   2   0 6296.60 190.421   2
  -2   2  -1 67467.3 557.781   2
   2  -2   1 65367.6 543.870   2
   2   2   1 65877.6 765.520   2
   2  -2   2 46652.8 412.805   2
  -2  -2  -2 48763.0 706.884   2
   2   2   2 49345.7 721.153   2
  -2   2  -2 49267.2 444.423   2
   2  -2   3 136947. 873.592   3
  -2  -2  -3 133850. 1217.86   2
   2   2   3 135090. 1247.27   2
   2   2   4 51026.6 802.490   2
   2  -2   4 52589.9 553.473   3
  -2  -2  -4 51377.9 798.713   2
   2  -2   5 16860.2 375.969   1
   2   2   5 15210.2 459.231   2
  -2  -2  -5 14903.4 450.559   2
   2  -2   5 16239.4 315.910   3
  -2   2  -5 16556.6 313.436   3
   2   2   6 38291.1 760.751   2
  -2  -2  -6 38275.3 748.458   2
   2  -2   6 39831.5 563.294   1
  -2   2  -6 39680.6 487.719   3
   2  -2   6 35694.2 370.637   2
   2  -2   6 38879.6 502.515   3
  -2   2  -7 135.384 35.9685   3
   2  -2   7 136.072 41.8724   3
  -2  -2  -7 175.090 69.1561   2
   2   2   7 112.315 47.4981   2
   2  -2   7 153.262 30.7840   2
  -2   2  -8 9888.78 271.506   3
   2  -2   8 9928.96 232.897   2
   2  -2   8 9855.03 277.728   3
   2  -2   8 9657.28 279.905   1
  -2  -2  -8 9530.14 403.882   2
   2   2   8 9806.84 411.040   2
   2   2   9 28155.1 715.684   2
   2  -2   9 28568.1 427.793   2
  -2   2  -9 29431.2 494.072   3
   2  -2   9 28516.9 481.713   1
  -2  -2  -9 27045.7 714.422   2
   2  -2   9 28449.8 489.396   3
  -2  -2 -10 650.761 126.393   2
   2  -2  10 462.095 55.7736   1
   2  -2  10 556.201 71.5686   2
   2   2  10 560.251 113.455   2
  -2   2 -10 723.566 89.4194   3
   2  -2  11 7297.85 240.900   1
   2   2  11 7342.21 391.368   2
   2  -2  11 7786.39 270.872   2
  -2   2 -11 8083.22 293.994   3
  -2   2 -12 68.9507 52.9804   3
   2  -2  12 80.8809 34.6271   1
   2   2  12 49.8486 48.5918   2
   2  -2  12 8.91241 34.4759   2
   2   2  13-32.7883 72.1513   2
   2  -2  13-47.8643 43.9808   2
  -2   2 -13-40.2267 40.1715   3
   2  -2  13 72.5385 44.4085   1
  -2   2 -14 1251.13 144.038   3
   2   2  14 1062.01 159.604   2
   2  -2  14 937.060 115.268   2
   2  -2  14 1140.06 102.461   1
   2   2  15 395.737 118.582   2
   2  -2  15 447.436 92.5188   2
  -2   2 -15 315.666 79.0312   3
   2   2  16 119.490 62.2251   2
   2  -2  16 58.1468 54.1831   2
  -2   2 -16-8.95515 63.6651   3
   2  -2  17 817.983 126.785   2
   2   2  17 780.798 166.120   2
  -2   2 -17 804.638 137.632   3
  -2  -2 -17 662.597 76.8019   1
   2   2  18 4709.14 385.406   2
  -2   2 -18 5922.68 380.638   3
   2  -2  18 4866.96 307.587   2
  -2  -2 -18 4599.90 199.499   1
  -2   2 -19 295.318 103.980   3
  -2  -2 -19 334.827 61.6770   1
   2   2  19 437.817 138.692   2
   2  -2  19 247.363 98.0356   2
   2   2  20 727.703 165.569   2
  -2   2 -20 1026.85 186.099   3
   2  -2  20 748.063 143.482   2
   2  -2  21 468.685 126.020   2
   2   2  21 305.392 110.669   2
  -2   2 -21 528.022 133.379   3
   2   2  22 442.324 127.674   2
   2  -2  22 636.509 148.098   2
   2   2  23-88.4307 96.7409   2
   2  -2  23 67.9872 72.7737   2
   2  -2  24-34.8250 73.5106   2
   2   2  24-24.8082 97.3952   2
   2   2  25 89.4614 106.379   2
   2  -2  25 115.547 84.8546   2
   2  -2  26 172.008 101.334   2
   2   2  26-30.7756 80.6978   2
   2   2  27-57.6691 78.4513   2
   2  -2  27 80.4436 67.2875   2
   2   2  28-1.09104 58.8541   2
   2   2  29-11.1796 59.7991   2
   2   2  30 78.8280 79.0458   2
   2   2  31 42.8954 80.5046   2
   2   2  32 46.4954 87.8473   2
  -2   4  30 126.877 113.258   2
  -2   4  29 112.386 114.808   2
  -2   4  28 313.117 149.701   2
  -2   4  27 578.850 174.360   2
  -2   4  26 296.597 134.643   2
  -2   4  25 126.229 94.6433   2
  -2   4  24 13.8230 79.5754   2
  -2   4  23 44.0394 117.463   2
  -2  -4  22-186.150 91.1757   1
  -2   4  22 34.4342 98.2451   2
  -2  -4  21-49.6671 58.2546   1
  -2   4  21-50.0675 107.710   2
   2  -4 -20-7.51891 73.6026   1
  -2   4  20 48.6683 80.0345   2
   2  -4 -19 137.510 81.0047   1
  -2   4  19 184.661 112.996   2
   2  -4 -18 4560.91 299.865   1
  -2   4  18 4618.86 399.228   2
   2  -4 -17 835.477 125.789   1
  -2   4  17 968.090 188.340   2
   2  -4 -16 4614.89 295.283   1
  -2   4  16 4526.28 375.565   2
   2  -4 -15-74.5688 86.1802   1
  -2   4  15 172.499 98.3279   2
   2  -4 -14 3882.06 263.733   1
  -2   4  14 4394.42 356.448   2
  -2   4  13 2978.38 287.728   2
   2  -4 -13 2741.12 217.507   1
   2  -4 -12 4396.42 286.342   1
  -2   4  12 4780.19 353.125   2
  -2   4  11 888.613 159.382   2
  -2   4  10 240.650 84.4443   2
  -2   4   9 214.620 85.3940   2
  -2   4   8 624.677 121.081   2
  -2   4   7 3727.08 275.377   2
   2  -4  -7 3645.68 278.080   2
   2   4  -7 2939.97 101.766   2
   2  -4  -6 519.295 125.812   2
   2   4  -6 276.158 42.5597   2
  -2   4   5 19307.2 580.583   2
   2  -4  -5 18643.1 578.843   2
   2   4  -5 18108.7 347.580   2
   2   4  -4 2807.03 152.441   2
  -2   4   4 2924.77 221.382   2
   2  -4  -4 2902.31 225.702   2
   2  -4  -3 11527.0 425.518   2
  -2   4   3 11889.9 422.834   2
   2   4  -3 11900.9 339.464   2
   2   4  -2 2364.62 165.565   2
  -2   4   2 2308.67 185.844   2
   2  -4  -2 2187.62 183.049   2
   2  -4  -1 15866.7 455.727   2
   2   4  -1 15848.2 444.400   2
  -2   4   1 15639.2 454.159   2
   2   4   0 1106.22 137.265   2
  -2   4   0 998.533 112.606   2
   2  -4   0 1043.88 119.116   2
   2   4   1 17167.7 505.194   2
  -2   4  -1 17543.6 423.523   2
   2  -4   1 18028.0 431.481   2
   2   4   2 9326.35 388.032   2
   2  -4   2 9715.74 295.796   2
  -2   4  -2 9679.50 295.143   2
  -2   4  -3 11422.6 289.451   2
  -2  -4  -3 11703.4 469.261   2
   2   4   3 11872.1 451.097   2
   2  -4   3 11818.1 296.689   2
   2  -4   4 25761.0 373.364   2
   2   4   4 29091.9 730.701   2
  -2  -4  -4 28601.9 744.579   2
   2   4   5 9281.42 428.317   2
   2  -4   5 9599.22 306.724   3
  -2  -4  -5 8702.16 428.460   2
   2   4   6 963.614 156.645   2
   2  -4   6 913.809 90.8169   3
   2  -4   7 1105.31 100.049   3
   2   4   7 1149.77 161.905   2
   2  -4   8 1999.39 131.129   3
   2   4   8 1935.55 213.788   2
   2   4   9 61.6351 68.1998   2
   2  -4   9 69.8957 40.8678   3
   2   4  10 539.337 124.133   2
   2  -4  10 652.814 107.949   1
   2  -4  10 583.023 70.0223   3
   2   4  11 3811.45 329.978   2
   2  -4  11 3119.95 154.190   3
   2  -4  11 4008.85 268.052   1
   2   4  12 4837.41 382.270   2
   2  -4  12 4921.16 298.496   1
   2   4  13 4978.39 394.537   2
   2  -4  13 4838.02 297.321   1
   2   4  14 3492.66 344.426   2
   2  -4  14 3198.81 246.164   1
   2   4  15 272.556 116.714   2
   2  -4  15 374.360 87.3718   1
   2  -4  16 7123.61 352.526   1
   2   4  16 7009.83 500.301   2
   2  -4  17 1415.31 164.245   1
   2   4  17 1476.73 243.445   2
   2  -4  18 145.412 78.3378   1
   2  -4  18 66.5130 30.9876   2
   2   4  18 46.7889 68.8641   2
   2  -4  19 1884.63 183.012   1
   2   4  19 1554.29 247.834   2
  -2  -4 -19 1392.47 157.114   1
   2  -4  20 403.373 106.310   1
  -2  -4 -20 178.844 63.0365   1
   2   4  20 331.822 146.947   2
   2   4  21 1338.84 252.216   2
  -2  -4 -21 1167.98 149.831   1
   2   4  22 557.222 184.786   2
   2   4  23 287.127 160.058   2
   2   4  24 974.969 242.137   2
   2   4  25-6.60470 63.4737   2
   2   4  26 489.697 168.448   2
   2   4  27 29.0826 71.2955   2
   2   4  28-24.2232 103.471   2
   2   4  29-55.9475 68.6544   2
  -2   6  26 158.915 120.572   2
  -2   6  25 140.414 129.733   2
  -2   6  24 822.279 225.517   2
  -2   6  23 335.359 155.850   2
   2  -6 -22 165.007 88.2917   1
  -2  -6  22-0.21642 68.2722   1
  -2   6  22 137.738 114.756   2
  -2   6  21 16.7390 99.7708   2
   2  -6 -21-65.0503 71.7416   1
  -2  -6  21-218.422 107.271   1
  -2   6  20 497.966 165.174   2
   2  -6 -20 191.333 67.4775   1
  -2  -6  20 149.866 57.4788   1
   2  -6 -19-80.4914 110.206   1
  -2   6  19 134.015 104.467   2
  -2   6  18 20.9718 86.0780   2
   2  -6 -18-252.046 137.092   1
  -2   6  17-82.8507 111.469   2
   2  -6 -17-154.276 122.695   1
  -2   6  16 1348.91 236.844   2
   2  -6 -16 1229.11 189.627   1
  -2   6  15 1102.73 223.775   2
   2  -6 -15 1045.80 184.536   1
  -2   6  14 4018.76 399.446   2
   2  -6 -14 3979.42 343.233   1
  -2   6  13 18.6053 84.4051   2
   2  -6 -13-162.137 112.736   1
  -2   6  12 584.986 158.977   2
   2  -6 -12 436.772 110.258   1
  -2   6  11 3362.38 346.492   2
   2  -6 -11 2972.53 298.045   1
  -2   6  10 22.4106 74.1138   2
  -2   6   9 1007.45 185.847   2
  -2  -6   9 624.496 59.9062   3
  -2  -6   9 341.731 50.6325   3
  -2  -6   8 1014.86 98.2956   3
  -2  -6   8 1263.33 99.5829   3
  -2   6   8 1449.12 212.402   2
   2   6  -7 119.875 30.6711   2
  -2   6   7 293.447 110.678   2
   2   6  -6 2525.99 160.653   2
  -2   6   6 2648.69 272.302   2
   2   6  -5 445.460 83.2669   2
  -2   6   5 375.456 109.091   2
  -2   6   4 878.914 157.711   2
   2   6  -4 944.454 126.454   2
  -2   6   3-3.48079 66.1774   2
   2   6  -3 34.3260 39.3434   2
   2   6  -2 39.8996 51.0830   2
  -2   6   2 37.4165 66.9363   2
   2  -6  -2 18.3297 58.1945   2
   2  -6  -1 501.025 110.931   2
   2   6  -1 470.809 105.660   2
  -2   6   1 539.555 110.037   2
   2  -6   0 4115.37 286.194   2
   2   6   0 3822.25 279.955   2
  -2   6   0 4185.04 281.650   2
   2   6   1 2169.62 220.618   2
   2  -6   1 2270.60 209.967   2
  -2   6  -1 2307.72 201.155   2
  -2   6  -2 2395.19 195.883   2
   2   6   2 2141.09 225.334   2
  -2   6  -3 115.142 52.3926   2
   2   6   3 166.499 80.8019   2
  -2   6  -4 4626.93 214.469   2
   2   6   4 4907.88 355.556   2
   2  -6   5 278.578 73.0875   3
   2   6   5 393.717 124.124   2
   2   6   6 889.846 166.728   2
   2  -6   6 812.959 107.849   3
   2   6   7 1853.19 245.299   2
   2  -6   7 1589.35 128.915   3
   2   6   8 206.014 102.877   2
   2  -6   8 231.697 62.2531   3
   2  -6   9-141.298 104.376   1
   2   6   9-58.9369 89.4084   2
   2  -6   9-94.4121 47.5702   3
   2  -6  10 58.4878 29.5984   3
   2  -6  10 312.465 120.816   1
   2   6  10 71.6898 72.3642   2
   2  -6  11 1166.62 190.100   1
   2   6  11 855.400 184.608   2
   2  -6  11 338.088 47.6444   3
   2  -6  12 48.2358 67.2427   1
   2   6  12 19.8135 73.1267   2
   2   6  13-39.5660 98.2626   2
   2  -6  13 54.8018 82.4130   1
   2  -6  14 352.925 88.0188   1
   2   6  14 573.931 177.491   2
   2   6  15 49.8127 73.7437   2
   2  -6  15-3.92532 79.6373   1
   2   6  16-19.2473 88.3314   2
   2  -6  16-184.256 119.172   1
   2   6  17 99.8802 96.1706   2
   2  -6  17-20.7824 66.8046   1
   2  -6  18 303.185 96.1780   1
   2   6  18 135.362 71.8364   2
   2  -6  19 43.4288 55.7896   1
   2   6  19 165.808 113.317   2
  -2  -6 -19-104.075 88.6164   1
   2  -6  20 893.793 167.522   1
  -2  -6 -20 553.563 122.861   1
   2   6  20 872.554 219.034   2
   2   6  21 148.016 129.356   2
   2   6  22 58.9725 85.4394   2
   2   6  23-29.1194 85.4593   2
   2   6  24-165.998 106.020   2
  -2   8  21 305.157 161.337   2
   2  -8 -20 42.4910 63.0356   1
  -2  -8  20-12.0563 56.4736   1
  -2   8  20 200.328 134.460   2
  -2   8  19 177.711 136.250   2
   2  -8 -19-160.995 121.814   1
  -2  -8  19-27.2748 57.6160   1
  -2   8  18 146.914 113.447   2
  -2  -8  18-183.704 95.3901   1
   2  -8 -18-39.2727 89.2669   1
   2  -8 -17-13.7388 84.4753   1
  -2   8  17-26.7438 66.4403   2
  -2  -8  17-88.1362 69.2423   1
  -2   8  16 334.862 147.183   2
   2  -8 -16-20.7480 97.1239   1
  -2   8  15 148.409 117.484   2
   2  -8 -15-213.199 155.507   1
   2  -8 -14 55.4586 88.7888   1
  -2   8  14 437.348 158.342   2
  -2   8  13 6.35389 73.4010   2
   2  -8 -13-143.695 117.872   1
  -2   8  12 177.160 122.020   2
   2  -8 -12 6.35772 83.8414   1
   2  -8 -11-108.688 127.868   1
  -2   8  11 267.220 129.083   2
   2  -8 -10-31.8616 110.440   1
  -2   8  10 290.302 134.427   2
   2  -8  -9 315.922 115.532   1
  -2   8   9 570.820 166.918   2
   2  -8  -8-300.322 167.940   1
  -2   8   8-3.86356 72.2275   2
  -2   8   7-23.0003 67.7238   2
   2  -8  -7-416.816 198.049   1
   2  -8  -6-280.450 178.337   1
  -2   8   6 79.3439 75.7716   2
  -2   8   5 46.9557 96.9872   2
   2  -8  -5-98.7059 141.856   1
  -2   8   4 432.157 128.347   2
   2  -8  -4 133.382 89.9979   1
   2  -8  -3-20.7057 119.774   1
  -2   8   3 89.6563 70.5812   2
   2  -8  -2-124.921 128.889   1
  -2   8   2 180.999 93.6771   2
  -2   8   1 865.910 158.374   2
   2   8  -1 826.082 161.856   2
   2  -8  -1 581.374 155.731   1
   2   8   0 1085.00 189.068   2
   2  -8   0 804.234 164.619   1
   2   8   1 77.4109 77.4595   2
   2  -8   1-176.371 128.452   1
   2   8   2 138.578 77.8480   2
   2  -8   2 55.9681 77.1153   1
   2   8   3 541.399 155.441   2
   2  -8   3 126.610 89.3320   1
   2  -8   4-149.289 116.879   1
   2   8   4 34.8704 51.7851   2
   2   8   5 652.003 159.659   2
   2  -8   5 507.618 130.641   1
   2  -8   6 21.6285 63.7515   1
   2   8   6-25.6729 69.8239   2
   2   8   7 243.023 118.917   2
   2  -8   7 200.688 80.4617   1
   2  -8   8-318.379 124.103   1
   2   8   8 116.708 96.4332   2
   2   8   9 61.5893 70.9105   2
   2  -8   9-58.0943 80.7966   1
   2  -8  10-172.739 97.6724   1
   2   8  10-93.4725 97.0331   2
   2  -8  11-188.982 94.1546   1
   2   8  11 36.6711 63.6636   2
   2  -8  12-92.3564 88.4954   1
   2   8  12 76.5021 99.7644   2
   2  -8  13 46.1829 47.5579   1
   2   8  13 127.982 100.037   2
   2  -8  14 512.454 127.947   1
   2   8  14 459.942 160.493   2
   2  -8  15 389.361 108.678   1
   2   8  15 567.070 180.299   2
  -2  -8 -16 413.516 132.242   1
   2  -8  16 373.232 114.241   1
   2   8  16 734.211 197.683   2
  -2  -8 -17-37.2222 93.8497   1
   2  -8  17 43.6516 59.7335   1
   2   8  18 615.470 203.251   2
   2  -8  18 461.190 128.034   1
  -2  -8 -18 490.758 137.681   1
   2  -8  19-15.3559 59.5717   1
   2   8  19 132.852 121.573   2
  -2  -8 -19-176.421 109.003   1
  -3   1  35-95.9002 98.6220   2
  -3   1  34 44.1060 81.2583   2
  -3   1  33 471.409 194.180   2
  -3   1  32 886.023 225.415   2
  -3  -1  32 926.730 208.312   2
  -3  -1  31 47.9089 59.5451   2
  -3   1  31 146.135 101.791   2
  -3   1  30-9.67933 67.7379   2
  -3  -1  30 31.1835 62.0066   2
  -3   1  29 421.983 170.510   2
  -3  -1  29 341.774 125.322   2
  -3   1  28 60.2307 80.1448   2
  -3  -1  28 81.1035 89.2283   2
  -3  -1  27-30.3061 80.9690   2
  -3   1  27 119.091 126.445   2
  -3   1  26-14.5517 78.1878   2
  -3  -1  26 83.1181 71.8918   2
  -3  -1  25 268.657 131.735   2
  -3   1  25 365.764 154.821   2
  -3  -1  24 2338.55 268.468   2
  -3   1  24 2340.06 297.323   2
  -3  -1  23 34.3194 86.0656   2
  -3   1  23 127.614 96.1100   2
  -3  -1  22 3060.07 294.387   2
  -3   1  22 3251.15 324.038   2
  -3   1  21 2073.79 254.308   2
  -3  -1  21 2017.51 232.717   2
  -3   1  20 1064.29 192.659   2
  -3  -1  20 973.839 163.187   2
   3   1 -19 4183.43 323.720   2
  -3  -1  19 4469.73 316.931   2
  -3   1  19 4254.57 335.744   2
  -3   1  18 1148.12 178.490   2
   3   1 -18 876.783 144.939   2
  -3  -1  18 940.999 149.399   2
  -3  -1  17 858.778 134.716   2
  -3   1  17 1043.47 159.237   2
   3   1 -17 866.575 142.934   2
  -3  -1  16 307.355 92.1357   2
  -3   1  16 131.749 71.3592   2
   3   1 -16 219.959 81.2755   2
   3   1 -15 183.106 72.3831   2
  -3   1  15 144.949 80.9742   2
  -3  -1  15 195.648 92.2306   2
  -3  -1  14 5818.64 295.462   2
   3  -1 -14 5536.51 334.858   2
  -3   1  14 5484.37 323.276   2
   3   1 -14 5638.70 298.820   2
   3  -1 -13 3440.08 256.976   2
   3   1 -13 3481.06 227.857   2
  -3  -1  13 3701.81 230.566   2
  -3   1  13 3468.48 251.748   2
   3  -1 -12 7004.53 353.048   2
  -3   1  12 7072.89 337.612   2
   3   1 -12 6745.43 294.262   2
  -3  -1  12 6811.51 297.560   2
  -3   1  11 106.496 55.9272   2
   3  -1 -11 236.716 75.7346   2
  -3  -1  11 153.703 55.3181   2
   3   1 -11 83.6455 31.5125   2
   3  -1 -10 2036.23 180.041   2
  -3  -1  10 1962.74 149.955   2
  -3   1  10 1961.64 169.741   2
   3   1 -10 1912.44 138.688   2
  -3   1   9 4702.45 160.373   1
   3   1  -9 4907.42 211.472   2
  -3   1   9 4846.49 258.057   2
   3  -1  -9 4804.52 260.695   2
  -3  -1   9 5027.95 217.362   2
  -3  -1   8 7037.98 238.849   2
  -3   1   8 7030.67 195.090   1
   3   1  -8 7716.51 252.637   2
   3  -1  -8 7406.26 302.149   2
  -3   1   8 7316.16 296.467   2
   3  -1  -7 6930.14 280.931   2
  -3   1   7 7222.69 285.176   2
  -3   1   7 7272.08 202.689   1
   3   1  -7 7053.50 225.400   2
  -3  -1   7 7246.48 229.253   2
   3  -1  -6 10693.3 327.505   2
  -3  -1   6 10038.8 257.493   2
  -3   1   6 9368.76 222.477   1
   3  -1  -6 10375.8 237.642   1
  -3   1   6 11205.6 332.832   2
   3   1  -6 10153.9 256.515   2
  -3   1   5 261.901 53.6756   2
   3   1  -5 228.795 29.4358   3
  -3   1   5 144.203 29.1798   1
   3  -1  -5 514.982 78.9784   1
   3   1  -5 224.790 40.6009   2
   3  -1  -5 258.067 52.3195   2
   3  -1  -4 3672.78 147.796   1
  -3   1   4 3093.84 130.754   1
   3  -1  -4 3387.34 171.459   2
  -3  -1   4 2939.97 94.8423   3
  -3   1   4 3442.15 164.052   2
   3   1  -4 3098.94 96.5427   3
  -3   1   3 9295.60 224.508   1
   3  -1  -3 9879.47 224.912   1
   3   1  -3 8786.56 182.800   3
   3  -1  -3 9148.02 257.270   2
  -3   1   3 9333.15 255.803   2
  -3  -1   3 8890.79 175.361   3
   3  -1  -2 626.851 73.2630   1
  -3  -1   2 160.809 33.0437   3
  -3   1   2 172.838 38.4998   2
   3  -1  -2 112.666 33.0058   2
  -3   1   2 169.389 45.2770   1
   3   1  -2 151.953 32.8545   3
  -3   1   1 124.975 34.1495   2
  -3   1   1 107.260 36.9267   1
   3  -1  -1 374.681 64.6869   1
  -3  -1   1 39.7410 23.5904   3
   3   1  -1 39.5274 24.3548   3
   3  -1  -1 2.92154 21.8464   2
  -3   1   0 43084.2 474.692   1
   3  -1   0 41427.3 472.819   2
   3   1   0 42155.1 512.156   3
   3  -1   0 40306.0 482.783   3
   3  -1   0 43538.3 454.947   1
  -3  -1   0 41886.6 511.357   3
  -3  -1  -1 11223.5 289.211   3
  -3   1  -1 10719.9 239.548   1
   3  -1   1 10748.7 248.863   3
  -3   1  -1 10545.9 247.943   3
   3  -1   1 11438.6 241.889   1
  -3   1  -2 8249.14 223.742   3
   3  -1   2 9243.26 222.989   1
   3  -1   2 8445.37 230.257   3
  -3  -1  -2 8772.90 275.267   3
  -3   1  -2 8140.24 210.903   1
   3  -1   3 41343.1 524.400   3
   3  -1   3 38731.3 452.462   1
  -3  -1  -3 42356.0 638.999   3
  -3   1  -3 40595.8 511.387   3
   3   1   3 42032.3 641.733   2
  -3   1  -3 38786.5 461.194   1
   3  -1   4 12594.1 306.829   3
  -3  -1  -4 13026.5 381.348   3
   3   1   4 13124.1 386.405   2
  -3   1  -4 12422.6 298.433   3
  -3   1  -4 12142.1 261.240   1
   3  -1   5 108431. 934.722   3
   3   1   5 108364. 1142.68   2
  -3   1  -5 105929. 917.521   3
  -3   1  -5 106805. 794.248   1
   3   1   6 11852.0 399.673   2
  -3   1  -6 11596.1 323.768   3
  -3   1  -6 11436.3 258.856   1
   3  -1   6 12192.2 314.370   2
   3  -1   6 11775.1 326.365   3
   3  -1   7 37925.5 614.221   3
  -3   1  -7 37266.6 611.031   3
   3   1   7 37705.2 741.482   2
  -3   1  -7 36417.2 464.660   1
   3  -1   7 38393.9 585.971   2
  -3  -1  -7 36913.2 734.563   2
  -3   1  -8 30587.0 588.371   3
   3  -1   8 30236.8 574.157   3
   3   1   8 30247.8 685.820   2
  -3  -1  -8 29525.1 690.725   2
   3  -1   8 31719.3 584.124   2
   3  -1   9 16.0127 31.9386   2
  -3   1  -9-28.6017 43.5194   3
  -3  -1  -9 38.2121 53.7557   2
   3   1   9 17.6759 45.5359   2
  -3  -1 -10 2484.47 219.276   2
  -3   1 -10 2880.34 201.798   3
   3  -1  10 2742.43 185.770   2
   3   1  10 2639.59 220.592   2
   3  -1  11 25592.8 596.482   2
  -3   1 -11 25783.3 620.318   3
   3   1  11 25333.3 704.460   2
  -3  -1 -11 24542.4 698.260   2
  -3  -1 -12 201.687 89.0703   2
   3  -1  12-1.74923 36.2559   2
   3   1  12-12.4672 50.4168   2
  -3   1 -12 109.839 68.6788   3
   3   1  13 5691.08 356.900   2
  -3   1 -13 6019.93 328.509   3
   3  -1  13 5878.87 308.591   2
   3  -1  14 1953.92 190.341   2
  -3   1 -14 1937.87 199.666   3
   3   1  14 1861.48 215.151   2
   3   1  15 514.597 127.856   2
   3  -1  15 710.059 123.217   2
  -3   1 -15 661.970 127.605   3
  -3   1 -16 250.269 90.2946   3
   3   1  16 278.045 109.010   2
   3  -1  16 105.458 51.3829   2
  -3   1 -17 1817.21 216.871   3
   3  -1  17 1447.75 185.858   2
   3   1  17 1481.64 210.093   2
   3   1  18 268.737 111.082   2
   3  -1  18 207.067 84.8856   2
   3   1  19 733.955 161.183   2
   3  -1  19 689.348 147.145   2
   3   1  20 1225.54 214.383   2
   3  -1  20 1171.21 186.487   2
   3  -1  21-37.0379 67.8416   2
   3   1  21 54.3102 81.5556   2
   3   1  22 560.609 149.742   2
   3  -1  22 531.806 142.238   2
   3   1  23 1239.11 219.072   2
   3  -1  23 1380.93 220.444   2
   3  -1  24 76.2156 95.6178   2
   3   1  24-16.6526 77.1322   2
   3  -1  25 87.7892 82.7249   2
   3   1  25 305.947 147.066   2
   3   1  26 1.26481 81.4477   2
   3  -1  26-37.3658 66.7679   2
   3   1  27 169.364 111.877   2
   3  -1  27-130.914 102.748   2
   3  -1  28-48.6535 74.3155   2
   3   1  28-139.418 105.095   2
   3  -1  29 147.988 94.7365   2
   3   1  29-18.6178 71.1611   2
   3   1  30 46.9297 78.8708   2
   3   1  31 20.9561 63.4049   2
   3   1  32 137.863 132.244   2
   3   1  33 123.894 122.135   2
  -3   3  32 292.123 126.857   2
  -3   3  31 4.00041 89.8693   2
  -3   3  30 338.809 166.904   2
  -3   3  29 143.682 135.536   2
  -3   3  28 575.723 186.794   2
  -3   3  27-62.0925 89.7532   2
  -3   3  26 888.039 212.707   2
  -3  -3  25 1701.75 202.883   2
  -3   3  25 1696.33 269.974   2
  -3   3  24 711.842 196.959   2
  -3  -3  24 580.031 124.540   2
  -3  -3  23 375.997 66.6511   1
  -3   3  23 377.638 139.562   2
  -3  -3  23 339.053 96.1236   2
  -3   3  22 507.613 146.554   2
  -3  -3  22 568.945 115.617   2
  -3  -3  22 397.528 71.9264   1
   3   3 -21 2061.04 211.086   2
  -3   3  21 1904.67 266.090   2
  -3  -3  21 2138.65 200.157   2
  -3  -3  20 873.462 121.968   2
   3   3 -20 824.742 131.147   2
   3   3 -20 985.847 119.378   3
  -3   3  20 795.383 173.862   2
  -3   3  19 899.399 180.943   2
   3   3 -19 969.686 106.907   3
   3   3 -19 936.240 127.807   2
  -3  -3  19 829.754 121.735   2
   3   3 -18 1078.39 132.201   2
  -3   3  18 1070.15 189.921   2
   3   3 -18 949.474 90.2668   3
   3  -3 -18 1531.47 181.133   1
  -3  -3  18 950.479 118.174   2
  -3   3  17 4281.33 361.535   2
   3   3 -17 3471.53 147.228   3
  -3  -3  17 4457.43 234.794   2
   3   3 -17 4262.80 237.930   2
   3  -3 -17 5047.25 291.677   1
   3  -3 -16 494.110 100.888   1
   3   3 -16 282.639 36.2351   3
  -3   3  16 393.884 119.160   2
   3   3 -16 437.806 75.7251   2
  -3  -3  16 455.317 80.9170   2
   3   3 -15 48.4229 28.9859   2
   3  -3 -15-21.3763 63.8347   1
  -3  -3  15 63.5062 39.5645   2
  -3   3  15-3.99777 67.1563   2
   3  -3 -14 197.648 73.0179   1
   3   3 -14 16.1326 32.6363   2
  -3   3  14 165.506 76.1247   2
   3   3 -13 8.87198 24.2437   2
  -3   3  13-23.7538 50.0233   2
   3  -3 -13-71.7104 58.8407   1
   3   3 -12 1835.53 114.446   2
   3  -3 -12 2236.65 180.559   1
  -3   3  12 1974.38 214.675   2
   3   3 -11 472.791 54.5811   2
  -3   3  11 575.397 126.417   2
   3  -3 -11 410.580 77.0801   1
  -3   3  10 966.048 144.211   2
   3   3 -10 917.007 70.2875   2
   3  -3 -10 951.060 109.199   1
   3  -3 -10 1030.04 152.001   2
   3  -3  -9-9.64561 41.5137   2
  -3   3   9-55.9663 58.6685   2
   3  -3  -9-47.7174 54.2351   1
   3   3  -9-4.65012 19.0847   2
   3  -3  -8 10689.3 437.490   2
  -3   3   8 11200.6 448.931   2
   3   3  -8 9758.47 223.448   2
   3  -3  -8 10492.3 372.839   1
   3  -3  -7 53274.3 938.868   2
   3   3  -7 51129.3 560.745   2
  -3   3   7 54844.3 939.045   2
   3  -3  -7 53963.1 821.870   1
  -3  -3   6 690.969 56.8364   3
   3  -3  -6 1180.73 140.303   2
   3  -3  -6 1347.57 136.575   1
  -3   3   6 1258.28 141.814   2
  -3   3   5 1796.13 159.729   2
  -3  -3   5 1625.91 97.5018   3
   3  -3  -5 1720.23 159.212   2
   3  -3  -5 1924.63 163.365   1
   3   3  -4 22563.7 422.414   2
   3  -3  -4 22061.6 540.774   2
  -3   3   4 22223.9 541.088   2
   3  -3  -4 23275.4 543.372   1
   3   3  -3 14241.9 362.528   2
   3  -3  -3 13706.9 408.003   2
  -3   3   3 13826.6 413.985   2
  -3   3   2 14351.7 394.953   2
   3   3  -2 14867.8 391.412   2
   3  -3  -2 14245.8 391.593   2
   3   3  -1 2606.77 175.231   2
   3  -3  -1 2685.98 159.790   2
  -3   3   1 2686.79 165.964   2
  -3   3   0 15284.0 369.999   2
   3   3   0 14522.4 420.329   2
   3  -3   0 14379.7 344.966   2
   3   3   1 11648.1 399.246   2
   3  -3   1 11333.0 286.811   2
  -3   3  -1 12040.5 309.204   2
   3  -3   1 12383.9 398.856   1
   3  -3   2 10240.0 249.874   2
   3   3   2 10329.3 386.622   2
  -3   3  -2 11078.8 276.477   2
   3  -3   2 11012.7 376.889   1
   3  -3   3 5730.28 170.618   2
   3   3   3 6221.66 317.765   2
   3  -3   3 6213.82 241.119   3
   3  -3   3 7087.81 309.115   1
   3  -3   4 12395.5 227.851   2
   3  -3   4 13933.2 350.883   3
   3  -3   4 14991.5 440.637   1
   3   3   4 14141.1 484.064   2
   3   3   5 1746.46 183.143   2
   3  -3   5 1796.91 128.197   3
   3  -3   5 1676.40 148.131   1
   3  -3   5 1300.55 67.6654   2
  -3  -3  -5 1638.34 180.281   2
   3  -3   6 3995.79 192.927   3
   3  -3   6 4009.71 226.811   1
   3   3   6 3694.37 265.561   2
  -3  -3  -6 3580.10 266.887   2
   3   3   7 1541.30 179.401   2
  -3  -3  -7 1508.72 183.265   2
   3  -3   7 1560.69 143.773   1
   3  -3   7 1676.22 125.996   3
   3  -3   8 38436.0 704.493   1
   3   3   8 35909.3 878.735   2
   3  -3   8 37068.6 596.171   3
   3   3   9 10226.6 485.653   2
   3  -3   9 10474.2 368.474   1
   3  -3   9 8776.93 193.166   2
   3  -3   9 10558.5 318.027   3
  -3   3  -9 10807.8 311.556   3
  -3   3 -10 640.171 80.4237   3
   3  -3  10 678.585 63.8143   2
   3  -3  10 676.619 93.5371   1
   3   3  10 703.725 140.510   2
   3  -3  10 809.603 93.8607   3
   3   3  11 2935.83 276.621   2
   3  -3  11 2621.25 130.211   2
   3  -3  11 2885.28 191.707   1
   3  -3  11 2836.72 174.695   3
  -3   3 -11 2999.95 173.100   3
   3   3  12 1854.54 226.053   2
   3  -3  12 1849.51 120.673   2
  -3   3 -12 1871.78 143.447   3
   3  -3  12 1724.30 149.530   1
   3   3  13 3701.48 322.553   2
   3  -3  13 3949.54 229.176   1
   3  -3  13 3708.80 184.189   2
  -3   3 -13 3998.56 221.761   3
  -3   3 -14 7497.98 314.557   3
   3  -3  14 6795.65 299.300   1
   3   3  14 6773.74 447.074   2
   3  -3  14 6623.43 256.773   2
   3  -3  15 11600.0 369.562   2
  -3   3 -15 12655.4 429.979   3
   3   3  15 12071.7 613.738   2
   3  -3  15 11271.6 374.808   1
   3  -3  16 241.650 80.6352   1
   3   3  16 235.866 122.257   2
   3  -3  16 155.268 61.8239   2
  -3   3 -16 139.125 67.2354   3
  -3   3 -17 628.668 113.825   3
   3   3  17 482.971 140.992   2
   3  -3  17 462.341 91.5065   2
   3  -3  18-33.3860 48.5222   2
  -3   3 -18-67.7056 65.7147   3
   3   3  18-25.1399 71.5825   2
   3   3  19 661.634 163.626   2
   3  -3  19 657.883 111.652   2
   3  -3  20-1.72801 51.3860   2
  -3  -3 -20-43.3677 57.6683   1
   3  -3  21 678.672 123.347   2
   3   3  21 869.013 198.393   2
   3   3  22 9.44426 94.3792   2
   3  -3  22 121.340 69.9426   2
   3   3  23 770.697 192.715   2
   3   3  24 246.628 147.436   2
   3   3  25 394.951 148.659   2
   3   3  26 73.2206 104.870   2
   3   3  27 252.800 126.354   2
   3   3  28-13.9728 75.8534   2
   3   3  29 248.807 124.494   2
   3   3  30-112.886 114.158   2
  -3   5  28 273.309 157.856   2
  -3   5  27 26.3164 80.1219   2
  -3   5  26 479.255 170.406   2
  -3   5  25 68.0312 85.7213   2
  -3   5  24 109.331 88.4844   2
  -3   5  23 289.296 131.051   2
   3  -5 -22 135.866 92.0199   1
  -3   5  22 65.4086 83.9254   2
  -3   5  21 143.900 129.320   2
   3  -5 -21 157.008 91.5209   1
  -3   5  20 284.841 136.709   2
   3  -5 -20 397.284 115.090   1
  -3   5  19 558.114 164.838   2
   3  -5 -19 522.886 121.063   1
   3  -5 -18-50.6795 74.2177   1
  -3   5  18 29.8691 81.3211   2
   3  -5 -17 871.221 135.390   1
  -3   5  17 1069.87 209.081   2
   3  -5 -16-141.043 106.697   1
  -3   5  16 74.2129 92.1897   2
  -3   5  15 1099.28 200.042   2
   3  -5 -15 587.207 70.1548   1
   3  -5 -14 978.238 140.418   1
  -3   5  14 1483.68 237.446   2
  -3   5  13 420.144 128.050   2
   3  -5 -13 188.815 65.2459   1
   3  -5 -12 1270.52 179.748   1
  -3   5  12 1389.65 212.549   2
   3  -5 -11 220.053 74.9870   1
  -3   5  11 376.368 110.383   2
   3  -5 -10 11.9263 81.3565   1
  -3   5  10 101.966 69.4975   2
  -3   5   9 280.098 86.7404   2
   3  -5  -9 287.197 73.1659   1
  -3   5   8 182.388 79.0148   2
   3  -5  -8 10.5960 92.4670   1
   3   5  -8 153.582 32.1213   2
  -3  -5   8 144.008 39.5642   3
   3   5  -7 113.973 40.3980   2
  -3   5   7 112.135 65.1693   2
  -3  -5   7 33.5969 28.7648   3
   3   5  -6 1452.95 121.423   2
  -3   5   6 1371.04 177.237   2
   3   5  -5 3511.36 198.482   2
  -3   5   5 3691.34 288.417   2
   3  -5  -5 3614.46 283.428   2
  -3   5   4 1214.07 170.710   2
   3  -5  -4 1349.81 174.768   2
   3   5  -4 1121.99 123.015   2
   3  -5  -3 2513.56 228.164   2
  -3   5   3 2649.96 236.305   2
   3   5  -3 2335.26 185.517   2
  -3   5   2 2387.15 211.776   2
   3  -5  -2 2346.02 209.090   2
   3   5  -2 2315.26 189.525   2
  -3   5   1 837.594 120.347   2
   3   5  -1 823.632 120.041   2
   3  -5  -1 757.725 119.331   2
   3   5   0 2673.77 221.425   2
  -3   5   0 3359.71 229.759   2
   3  -5   0 3157.64 226.442   2
   3   5   1 3757.69 269.000   2
   3  -5   1 3884.55 240.550   2
  -3   5  -1 3979.68 235.676   2
   3  -5   2 600.984 97.2573   2
  -3   5  -2 652.366 94.0766   2
   3   5   2 640.798 125.045   2
   3   5   3 70.2653 71.8676   2
   3  -5   3 30.8589 38.5497   2
  -3   5  -3 32.2381 33.4199   2
   3   5   4 4684.35 327.159   2
   3  -5   4 4596.43 191.435   2
   3  -5   4 4981.15 262.178   3
   3  -5   5 175.143 104.933   1
   3  -5   5 84.7449 49.3295   3
   3   5   5 104.069 92.4508   2
   3   5   6 13654.9 587.104   2
   3  -5   6 14924.0 432.641   3
   3  -5   6 15183.2 602.253   1
   3  -5   7 413.112 112.299   1
   3   5   7 316.901 124.181   2
   3  -5   7 243.169 57.9839   3
   3  -5   8 719.445 148.783   1
   3  -5   8 723.763 98.6764   3
   3   5   8 721.972 164.028   2
   3  -5   9 12970.7 373.363   3
   3  -5   9 13236.6 549.458   1
   3   5   9 12453.5 609.807   2
   3  -5  10 6185.84 381.435   1
   3   5  10 6099.84 448.392   2
   3  -5  10 5829.95 241.598   3
   3  -5  11-34.0251 78.3623   1
   3   5  11 47.6575 97.6046   2
   3  -5  11 111.308 51.9357   3
   3  -5  12 163.347 77.5830   1
   3   5  12 271.738 111.329   2
   3  -5  12 295.520 60.7365   3
   3   5  13 107.182 92.5106   2
   3  -5  13-22.4235 70.2438   1
   3  -5  14 255.032 85.3429   1
   3   5  14 482.225 152.893   2
   3   5  15 114.702 104.018   2
   3  -5  15-118.277 86.0561   1
   3   5  16 281.800 121.671   2
   3  -5  16 260.670 88.1540   1
   3  -5  17 833.077 142.220   1
   3   5  17 705.496 188.364   2
   3   5  18 35.7348 88.9830   2
   3  -5  18 29.2884 72.5223   1
   3  -5  19 359.360 116.216   1
   3   5  19 366.618 145.670   2
  -3  -5 -20-135.770 88.1993   1
   3   5  20 1.70749 89.0511   2
   3  -5  20 85.4197 85.4610   1
   3   5  21 301.923 134.496   2
   3   5  22 81.0695 103.719   2
   3   5  23 286.626 128.411   2
   3   5  24 196.108 125.211   2
   3   5  25-119.909 122.065   2
   3   5  26 93.8954 81.4532   2
  -3   7  24-18.9720 78.6454   2
  -3   7  23 294.229 153.577   2
  -3   7  22 796.214 228.029   2
   3  -7 -21 20.6010 57.5432   1
  -3   7  21-111.097 98.4267   2
  -3  -7  21-154.182 83.6801   1
  -3   7  20-34.4711 98.0944   2
   3  -7 -20-89.0639 79.7571   1
   3  -7 -19 344.729 102.253   1
  -3   7  19 384.853 167.437   2
   3  -7 -18 52.5425 72.1680   1
  -3   7  18 386.609 155.736   2
  -3   7  17 1157.24 252.885   2
   3  -7 -17 969.950 181.737   1
   3  -7 -16-65.4627 95.7917   1
  -3   7  16 153.089 86.2245   2
  -3   7  15 6.50741 89.9349   2
   3  -7 -15-55.1117 113.917   1
   3  -7 -14 59.2446 98.0313   1
  -3   7  14 309.691 126.977   2
   3  -7 -13 31.6718 100.711   1
  -3   7  13 117.613 77.0059   2
   3  -7 -12 129.240 95.6080   1
  -3   7  12 411.767 154.996   2
  -3   7  11 693.367 190.406   2
   3  -7 -11 222.877 104.644   1
   3  -7 -10-135.850 120.445   1
  -3   7  10 79.8269 82.0089   2
   3  -7  -9 44.6271 114.459   1
  -3   7   9 380.865 139.624   2
   3  -7  -8-60.7854 84.9514   1
  -3   7   8 133.398 110.003   2
  -3   7   7 3329.23 336.258   2
   3  -7  -7 3239.25 342.313   1
   3   7  -6 3.68804 30.7336   2
   3  -7  -6-144.398 139.705   1
  -3   7   6 161.789 95.2180   2
   3  -7  -5-114.792 129.056   1
  -3   7   5 178.905 101.071   2
   3   7  -5 177.880 73.2219   2
   3   7  -4 10.7047 44.8588   2
  -3   7   4-48.0936 61.8426   2
   3   7  -3 76.4816 60.2080   2
   3  -7  -3-48.9221 124.094   1
  -3   7   3 116.041 92.8095   2
   3  -7  -2 81.4755 109.110   1
   3   7  -2 481.161 112.413   2
  -3   7   2 324.197 97.9300   2
  -3   7   1 310.028 102.128   2
   3  -7  -1 6.07966 138.220   1
   3   7  -1 312.690 96.4767   2
  -3   7   0 316.665 95.9873   2
   3   7   0 336.791 103.030   2
   3  -7   0 151.848 84.2144   1
   3  -7   1-129.556 136.536   1
  -3   7  -1 192.446 85.6604   2
   3   7   1 137.153 77.2913   2
   3   7   2 205.230 87.3435   2
  -3   7  -2 259.662 76.5790   2
   3  -7   2 64.9216 76.7083   1
   3  -7   3 139.814 72.6637   1
  -3   7  -3 236.041 69.1357   2
   3   7   3 203.158 88.6492   2
   3  -7   4 707.210 157.989   1
   3  -7   4 701.852 111.301   3
   3   7   4 840.839 160.549   2
   3   7   5 1748.84 238.090   2
   3  -7   5 1821.30 236.049   1
   3  -7   5 1625.12 172.169   3
   3  -7   6 695.053 110.631   3
   3   7   6 802.117 176.633   2
   3  -7   6 359.218 88.3327   1
   3  -7   7-80.1491 106.804   1
   3  -7   7 164.464 38.4895   3
   3   7   7 197.482 116.566   2
   3   7   8 487.943 135.423   2
   3  -7   8 517.795 117.750   1
   3   7   9 201.617 113.395   2
   3  -7   9 184.672 78.1903   1
   3   7  10 452.627 156.418   2
   3  -7  10 607.100 142.213   1
   3   7  11 2690.79 339.096   2
   3  -7  11 3203.13 315.252   1
   3  -7  12 1613.97 257.978   1
   3   7  12 704.343 190.398   2
   3  -7  13 1056.06 184.392   1
   3   7  13 867.926 213.556   2
   3  -7  14-1.60722 85.5008   1
   3   7  14 78.6091 80.6534   2
   3   7  15 32.8452 83.2402   2
   3  -7  15-74.3603 85.9595   1
   3  -7  16-115.261 86.2238   1
   3   7  16 61.1465 109.606   2
   3   7  17 50.6712 71.4365   2
   3  -7  17-83.4428 65.9880   1
   3  -7  18 307.385 112.042   1
   3   7  18 55.1386 66.7686   2
   3  -7  19 61.9715 59.2682   1
  -3  -7 -19-138.832 106.713   1
   3   7  19-79.4770 74.0404   2
   3   7  20-60.4189 84.7703   2
   3   7  21-69.9851 86.9196   2
  -3  -9  20-130.720 71.4068   1
   3  -9 -20 279.160 146.618   1
   3  -9 -19-88.5776 90.3553   1
  -3  -9  19-46.9963 59.1470   1
  -3   9  18 68.9427 101.888   2
   3  -9 -18-12.7237 75.8810   1
  -3  -9  18-131.998 71.6912   1
   3  -9 -17-304.232 152.571   1
  -3  -9  17-161.738 76.2156   1
  -3   9  17 32.6670 72.3261   2
  -3   9  16-37.0733 77.2798   2
   3  -9 -16-338.597 159.320   1
   3  -9 -15-38.7974 86.3662   1
  -3   9  15 76.7728 110.741   2
   3  -9 -14-256.868 162.080   1
  -3   9  14-69.5349 110.736   2
   3  -9 -13-248.908 188.672   1
  -3   9  13 79.8123 80.3353   2
   3  -9 -12-482.884 218.638   1
  -3   9  12-230.150 141.876   2
  -3   9  11 60.0294 84.2364   2
   3  -9 -11-439.520 202.943   1
   3  -9 -10-309.385 178.261   1
  -3   9  10-82.9772 93.2229   2
   3  -9  -9-393.381 179.435   1
  -3   9   9 25.4440 59.7518   2
   3  -9  -8-142.937 153.923   1
  -3   9   8 23.1628 62.6896   2
   3  -9  -7-199.183 138.019   1
   3  -9  -6-30.7383 111.582   1
   3  -9  -5 199.125 102.094   1
   3  -9  -4 808.459 196.014   1
   3  -9  -3 13.7247 74.5252   1
   3  -9  -2 534.105 147.310   1
   3  -9  -1 69.8581 61.3964   1
   3  -9   0-11.4992 99.0527   1
   3  -9   1-134.758 84.3906   1
   3  -9   2 156.779 77.7947   1
   3  -9   3 130.173 74.2919   1
   3  -9   4 158.810 87.7136   1
   3   9   5 1011.33 216.586   2
   3  -9   5 627.934 148.048   1
   3   9   6 114.075 99.0567   2
   3  -9   6-65.7064 96.1350   1
   3   9   7 95.3639 84.1046   2
   3  -9   7-198.455 117.729   1
   3  -9   8-132.124 101.672   1
   3   9   8 101.814 93.2206   2
   3   9   9 41.6616 93.8555   2
   3  -9   9-133.541 83.7239   1
   3  -9  10 73.9361 61.5250   1
   3   9  10 225.007 133.850   2
   3  -9  11-55.5968 89.2898   1
   3   9  11 56.7716 78.9795   2
   3  -9  12-82.1026 88.5288   1
   3   9  12 92.5515 97.9887   2
   3   9  13 199.012 127.308   2
   3  -9  13-92.7860 82.1314   1
   3  -9  14 88.6255 68.5527   1
   3   9  14 143.798 107.325   2
   3  -9  15-1.71773 66.2974   1
  -3  -9 -15-161.610 136.772   1
   3   9  15 117.241 125.170   2
   3   9  16 188.933 138.373   2
   3  -9  16-99.6328 80.2088   1
  -3  -9 -16-9.99136 81.5328   1
  -3  -9 -17-232.776 120.295   1
   3  -9  17-14.1248 59.0391   1
  -4   0  35 151.909 128.506   2
  -4   0  34 857.926 224.906   2
  -4   0  33 163.477 130.778   2
  -4   0  32 60.8392 76.2082   2
  -4   0  31-56.1400 88.3823   2
  -4   0  30 213.762 130.985   2
  -4   0  29 96.0502 142.168   2
  -4   0  28 1490.05 252.184   2
  -4   0  27 95.1883 117.247   2
  -4   0  26 1743.92 264.756   2
  -4   0  25 143.063 128.745   2
  -4   0  24 6424.88 460.530   2
  -4   0  23 286.938 142.223   2
  -4   0  22 2383.42 274.194   2
  -4   0  21 194.007 115.436   2
  -4   0  20 5441.19 372.755   2
  -4   0  19 26.9411 52.3576   2
  -4   0  18 831.023 153.681   2
   4   0 -17 66.8763 61.2576   2
  -4   0  17-15.1231 14.0879   1
  -4   0  17-26.5230 51.1315   2
  -4   0  16 371.162 39.9388   1
   4   0 -16 647.718 127.981   2
  -4   0  16 483.190 101.939   2
  -4   0  15 7.09822 45.8011   2
  -4   0  15 56.8185 26.4659   1
   4   0 -15 51.2819 57.0122   2
   4   0 -14 0.67717 44.1265   2
  -4   0  14-4.19589 51.5172   2
  -4   0  13-62.6843 56.8763   2
   4   0 -13 47.8805 49.0302   2
   4   0 -12 12013.6 430.830   2
  -4   0  12 12154.6 424.375   2
  -4   0  11-2.81985 42.0503   2
   4   0 -11-32.6470 45.5105   2
  -4   0  10 10234.3 359.049   2
   4   0 -10 10382.8 365.200   2
  -4   0   9-10.3912 35.2530   2
   4   0  -9 22.7313 40.7941   2
  -4   0   8 11880.8 355.333   2
   4   0  -8 11643.2 359.709   2
   4   0  -7 28.1224 27.5679   2
  -4   0   7 72.8073 51.6252   2
  -4   0   6 6924.78 249.068   2
   4   0  -6 6353.65 247.300   2
   4   0  -5 4.74249 31.9699   2
  -4   0   5 0.28213 32.8146   2
  -4   0   4 325723. 1591.76   2
   4   0  -4 322672. 1561.76   2
  -4   0   3 43.6316 37.1107   3
   4   0  -3 38.6839 29.3140   2
   4   0  -3-0.56887 21.4144   3
   4   0  -2 129188. 860.021   3
  -4   0   2 127706. 849.146   3
   4   0  -1 9.56109 20.9268   3
  -4   0   1 48.0170 30.4006   3
  -4   0   0 46633.2 555.962   3
   4   0   0 46716.7 564.370   3
  -4   0  -1 52.5812 34.6294   3
   4   0   1 12.9350 27.9961   3
   4   0   2 67629.0 763.270   3
  -4   0  -2 68833.8 751.083   3
   4   0   3 27.9117 38.0044   3
  -4   0  -3-9.09863 34.4222   3
   4   0   4 54593.2 747.844   3
  -4   0  -4 56154.3 762.901   3
   4   0   5-9.25454 46.4570   3
  -4   0  -5 18.4528 35.6912   3
   4   0   6 29629.9 600.436   2
   4   0   6 28985.2 595.405   3
  -4   0  -6 29018.8 599.953   3
   4   0   7 31.2058 42.2621   2
  -4   0  -7 64.3576 51.0438   3
   4   0   8 34610.4 711.466   2
  -4   0  -8 34123.2 708.832   3
   4   0   9 25.3077 43.3242   2
  -4   0  -9 29.6219 54.2246   3
   4   0  10 7583.00 358.285   2
  -4   0 -10 7753.11 373.252   3
   4   0  11 54.8596 61.5552   2
  -4   0 -11 75.4012 66.2659   3
  -4   0 -12 22031.8 672.574   3
   4   0  12 22717.9 659.772   2
  -4   0 -12 19518.3 313.498   1
  -4   0 -13 91.9899 78.0608   3
  -4   0 -13-7.72961 17.0330   1
   4   0  13-15.5881 69.1764   2
   4   0  14 4919.01 330.056   2
  -4   0 -14 4698.57 337.779   3
  -4   0 -14 4076.96 125.756   1
   4   0  15-1.31502 50.3037   2
   4   0  16 8349.84 453.316   2
   4   0  17 32.1761 58.5207   2
   4   0  18 151.946 82.8867   2
   4   0  19-19.5588 73.0073   2
   4   0  20 208.518 109.331   2
   4   0  21 9.73555 64.5537   2
   4   0  22 2248.07 285.519   2
   4   0  23 164.376 117.884   2
   4   0  24 72.4132 90.1782   2
   4   0  25 5.69835 85.4314   2
   4   0  26 202.112 116.736   2
   4   0  27-147.049 114.497   2
   4   0  28-4.73862 58.6402   2
   4   0  29 88.4093 82.4099   2
   4   0  30 231.248 128.600   2
   4   0  31 12.7238 66.0470   2
   4   0  32 129.695 80.7598   2
  -4   2  34 118.147 101.485   2
  -4   2  33 747.281 224.275   2
  -4   2  32 173.992 121.778   2
  -4   2  31 206.970 127.401   2
  -4   2  30 1603.17 287.941   2
  -4   2  29 72.2285 110.768   2
  -4  -2  29 110.021 107.747   2
  -4   2  28 1894.11 302.483   2
  -4  -2  28 1909.27 267.958   2
  -4  -2  27 4651.60 388.498   2
  -4   2  27 5068.66 480.932   2
  -4  -2  26 1420.11 225.972   2
  -4   2  26 1407.87 273.217   2
  -4   2  25 4208.74 416.689   2
  -4  -2  25 3847.80 341.762   2
  -4  -2  24 5791.15 406.294   2
  -4   2  24 6149.51 486.416   2
  -4   2  23 385.536 144.010   2
  -4  -2  23 162.761 32.6812   1
  -4  -2  23 326.203 114.855   2
   4   2 -22-47.1969 72.9619   3
  -4   2  22 16.0737 88.6069   2
   4   2 -22-1.25374 55.8699   2
  -4  -2  22-28.1408 31.6126   1
  -4  -2  22-30.7653 58.5144   2
   4   2 -21-5.09855 57.9613   3
  -4   2  21 96.0893 103.999   2
   4   2 -21 19.7745 46.7952   2
  -4  -2  21 106.188 76.9783   2
   4   2 -20 2127.80 225.773   2
   4   2 -20 2607.47 229.252   3
  -4  -2  20 2290.30 228.557   2
  -4   2  20 1915.33 244.202   2
   4   2 -19 75.3928 54.8078   2
  -4   2  19 47.8484 76.2913   2
  -4  -2  19 166.118 83.2699   2
  -4   2  18 185.948 119.235   2
  -4  -2  18 80.2742 76.6688   2
   4   2 -18-20.1007 42.2796   2
  -4  -2  17 13334.7 481.909   2
  -4   2  17 12826.0 570.662   2
   4   2 -17 12953.9 471.267   2
  -4   2  16 4977.26 353.551   2
  -4  -2  16 5213.78 291.820   2
   4   2 -16 5135.07 287.027   2
  -4  -2  15 16451.3 491.358   2
  -4   2  15 15259.3 589.393   2
   4   2 -15 15762.6 484.355   2
  -4  -2  14 455.058 82.3928   2
   4   2 -14 415.318 84.1584   2
  -4   2  14 647.723 140.004   2
  -4  -2  13 9068.29 326.507   2
  -4   2  13 8448.25 412.110   2
   4   2 -13 8760.70 325.113   2
   4  -2 -12 332.961 94.2157   2
  -4   2  12 521.736 125.308   2
   4  -2 -12 1105.14 132.600   1
  -4  -2  12 411.739 75.9023   2
   4   2 -12 404.456 68.8138   2
   4  -2 -11 26835.8 724.470   2
  -4  -2  11 28340.8 537.606   2
   4  -2 -11 27605.8 523.124   1
  -4   2  11 25982.6 679.093   2
   4   2 -11 26390.1 503.766   2
   4  -2 -10 2691.45 223.951   2
   4   2 -10 2672.00 154.552   2
  -4   2  10 2779.96 222.859   2
   4  -2 -10 2874.51 173.563   1
   4   2 -10 2270.63 88.5015   3
   4   2  -9 5224.34 214.915   2
   4  -2  -9 5087.91 289.986   2
   4  -2  -9 5669.60 239.681   1
  -4   2   9 5345.51 294.975   2
   4   2  -8 7708.90 249.339   2
   4  -2  -8 7238.57 269.138   1
   4  -2  -8 7310.53 339.609   2
  -4   2   8 7483.26 334.262   2
   4   2  -7 19586.7 390.912   2
   4  -2  -7 18575.2 514.688   2
  -4   2   7 18904.2 506.731   2
   4  -2  -7 18145.7 410.796   1
   4  -2  -6 1687.03 150.409   2
   4   2  -6 1014.26 69.6434   3
  -4   2   6 1708.22 148.497   2
   4  -2  -6 1510.17 121.689   1
  -4  -2   6 1258.00 68.5515   3
   4   2  -5 8602.07 202.938   3
  -4  -2   5 8209.45 189.006   3
  -4   2   5 8555.78 316.853   2
   4  -2  -5 8568.48 319.362   2
   4  -2  -5 7648.49 268.202   1
  -4   2   4 259.286 64.5033   2
   4  -2  -4 444.084 82.8572   1
   4  -2  -4 396.572 75.5469   2
  -4  -2   4 213.411 38.4730   3
   4  -2  -3 49860.2 713.139   2
  -4   2   3 49279.1 702.114   2
   4  -2  -3 51651.1 669.153   1
  -4  -2   3 49078.2 571.873   3
  -4  -2   2 10381.4 281.758   3
   4  -2  -2 11315.1 313.955   1
   4  -2  -2 10406.0 308.039   2
  -4   2   2 9628.94 295.906   2
  -4   2   1 31841.5 519.387   2
   4  -2  -1 32158.3 521.576   2
   4  -2  -1 34543.1 539.833   1
  -4  -2   1 32879.8 533.795   3
  -4   2   0 23680.1 434.765   2
  -4  -2   0 23784.6 482.921   3
   4  -2   0 23361.3 450.374   1
   4  -2   0 23145.0 422.911   2
  -4  -2  -1 278.310 63.4193   3
   4  -2   1 297.921 60.7515   1
   4  -2   1 192.323 47.7848   3
   4  -2   1 227.344 44.4359   2
   4   2   2 11614.8 392.454   2
   4  -2   2 11516.4 314.951   1
  -4  -2  -2 11532.1 381.944   3
   4  -2   2 11355.4 284.189   2
   4  -2   2 11048.9 307.750   3
  -4   2  -3 16802.2 380.778   3
   4   2   3 16769.0 488.021   2
   4  -2   3 16444.3 378.935   1
   4  -2   3 16727.7 384.600   3
   4  -2   4 17722.5 406.893   3
  -4   2  -4 17301.0 390.281   3
   4  -2   4 16433.4 381.866   1
   4   2   4 17819.2 523.271   2
   4   2   5 35163.1 755.597   2
   4  -2   5 33849.1 552.350   1
   4  -2   5 35856.3 592.177   3
  -4   2  -5 34538.3 553.048   3
   4  -2   6 25623.3 482.521   1
  -4   2  -6 25885.6 493.507   3
   4   2   6 26636.1 692.957   2
   4  -2   6 25833.6 521.741   3
  -4   2  -7 18811.8 436.465   3
   4   2   7 19338.0 600.385   2
   4  -2   7 18045.7 404.132   1
   4  -2   7 19070.8 462.360   3
   4  -2   8 657.530 83.9057   2
  -4   2  -8 659.849 88.6612   3
   4  -2   8 645.983 92.3321   3
   4  -2   8 797.487 96.9229   1
   4   2   8 688.651 128.291   2
   4  -2   9 15.8885 42.0926   3
   4   2   9-7.52921 60.1248   2
  -4   2  -9 41.8124 35.6277   3
   4  -2   9 66.5711 42.0897   2
   4  -2   9 187.547 67.6427   1
   4  -2  10 9456.39 331.309   2
   4  -2  10 8797.49 344.087   3
   4   2  10 9141.85 452.226   2
  -4   2 -10 9085.76 343.004   3
   4   2  11 11788.8 535.944   2
   4  -2  11 12578.7 395.772   2
  -4   2 -11 12133.4 418.143   3
   4  -2  11 11941.5 411.833   3
  -4   2 -12 29414.3 680.463   3
   4  -2  12 29685.3 638.839   2
   4   2  12 27382.4 830.360   2
  -4   2 -13 6044.01 321.238   3
   4   2  13 5624.80 390.989   2
   4  -2  13 5838.95 295.828   2
   4  -2  14 1757.66 173.498   2
   4   2  14 1647.58 222.586   2
  -4   2 -14 2108.75 205.805   3
   4   2  15 13384.4 618.614   2
   4  -2  15 14746.6 508.223   2
  -4   2 -15 15530.5 562.353   3
   4   2  16 3757.44 341.069   2
   4  -2  16 3950.11 278.538   2
  -4   2 -16 4170.08 311.674   3
   4   2  17 2837.77 299.537   2
   4  -2  17 2656.72 242.382   2
  -4   2 -17 3073.16 281.061   3
   4  -2  18 192.239 89.2876   2
   4   2  18 215.089 100.716   2
  -4   2 -18 151.163 85.1389   3
  -4  -2 -19 905.294 84.2629   1
   4   2  19 1069.31 203.491   2
   4  -2  19 1103.97 159.059   2
   4   2  20 379.557 141.841   2
   4  -2  20 273.320 92.1679   2
  -4  -2 -20 84.9083 23.0081   1
   4   2  21 124.421 102.946   2
   4  -2  21 60.5398 70.3816   2
   4   2  22 549.196 172.738   2
   4  -2  22 290.125 105.713   2
   4  -2  23 224.760 96.4146   2
   4   2  23-125.537 145.276   2
   4  -2  24 17.4165 74.3779   2
   4   2  24-25.7057 107.736   2
   4   2  25 299.026 128.746   2
   4  -2  25 272.530 91.1758   2
   4   2  26 128.209 115.341   2
   4  -2  26 81.0663 71.7717   2
   4   2  27 305.690 138.855   2
   4   2  28-72.0432 96.9062   2
   4   2  29-175.492 111.237   2
   4   2  30-81.7222 85.7797   2
   4   2  31 34.3463 108.834   2
  -4   4  31 199.972 131.585   2
  -4   4  30 287.930 150.409   2
  -4   4  29 620.238 196.278   2
  -4   4  28 101.462 113.440   2
  -4   4  27 5.82669 66.2136   2
  -4   4  26 358.184 144.404   2
  -4   4  25 103.738 112.768   2
  -4   4  24 143.028 127.758   2
  -4   4  23 1336.73 252.029   2
  -4   4  22 374.878 161.794   2
  -4   4  21 1748.97 277.855   2
   4  -4 -20 14073.4 592.363   1
  -4   4  20 11151.7 638.647   2
   4  -4 -19 496.294 146.047   1
  -4   4  19 398.886 150.149   2
  -4   4  18-19.2586 79.2443   2
   4   4 -18 76.6501 35.3325   2
   4  -4 -18 177.281 99.1883   1
  -4   4  17 603.703 152.746   2
   4   4 -17 370.468 57.3609   2
   4  -4 -17 602.159 122.186   1
  -4   4  16 451.580 136.509   2
   4  -4 -16 284.805 88.8421   1
   4   4 -16 248.452 45.3487   2
  -4   4  15 1323.38 205.680   2
   4   4 -15 920.863 74.4555   2
   4  -4 -15 1426.80 170.462   1
  -4   4  14 841.687 166.745   2
   4   4 -14 490.799 50.7285   2
   4  -4 -14 824.320 122.894   1
   4   4 -13 4676.75 143.567   2
   4  -4 -13 6206.71 333.930   1
  -4   4  13 6406.57 420.405   2
   4  -4 -12 1301.85 150.671   1
  -4   4  12 1502.35 200.200   2
   4   4 -12 992.349 67.8922   2
   4  -4 -11 469.798 95.4120   1
  -4   4  11 580.425 125.772   2
   4   4 -11 489.664 48.9204   2
   4   4 -10 2108.48 110.423   2
   4  -4 -10 2340.42 207.262   1
  -4   4  10 2718.54 259.429   2
   4  -4  -9 2100.71 198.047   1
   4   4  -9 1928.23 118.521   2
  -4   4   9 2228.49 223.625   2
   4   4  -8 3361.64 167.358   2
   4  -4  -8 4244.20 277.195   1
  -4   4   8 4426.28 311.279   2
   4  -4  -7 1814.07 191.468   1
   4  -4  -7 1803.84 195.802   2
  -4   4   7 1839.81 202.356   2
  -4  -4   7 1546.65 98.4812   3
   4   4  -7 1605.06 124.094   2
   4  -4  -6 4938.66 318.711   1
   4  -4  -6 4637.16 310.042   2
  -4   4   6 5011.72 320.320   2
   4   4  -6 4573.67 215.530   2
  -4  -4   6 4230.44 180.497   3
  -4  -4   5 3032.58 167.645   3
  -4   4   5 3411.79 251.120   2
   4  -4  -5 3254.14 237.753   1
   4   4  -5 3114.55 189.852   2
   4  -4  -5 3061.84 238.180   2
  -4  -4   4 61.5970 35.5659   3
   4  -4  -4-117.003 63.0190   1
  -4   4   4 46.4602 56.5898   2
   4  -4  -4-6.72462 36.1661   2
   4   4  -4 26.6904 36.7826   2
   4  -4  -3 214.263 77.1813   1
   4  -4  -3 142.212 70.4467   2
   4   4  -3 144.715 50.2819   2
  -4   4   3 67.3064 38.4646   2
   4   4  -2 6508.86 314.252   2
  -4   4   2 6598.18 313.308   2
   4  -4  -2 6557.54 309.496   2
   4  -4  -2 7078.77 353.605   1
   4  -4  -1-26.4580 30.9292   2
  -4   4   1 43.6874 42.5094   2
   4  -4  -1-35.0045 56.3423   1
   4   4  -1-3.59400 40.8145   2
   4  -4   0 185.317 61.6857   1
   4   4   0 168.579 73.2323   2
  -4   4   0 121.079 44.8054   2
   4  -4   0 112.976 41.4991   2
  -4   4  -1 1339.43 124.304   2
   4   4   1 1295.31 156.683   2
   4  -4   1 1575.24 136.102   2
   4  -4   1 1645.09 181.373   1
   4   4   2 24600.9 674.595   2
  -4   4  -2 27076.1 522.343   2
   4  -4   2 25496.0 484.431   2
   4  -4   2 26219.0 685.744   1
   4   4   3 13124.9 510.468   2
   4  -4   3 13761.2 328.077   2
   4  -4   3 13640.8 420.594   3
   4  -4   3 14626.0 510.910   1
   4  -4   4 885.286 131.432   1
   4  -4   4 891.411 78.6120   2
   4   4   4 941.329 135.641   2
   4  -4   4 837.538 102.306   3
   4  -4   5 1894.62 100.913   2
   4  -4   5 2056.10 160.659   3
   4   4   5 1947.14 211.262   2
   4  -4   5 2156.50 194.907   1
   4  -4   6 2383.60 174.223   3
   4   4   6 2320.83 238.345   2
   4  -4   6 2525.03 222.313   1
   4  -4   7 8263.16 387.992   1
   4   4   7 7634.60 436.218   2
   4  -4   7 7920.17 312.879   3
   4   4   8 1639.78 209.794   2
   4  -4   8 1895.94 158.663   3
   4  -4   8 1739.61 178.488   1
   4  -4   9 349.632 75.8061   1
   4  -4   9 387.322 82.3183   3
   4   4   9 384.401 118.083   2
   4  -4  10-50.3613 66.2681   1
   4   4  10-118.169 94.2517   2
   4  -4  10-2.83482 47.1228   3
   4   4  11 4779.22 377.762   2
   4  -4  11 4876.14 296.395   1
   4  -4  11 5076.94 250.058   3
   4   4  12 763.877 166.464   2
   4  -4  12 745.440 101.622   3
   4  -4  12 725.316 116.878   1
   4  -4  13 24.0320 38.2300   3
   4  -4  13 69.1510 59.7202   1
   4   4  13 5.04546 67.9090   2
   4   4  14 1224.18 221.862   2
   4  -4  14 1102.69 149.640   1
   4  -4  15 545.339 111.873   1
   4  -4  15 247.647 36.5347   2
   4   4  15 620.596 166.755   2
  -4   4 -15 543.166 89.1546   3
   4  -4  16 41.6280 23.2336   2
   4   4  16 137.400 95.4057   2
   4  -4  16 232.540 87.9377   1
   4  -4  17 289.459 48.2198   2
   4   4  17 382.815 138.317   2
   4  -4  17 624.917 123.162   1
   4   4  18 62.0083 107.860   2
   4   4  19 398.664 149.733   2
   4   4  20 4240.23 440.408   2
   4   4  21 408.765 175.428   2
   4   4  22 603.790 186.634   2
   4   4  23 342.586 168.033   2
   4   4  24 271.093 116.803   2
   4   4  25 61.5561 91.6916   2
   4   4  26 230.347 124.531   2
   4   4  27-28.4186 70.8912   2
   4   4  28 222.492 132.060   2
  -4   6  26 265.554 133.386   2
  -4   6  25 285.911 148.113   2
  -4   6  24 64.6622 107.120   2
  -4   6  23 49.0485 64.6064   2
  -4   6  22 143.273 90.7564   2
   4  -6 -22 436.510 141.441   1
  -4   6  21 124.911 107.970   2
   4  -6 -21 374.376 137.026   1
   4  -6 -20 1563.20 219.114   1
  -4   6  20 1542.83 278.892   2
  -4   6  19 208.470 157.099   2
   4  -6 -19 182.001 97.5870   1
   4  -6 -18 3255.65 305.795   1
  -4   6  18 3676.33 406.750   2
  -4   6  17 330.588 151.003   2
   4  -6 -17 35.0935 72.7274   1
  -4   6  16 11.5940 74.3960   2
   4  -6 -16 24.5950 70.9885   1
  -4   6  15 135.213 88.1145   2
   4  -6 -15 173.889 71.0593   1
  -4   6  14 109.725 96.3493   2
   4  -6 -14-120.008 105.067   1
  -4   6  13 382.378 147.891   2
   4  -6 -13 88.9973 99.0893   1
  -4   6  12 51.0154 82.3055   2
   4  -6 -12-375.808 155.643   1
   4  -6 -11 489.034 118.005   1
  -4   6  11 706.268 194.603   2
  -4   6  10 3208.39 329.007   2
   4  -6 -10 2841.24 287.915   1
  -4   6   9 342.139 125.048   2
  -4  -6   9 195.199 39.0867   3
   4   6  -9 274.677 43.2782   2
   4  -6  -9 51.7109 102.332   1
  -4   6   8 466.724 129.682   2
   4  -6  -8 253.413 74.0508   1
   4   6  -8 312.843 63.7266   2
  -4  -6   8 302.116 63.6477   3
  -4   6   7 1237.33 203.979   2
   4   6  -7 1109.36 116.320   2
   4  -6  -7 1314.01 203.958   1
  -4  -6   7 1043.00 119.259   3
   4   6  -6 1999.42 176.858   2
   4  -6  -6 1937.00 247.465   1
  -4   6   6 2131.95 250.638   2
  -4  -6   6 1908.46 168.356   3
  -4  -6   5 40.8121 43.1652   3
  -4   6   5 34.3834 73.0151   2
   4   6  -5 46.4294 46.2696   2
   4  -6  -5-59.2837 115.193   1
   4  -6  -4 129.853 78.3121   1
   4   6  -4 216.091 74.6770   2
  -4   6   4 64.1672 74.5788   2
   4  -6  -3 1030.04 195.152   1
  -4   6   3 737.592 149.761   2
   4  -6  -3 643.242 143.780   2
   4   6  -3 711.277 122.154   2
   4  -6  -2 3783.65 296.517   2
   4   6  -2 3162.45 249.714   2
   4  -6  -2 3476.58 321.563   1
  -4   6   2 3639.73 287.584   2
   4  -6  -1 1266.06 192.245   1
   4  -6  -1 878.816 147.788   2
  -4   6   1 939.346 149.563   2
   4   6  -1 931.274 161.093   2
  -4   6   0 5960.93 327.253   2
   4  -6   0 6114.19 349.581   2
   4  -6   0 6311.95 426.471   1
   4   6   0 5451.91 350.437   2
  -4   6  -1 4023.80 258.452   2
   4  -6   1 3819.65 259.007   2
   4   6   1 3642.05 297.228   2
   4  -6   1 3565.09 323.593   1
   4  -6   2 2655.44 201.766   2
   4   6   2 2647.16 263.997   2
  -4   6  -2 2661.48 198.408   2
   4  -6   2 2561.87 270.599   1
   4  -6   3 1769.89 151.579   2
   4   6   3 1557.19 206.281   2
  -4   6  -3 1645.52 147.250   2
   4  -6   3 1756.32 221.292   1
   4  -6   4-145.149 90.7927   3
   4  -6   4-60.2041 106.594   1
   4   6   4 49.7658 71.0848   2
   4  -6   5 2.55281 121.154   1
   4   6   5 503.600 123.653   2
   4  -6   5 427.325 92.0187   3
   4  -6   6 57.4353 56.3538   1
   4   6   6 157.487 91.6545   2
   4  -6   6 132.055 51.9133   3
   4  -6   7 192.900 68.9106   1
   4   6   7 390.998 137.293   2
   4  -6   7 318.991 68.5799   3
   4  -6   8 401.807 90.9698   1
   4   6   8 504.116 141.599   2
   4  -6   8 524.899 88.4768   3
   4   6   9 1240.18 216.639   2
   4  -6   9 1188.43 122.002   3
   4  -6   9 1331.64 188.101   1
   4   6  10 730.884 178.053   2
   4  -6  10 59.0797 64.4266   3
   4   6  11-41.9867 74.7396   2
   4  -6  11 31.3850 95.2809   1
   4   6  12 281.529 121.449   2
   4  -6  12 389.646 114.124   1
   4  -6  13-141.126 97.8430   1
   4   6  13-74.7495 111.117   2
   4  -6  14 1185.06 180.538   1
   4   6  14 1426.50 259.292   2
   4   6  15 127.432 110.432   2
   4  -6  15-9.28615 71.0988   1
   4   6  16-22.3242 84.6684   2
   4  -6  16 133.271 94.1073   1
   4  -6  17 44.6390 67.6987   1
   4   6  17 36.6205 82.0192   2
   4  -6  18 12.8700 58.7443   1
   4   6  18 76.7223 87.3033   2
   4   6  19-18.2274 89.4195   2
   4  -6  19 261.121 99.5444   1
   4   6  20 24.7604 66.7034   2
   4   6  21-73.8074 111.948   2
   4   6  22 16.5153 60.8999   2
   4   6  23-92.6078 107.429   2
  -4   8  21 78.8807 107.244   2
   4  -8 -21 143.973 90.5093   1
  -4   8  20 85.7927 95.7067   2
   4  -8 -20-23.2101 84.3709   1
  -4   8  19 360.903 159.823   2
   4  -8 -19 144.788 101.230   1
  -4   8  18-20.5316 69.9914   2
   4  -8 -18-7.62669 74.6910   1
  -4   8  17-31.4663 83.8661   2
   4  -8 -17-204.026 132.317   1
  -4   8  16 54.6363 105.011   2
   4  -8 -16-151.582 121.075   1
  -4   8  15 265.812 130.908   2
   4  -8 -15 50.9735 76.3669   1
  -4   8  14 405.273 152.954   2
   4  -8 -14 172.958 93.5797   1
  -4   8  13 55.8740 63.5242   2
   4  -8 -13-98.1451 123.180   1
   4  -8 -12-159.594 153.971   1
  -4   8  12-0.19548 62.0085   2
   4  -8 -11-111.623 146.118   1
  -4   8  11 80.8838 67.8698   2
   4  -8 -10 453.307 114.581   1
  -4   8  10 729.990 187.642   2
   4  -8  -9-428.484 205.524   1
  -4   8   9-18.3323 66.4901   2
  -4   8   8 593.009 168.694   2
   4  -8  -8 275.735 84.4691   1
   4  -8  -7-322.858 175.577   1
  -4   8   7 68.8499 77.8752   2
   4  -8  -6-27.6847 138.385   1
  -4   8   6 39.5422 90.8842   2
   4  -8  -5 59.0361 103.312   1
  -4   8   5 252.420 119.777   2
   4  -8  -4 292.634 138.809   1
  -4   8   4 179.107 111.268   2
  -4   8   3 410.851 127.609   2
   4  -8  -3 199.188 122.584   1
  -4   8   2 548.305 126.622   2
   4  -8  -2 526.971 144.303   1
   4   8  -2 534.068 128.827   2
   4  -8  -1 257.501 121.346   1
   4   8  -1 117.507 84.5563   2
   4  -8   0 1702.19 253.954   1
   4   8   0 1411.04 214.759   2
   4   8   1 191.048 104.489   2
   4  -8   1-58.4376 102.309   1
   4   8   2 60.8123 67.2825   2
   4  -8   2 100.966 77.8405   1
   4  -8   3 1326.14 218.450   1
   4   8   3 1222.02 207.001   2
   4  -8   3 634.885 97.5655   3
   4  -8   4 1252.89 214.283   1
   4   8   4 1604.90 251.046   2
   4   8   5 723.265 176.146   2
   4  -8   5 162.362 76.0867   1
   4   8   6 54.3188 99.1800   2
   4  -8   6-77.8551 120.693   1
   4  -8   7-444.805 163.113   1
   4   8   7-32.8408 67.7986   2
   4  -8   8-276.990 149.780   1
   4   8   8 205.586 124.184   2
   4  -8   9 502.026 120.135   1
   4   8   9 578.559 169.751   2
   4   8  10 140.546 90.1430   2
   4  -8  10 131.744 72.7663   1
   4   8  11 387.017 156.369   2
   4  -8  11 241.480 88.9061   1
   4   8  12 1258.44 256.581   2
   4  -8  12 920.427 168.310   1
   4   8  13 22.9568 65.6715   2
   4  -8  13-28.7947 60.6359   1
   4  -8  14 109.148 71.6570   1
   4   8  14 319.582 133.425   2
   4  -8  15-109.279 85.2883   1
   4   8  15-74.6855 93.6128   2
   4  -8  16 232.514 106.825   1
   4   8  16 320.429 140.329   2
   4  -8  17 21.9433 79.2403   1
   4   8  17 31.6634 101.695   2
   4   8  18 66.4758 97.4416   2
   4  -8  18 104.783 88.0685   1
  -5   1  36 14.0719 82.9843   2
  -5   1  35 580.437 201.034   2
  -5   1  34 91.3759 103.827   2
  -5  -1  33 65.5372 110.434   2
  -5   1  33-52.9460 66.6010   2
  -5  -1  32 234.340 113.814   2
  -5   1  32 38.2511 80.9500   2
  -5  -1  31 176.771 108.834   2
  -5   1  31 144.970 88.9835   2
  -5  -1  30 267.132 128.039   2
  -5   1  30 129.843 125.552   2
  -5   1  29 3130.04 388.444   2
  -5  -1  29 3081.61 354.021   2
  -5   1  28 1932.90 301.696   2
  -5  -1  28 1998.53 289.720   2
  -5   1  27 338.582 151.141   2
  -5  -1  27 422.689 151.494   2
  -5   1  26 1621.90 263.987   2
  -5  -1  26 1223.81 231.468   2
  -5   1  25 7184.08 511.689   2
  -5  -1  25 7460.79 500.571   2
  -5   1  24 129.048 126.789   2
  -5  -1  24 248.823 149.863   2
  -5  -1  23 4171.04 352.247   2
  -5   1  23 3880.14 355.517   2
  -5  -1  22 340.891 143.371   2
  -5   1  22 297.615 132.681   2
  -5   1  21 9827.37 534.616   2
  -5  -1  21 10241.7 522.561   2
  -5   1  20 2923.44 295.207   2
  -5  -1  20 3352.61 293.352   2
   5   1 -19 1666.33 204.076   2
  -5   1  19 1678.02 215.782   2
  -5  -1  19 1750.75 208.416   2
   5   1 -18 2402.40 239.737   2
  -5   1  18 2306.22 237.700   2
  -5  -1  18 2635.11 243.038   2
   5   1 -17 81.4475 49.1627   2
  -5   1  17 68.6062 51.9365   2
  -5  -1  17 87.9159 65.7733   2
  -5   1  16 1675.21 198.953   2
  -5  -1  16 1824.59 190.318   2
   5   1 -16 1779.20 193.235   2
   5   1 -15 6487.65 338.304   2
  -5  -1  15 7163.77 354.086   2
  -5   1  15 6616.85 367.637   2
  -5   1  15 6450.03 216.000   1
   5  -1 -14 4079.77 292.546   2
   5   1 -14 3836.78 249.995   2
  -5   1  14 4036.13 175.323   1
  -5   1  14 4114.37 282.164   2
  -5  -1  14 4671.06 278.589   2
   5   1 -13 7744.83 340.044   2
  -5   1  13 7357.91 231.901   1
  -5   1  13 7383.67 365.250   2
   5  -1 -13 7109.71 370.378   2
  -5  -1  13 7955.20 348.162   2
  -5   1  12 20030.3 579.725   2
   5  -1 -12 19665.9 598.023   2
  -5  -1  12 20371.1 537.081   2
   5   1 -12 19582.4 520.465   2
  -5   1  12 19559.3 380.748   1
  -5  -1  11 36413.4 682.621   2
  -5   1  11 34582.0 513.065   1
  -5   1  11 34883.8 749.317   2
   5   1 -11 34322.1 672.107   2
   5  -1 -11 33880.5 753.341   2
  -5   1  10 47698.3 598.639   1
  -5  -1  10 50623.4 767.895   2
   5   1 -10 48544.5 764.151   2
  -5   1  10 49106.5 863.659   2
   5  -1 -10 50027.0 883.591   2
  -5   1   9 15844.2 336.152   1
   5   1  -9 16467.6 434.197   2
  -5   1   9 17381.2 492.590   2
   5  -1  -9 17439.7 504.428   2
  -5  -1   9 17329.0 438.786   2
  -5   1   8 39097.2 526.637   1
  -5  -1   8 43203.7 664.670   2
   5  -1  -8 42352.9 761.526   2
   5   1  -8 43496.3 680.523   2
  -5   1   8 42255.9 751.905   2
   5   1  -7 109475. 824.086   3
   5  -1  -7 108429. 1175.87   2
   5   1  -7 109031. 1048.78   2
  -5   1   7 109753. 1154.81   2
  -5   1   7 106826. 866.008   1
   5   1  -6 66622.6 629.354   3
   5   1  -6 69723.5 823.977   2
   5  -1  -6 67400.3 897.276   2
  -5   1   6 66276.1 664.576   1
  -5   1   6 68560.0 884.881   2
   5  -1  -5 3848.52 208.650   2
  -5  -1   5 3592.15 144.914   3
   5   1  -5 3495.69 145.445   3
  -5   1   5 3838.02 204.314   2
  -5   1   4 41025.2 630.791   2
   5   1  -4 39709.5 505.454   3
  -5  -1   4 39239.4 496.347   3
   5  -1  -4 42066.8 656.485   2
   5  -1  -3 309666. 1723.66   2
  -5  -1   3 305179. 1451.04   3
  -5   1   3 308607. 1721.52   2
   5   1  -3 311934. 1471.46   3
  -5  -1   2 83015.0 798.681   3
   5  -1  -2 82091.3 870.623   2
   5   1  -2 82423.1 817.732   3
   5  -1  -2 83398.1 848.287   3
  -5  -1   1 455.598 69.1630   3
   5  -1  -1 395.834 66.1588   3
   5  -1  -1 452.634 71.6051   2
   5   1  -1 386.718 59.8131   3
  -5   1   1 527.630 76.1202   3
  -5   1   0 1539.49 117.735   3
  -5  -1   0 1572.41 123.405   3
   5   1   0 1555.31 125.743   3
   5  -1   0 1646.79 127.186   3
  -5   1  -1 3253.13 171.521   3
  -5  -1  -1 3153.89 182.498   3
   5  -1   1 3123.69 176.247   3
   5   1   1 3310.62 190.733   3
   5   1   2 368.079 68.7616   3
   5  -1   2 319.920 58.9255   3
  -5   1  -2 429.953 69.1880   3
  -5   1  -2 552.055 72.4124   1
  -5  -1  -2 432.891 72.7785   3
   5   1   3 283.601 68.9140   3
   5  -1   3 409.443 77.1603   3
  -5   1  -3 441.018 77.7444   3
  -5   1  -3 416.198 68.9338   1
  -5  -1  -3 265.943 63.5483   3
  -5   1  -4 5671.23 245.851   3
   5  -1   4 5451.30 249.645   3
  -5   1  -4 5399.31 201.387   1
  -5  -1  -4 5466.44 273.492   3
  -5   1  -5 2742.42 176.804   3
   5   1   5 2652.82 206.404   2
  -5   1  -5 2406.53 135.339   1
  -5  -1  -5 2664.38 203.211   3
   5  -1   5 2646.89 180.981   3
  -5   1  -6 1795.22 151.826   3
   5   1   6 1817.81 175.209   2
  -5   1  -6 1711.76 118.425   1
  -5  -1  -6 1947.94 180.908   3
   5  -1   6 1798.85 152.334   3
   5   1   7 27842.2 701.386   2
   5  -1   7 27613.3 607.727   3
  -5   1  -7 26284.9 464.113   1
  -5   1  -7 26327.1 585.932   3
  -5  -1  -7 27411.3 702.790   3
  -5   1  -8 12708.7 426.375   3
   5  -1   8 12781.9 418.717   2
   5   1   8 12385.5 482.547   2
  -5   1  -8 12685.4 319.532   1
  -5  -1  -8 12745.0 494.179   3
   5  -1   8 12749.7 428.576   3
  -5   1  -9 1659.29 117.573   1
   5   1   9 1655.95 185.948   2
   5  -1   9 1634.13 160.179   2
  -5   1  -9 1736.58 167.971   3
   5  -1   9 1548.72 161.799   3
  -5  -1  -9 1683.01 190.214   3
  -5  -1 -10 251.637 98.1128   3
   5   1  10 163.861 83.3018   2
  -5   1 -10 75.5098 31.3816   1
   5  -1  10 122.851 48.1918   2
  -5   1 -10 166.500 63.8431   3
   5  -1  11 13650.1 487.472   2
   5   1  11 13115.6 546.991   2
  -5   1 -11 13884.5 355.086   1
  -5  -1 -11 12899.9 558.255   3
  -5   1 -11 13327.5 495.982   3
   5  -1  12 1811.85 188.868   2
   5   1  12 1813.27 220.511   2
  -5   1 -12 2000.79 204.341   3
   5  -1  13 995.279 144.427   2
   5   1  13 788.559 147.379   2
  -5   1 -13 885.711 144.076   3
   5  -1  14 3550.02 275.948   2
  -5   1 -14 3691.52 298.209   3
   5   1  14 3200.13 299.184   2
   5  -1  15 22.2214 52.6684   2
  -5   1 -15-40.5579 57.6922   3
   5   1  15-12.3245 62.8297   2
   5   1  16 3460.33 325.728   2
   5  -1  16 3500.32 292.917   2
   5   1  17 1068.14 191.219   2
   5  -1  17 1323.10 189.443   2
   5   1  18 330.003 130.794   2
   5  -1  18 294.278 104.909   2
   5  -1  19 232.317 93.3068   2
   5   1  19 311.642 116.023   2
   5   1  20 1462.93 241.745   2
   5  -1  20 1527.10 228.302   2
   5  -1  21 424.903 145.213   2
   5   1  21 396.133 149.622   2
   5   1  22 13.1381 83.1217   2
   5  -1  22 53.8560 68.5358   2
   5  -1  23 243.507 109.799   2
   5   1  23 274.758 137.854   2
   5  -1  24 492.403 158.083   2
   5   1  24 445.617 145.722   2
   5   1  25 87.6480 104.335   2
   5  -1  25 115.589 107.389   2
   5  -1  26 636.192 169.115   2
   5   1  26 760.340 201.816   2
   5   1  27 51.3705 69.2136   2
   5  -1  27 60.3407 59.5872   2
   5   1  28 85.9396 86.2962   2
   5  -1  28-16.3825 48.2917   2
   5   1  29 159.949 104.854   2
   5   1  30 165.255 109.791   2
   5   1  31 223.175 129.228   2
   5   1  32 68.3576 89.2270   2
  -5   3  33 425.978 193.085   2
  -5   3  32-90.8602 98.2818   2
  -5   3  31 413.249 166.375   2
  -5   3  30 43.1156 62.1459   2
  -5   3  29 309.342 132.113   2
  -5   3  28 640.960 182.203   2
  -5   3  27 56.9402 92.9962   2
  -5   3  26 1572.47 280.296   2
  -5  -3  26 1371.01 190.613   2
  -5  -3  25 2511.82 251.292   2
  -5   3  25 2691.64 351.683   2
  -5  -3  24 5195.23 347.469   2
  -5   3  24 5253.96 461.935   2
  -5  -3  23 104.591 77.2865   2
  -5   3  23 321.776 160.815   2
  -5  -3  22 55.7293 51.6527   2
  -5   3  22 78.5357 92.8926   2
  -5  -3  21 141.545 61.5221   2
  -5   3  21 51.1593 98.5683   2
   5   3 -21 174.746 64.8518   3
   5   3 -21 106.652 64.5993   2
   5   3 -20 1579.83 142.039   3
   5   3 -20 1351.31 165.289   2
  -5   3  20 1576.01 252.336   2
  -5  -3  20 1777.85 187.581   2
   5   3 -19 10579.5 314.421   3
   5   3 -19 12231.9 458.466   2
  -5   3  19 12147.8 629.173   2
  -5  -3  19 12864.8 465.662   2
  -5  -3  18 7140.02 335.404   2
   5   3 -18 6661.83 321.631   2
  -5   3  18 6963.89 460.060   2
   5   3 -18 5048.36 187.120   3
  -5   3  17 125.698 101.485   2
   5   3 -17 70.1286 53.5993   2
   5   3 -17 20.4551 17.0068   3
   5   3 -16 4236.52 243.715   2
  -5   3  16 4322.75 346.777   2
   5  -3 -16 5095.10 301.349   1
   5  -3 -15 922.990 138.874   1
  -5   3  15 592.294 141.587   2
   5   3 -15 469.606 79.7657   2
  -5   3  14 84.9072 85.4757   2
   5   3 -14 24.9810 29.7094   2
   5  -3 -14 311.537 101.369   1
   5  -3 -13 6069.82 304.750   1
  -5   3  13 5896.78 382.911   2
   5   3 -13 5388.17 238.132   2
  -5   3  12 4200.21 313.309   2
   5  -3 -12 4421.31 260.156   1
   5   3 -12 3875.56 195.739   2
  -5   3  11 3194.45 270.218   2
   5  -3 -11 3423.83 234.634   1
   5   3 -11 2828.05 177.895   2
   5   3 -10 4876.56 221.094   2
  -5   3  10 4813.15 318.026   2
   5  -3 -10 4445.72 252.055   1
   5  -3 -10 5008.78 330.856   2
   5   3  -9 9654.94 311.740   2
   5  -3  -9 8803.37 418.806   2
  -5   3   9 9070.25 417.694   2
   5  -3  -9 8445.12 338.815   1
   5  -3  -8 7558.98 376.380   2
   5  -3  -8 7592.72 322.425   1
  -5   3   8 7642.49 374.302   2
   5  -3  -7 8630.49 391.831   2
   5  -3  -7 8375.72 338.488   1
  -5   3   7 8951.68 395.100   2
  -5  -3   7 8248.23 204.304   3
   5  -3  -6 3344.96 206.256   1
  -5  -3   6 3652.28 154.762   3
  -5   3   6 3752.96 249.294   2
   5  -3  -6 3800.10 253.575   2
   5  -3  -5 1894.66 159.043   1
  -5  -3   5 1848.53 123.371   3
  -5   3   5 1975.20 172.909   2
   5  -3  -5 1896.42 172.679   2
   5  -3  -4 7271.73 321.906   2
  -5  -3   4 7413.65 257.439   3
  -5   3   4 7690.04 336.183   2
   5  -3  -4 7668.40 318.810   1
  -5  -3   3 25165.2 500.889   3
  -5   3   3 25762.4 586.299   2
   5  -3  -3 26381.3 596.436   2
   5  -3  -3 25619.1 568.958   1
  -5  -3   2 17792.9 447.690   3
   5  -3  -2 18682.0 482.938   1
   5  -3  -2 18291.6 472.078   2
  -5   3   2 17720.7 467.097   2
   5  -3  -1 24056.2 522.300   2
   5  -3  -1 23898.3 549.117   1
  -5   3   1 22699.2 514.919   2
  -5  -3   1 22858.7 534.244   3
  -5  -3   0 123.928 47.0768   3
   5  -3   0 233.509 62.0379   1
  -5   3   0 241.358 61.9318   2
   5  -3   0 194.139 49.7122   2
   5   3   0 207.884 75.6645   2
  -5  -3  -1-7.30242 45.4002   3
   5  -3   1 74.1084 42.9190   2
   5   3   1-7.88268 50.1169   2
   5  -3   1-22.0119 42.7416   3
   5  -3   1-14.8786 48.4345   1
   5  -3   2 132.704 52.1793   3
  -5  -3  -2 71.2330 63.2512   3
   5   3   2 57.3620 53.1567   2
   5  -3   2 80.6556 41.2801   2
   5  -3   2-23.2704 42.8483   1
   5  -3   3 5675.92 263.040   3
   5   3   3 5456.59 320.251   2
   5  -3   3 5755.30 218.676   2
   5  -3   3 5549.97 263.322   1
   5  -3   4-16.3816 49.7526   1
   5   3   4-39.9998 44.2642   2
   5  -3   4 14.9648 36.1792   3
   5  -3   4 11.6878 24.6002   2
   5  -3   5 75.6529 38.8362   1
   5   3   5 60.2898 60.2645   2
   5  -3   5 75.7963 54.7197   3
   5  -3   5 94.7380 35.4513   2
   5  -3   6 406.602 93.2401   3
   5   3   6 481.554 130.934   2
   5  -3   6 377.816 63.8063   2
   5  -3   6 443.646 101.360   1
  -5   3  -7 42480.5 710.077   3
   5   3   7 42526.5 993.056   2
   5  -3   7 43271.2 751.443   3
   5  -3   7 40758.4 740.126   1
   5  -3   8 1255.95 108.626   2
   5   3   8 1636.76 211.404   2
  -5   3  -8 1331.62 130.505   3
   5  -3   8 1285.39 139.074   1
   5  -3   8 1202.70 130.524   3
   5  -3   9 1679.53 124.602   2
   5  -3   9 1696.37 153.104   3
   5   3   9 1612.57 207.834   2
  -5   3  -9 1635.17 146.114   3
   5  -3   9 1569.96 149.358   1
  -5   3 -10 35.2417 38.1239   3
   5  -3  10 38.2184 33.4535   2
   5   3  10 51.9041 75.9022   2
   5  -3  10 115.738 59.3478   1
   5  -3  10 59.8337 52.5065   3
   5   3  11 528.592 135.304   2
  -5   3 -11 509.224 95.2121   3
   5  -3  11 597.156 80.8734   2
   5  -3  11 578.264 104.226   1
   5  -3  11 549.710 100.869   3
   5  -3  12 4170.15 216.641   2
   5   3  12 3596.97 326.408   2
   5  -3  12 3951.57 257.092   3
  -5   3 -12 4032.88 245.194   3
   5  -3  13 19.8207 34.4007   2
   5   3  13-4.87286 71.6490   2
  -5   3 -13-38.1843 42.9065   3
   5   3  14 2031.62 260.385   2
   5  -3  14 1989.49 167.030   2
  -5   3 -14 2152.32 197.725   3
  -5   3 -15 985.819 142.193   3
   5  -3  15 1159.52 137.600   2
   5   3  15 960.184 186.663   2
   5   3  16 2160.67 276.579   2
   5  -3  16 2117.75 191.274   2
  -5   3 -16 2345.32 227.732   3
   5   3  17 3277.81 355.371   2
   5  -3  17 3056.37 228.838   2
  -5   3 -17 3795.90 298.778   3
   5   3  18 971.353 206.391   2
  -5   3 -18 1152.52 179.668   3
   5  -3  18 818.958 127.134   2
   5   3  19 661.644 186.566   2
   5  -3  19 560.763 111.220   2
   5   3  20 1615.48 283.506   2
   5  -3  20 1175.30 159.554   2
   5   3  21-10.7084 88.7384   2
   5  -3  21 5.44163 49.2832   2
   5   3  22 34.0666 115.333   2
   5   3  23 171.073 124.585   2
   5   3  24 355.225 151.121   2
   5   3  25-28.0841 86.4850   2
   5   3  26 167.594 109.062   2
   5   3  27 352.383 159.008   2
   5   3  28 86.7598 110.109   2
   5   3  29-28.9622 68.2635   2
  -5   5  29 24.2433 79.3175   2
  -5   5  28 79.0683 93.0957   2
  -5   5  27-32.6409 96.4154   2
  -5   5  26 113.188 96.2860   2
  -5   5  25-90.0489 110.333   2
  -5   5  24-13.3896 93.3152   2
  -5   5  23-168.037 118.152   2
  -5   5  22 856.475 214.075   2
  -5   5  21 165.724 108.899   2
   5  -5 -21 592.983 182.200   1
  -5   5  20 668.960 198.522   2
   5  -5 -20 1007.00 185.932   1
  -5   5  19 2034.87 295.304   2
   5  -5 -19 2338.52 254.414   1
  -5   5  18 2024.52 294.997   2
   5  -5 -18 1944.08 230.490   1
  -5   5  17 2092.58 302.012   2
   5  -5 -17 1980.16 235.679   1
  -5   5  16 11208.5 633.507   2
   5  -5 -16 10359.0 501.240   1
   5  -5 -15 830.355 138.022   1
  -5   5  15 1120.39 214.142   2
  -5   5  14 148.310 96.9435   2
   5  -5 -14-77.3945 86.5842   1
  -5   5  13 100.849 113.639   2
   5  -5 -13-91.4424 90.6067   1
   5   5 -12 2004.15 90.8942   2
   5  -5 -12 2476.64 232.857   1
  -5   5  12 3284.28 319.347   2
   5   5 -12 2035.07 91.4297   2
   5   5 -11 245.724 45.8076   2
  -5   5  11 153.715 87.9330   2
   5  -5 -11 226.832 73.0793   1
   5   5 -11 170.902 38.6308   2
   5   5 -10 1314.49 111.065   2
   5  -5 -10 1660.50 201.628   1
   5   5 -10 1477.18 108.508   2
  -5   5  10 1903.45 239.873   2
   5  -5  -9-31.6833 64.8034   1
  -5   5   9 45.8376 74.9109   2
  -5  -5   9 34.0869 22.8873   3
   5   5  -9 31.8014 37.1660   2
   5   5  -8 6226.51 256.107   2
   5  -5  -8 5868.46 379.783   1
  -5   5   8 6471.54 409.273   2
  -5  -5   8 5251.76 204.590   3
   5  -5  -7 114.667 70.1799   1
   5   5  -7 371.526 82.4173   2
  -5  -5   7 366.900 68.3279   3
  -5   5   7 304.403 97.1029   2
  -5   5   6 2472.55 248.300   2
   5   5  -6 2255.09 181.428   2
  -5  -5   6 2311.33 164.590   3
   5  -5  -6 2278.05 229.183   1
   5   5  -5 1281.91 145.257   2
   5  -5  -5 1280.67 176.421   2
  -5  -5   5 1267.74 135.931   3
   5  -5  -5 1350.55 182.922   1
  -5   5   5 1396.44 192.994   2
   5  -5  -4 764.234 130.904   1
   5   5  -4 666.405 111.628   2
  -5   5   4 600.259 117.850   2
  -5  -5   4 614.790 98.4951   3
   5  -5  -4 792.825 134.993   2
   5  -5  -3 236.944 80.2775   2
  -5  -5   3 220.242 60.5114   3
   5   5  -3 206.217 72.1804   2
  -5   5   3 244.471 81.0118   2
   5  -5  -3 192.331 65.4158   1
  -5   5   2 1036.76 141.777   2
   5  -5  -2 983.996 159.032   1
   5   5  -2 869.836 132.221   2
   5  -5  -2 852.011 131.266   2
  -5  -5   2 886.732 129.504   3
   5   5  -1 1159.64 156.716   2
   5  -5  -1 1290.54 150.817   2
   5  -5  -1 1324.62 174.256   1
  -5   5   1 1273.14 150.737   2
   5  -5   0 943.347 147.589   1
   5   5   0 656.919 124.822   2
   5  -5   0 774.504 117.337   2
  -5   5   0 866.614 122.322   2
  -5   5  -1 809.543 114.044   2
   5   5   1 699.273 129.459   2
   5  -5   1 768.842 129.664   1
   5  -5   1 789.893 107.184   2
  -5   5  -2-83.6362 56.8355   2
   5  -5   2 53.7082 50.2685   2
   5   5   2 29.4721 54.8623   2
   5  -5   3 58.7833 54.6838   3
   5  -5   3 84.5858 41.3041   2
   5  -5   3-53.5458 94.5233   1
   5   5   3 2.45022 61.3616   2
   5  -5   4 214.963 49.2494   2
   5   5   4 167.145 73.5022   2
   5  -5   4 87.9935 65.2564   1
   5  -5   4 236.124 72.7506   3
   5  -5   5 1626.05 193.241   1
   5  -5   5 1430.60 155.960   3
   5  -5   5 1196.40 97.1357   2
   5   5   5 1296.25 191.146   2
   5  -5   6 104.387 78.1555   1
   5   5   6 133.992 63.5751   2
   5  -5   6 159.144 31.3318   2
   5  -5   6 308.701 74.6412   3
   5   5   7 542.489 136.546   2
   5  -5   7 400.674 106.687   1
   5  -5   7 563.935 100.818   3
   5   5   8 434.222 127.536   2
   5  -5   8 802.453 123.401   3
   5  -5   8 598.952 131.419   1
   5  -5   9 184.488 69.8232   3
   5   5   9 38.0012 77.3390   2
   5  -5   9 129.552 76.3706   1
   5   5  10 192.108 112.596   2
   5  -5  10 84.1641 61.2794   3
   5  -5  10 100.982 70.0722   1
   5   5  11 1954.48 266.773   2
   5  -5  11 2367.89 192.570   3
   5  -5  11 1935.59 215.015   1
   5  -5  12 141.071 79.0261   1
   5   5  12 93.5991 78.8806   2
   5  -5  12 148.528 66.7400   3
   5  -5  13 6.06272 44.9148   3
   5  -5  13-42.7039 68.8297   1
   5   5  13-16.9338 77.6477   2
   5  -5  14-17.4081 45.7362   3
   5   5  14 109.173 95.8757   2
   5  -5  14 207.467 97.7050   1
   5  -5  15 439.486 128.004   1
   5   5  15 302.926 142.147   2
   5   5  16 510.537 174.910   2
   5  -5  16 572.001 131.925   1
   5   5  17 1005.97 224.982   2
   5  -5  17 1080.20 180.551   1
   5   5  18 376.245 174.478   2
   5   5  19 1600.49 286.963   2
   5   5  20-16.2635 82.0613   2
   5   5  21 503.633 173.218   2
   5   5  22 1007.14 229.134   2
   5   5  23 142.896 121.378   2
   5   5  24 642.148 202.968   2
   5   5  25 136.372 121.580   2
  -5   7  24 141.614 118.691   2
  -5   7  23-56.5625 103.911   2
  -5   7  22 234.815 134.119   2
   5  -7 -22 431.744 138.377   1
   5  -7 -21 331.794 125.963   1
  -5   7  21 174.232 108.891   2
  -5   7  20 316.539 146.261   2
   5  -7 -20 214.264 114.830   1
  -5   7  19 105.922 95.5643   2
   5  -7 -19-35.9359 80.4816   1
  -5   7  18 296.648 147.268   2
   5  -7 -18 164.616 88.1080   1
   5  -7 -17 856.865 181.919   1
  -5   7  17 710.675 184.340   2
   5  -7 -16 330.245 110.668   1
  -5   7  16 512.086 178.091   2
  -5   7  15 818.133 205.488   2
   5  -7 -15 591.295 152.419   1
   5  -7 -14-39.1394 99.4825   1
  -5   7  14 72.3242 85.0586   2
  -5   7  13 822.943 200.402   2
   5  -7 -13 455.629 140.429   1
   5  -7 -12 525.730 142.561   1
  -5   7  12 854.135 206.144   2
  -5   7  11 402.666 141.126   2
   5  -7 -11 271.354 88.4601   1
   5  -7 -10-202.919 137.424   1
  -5   7  10 98.9309 94.1551   2
   5  -7  -9-191.275 145.468   1
  -5   7   9-31.3422 80.4380   2
  -5   7   8-60.0720 98.8869   2
   5  -7  -8-214.627 163.435   1
  -5   7   7 173.108 107.006   2
   5   7  -7 72.2104 55.9942   2
   5  -7  -7-153.387 158.666   1
   5  -7  -6 337.795 85.9040   1
  -5   7   6 578.524 146.926   2
   5   7  -6 532.558 112.970   2
   5   7  -5 9.36574 43.0349   2
  -5   7   5 208.013 113.026   2
   5   7  -4 107.048 70.0602   2
   5  -7  -4-23.8762 114.210   1
  -5   7   4 173.457 95.2656   2
   5   7  -3 2946.69 261.232   2
   5  -7  -3 2991.34 323.701   1
  -5   7   3 3011.06 294.573   2
   5   7  -2 112.584 89.0703   2
   5  -7  -2-160.356 125.541   1
  -5   7   2 132.758 89.5221   2
   5   7  -1 2091.41 237.093   2
   5  -7  -1 2086.23 260.709   1
  -5   7   1 2441.97 239.861   2
  -5   7   0 1774.28 189.516   2
   5   7   0 1758.17 228.372   2
   5  -7   0 1794.31 259.232   1
  -5   7  -1 733.993 120.848   2
   5  -7   1 657.293 144.027   1
   5   7   1 747.391 160.586   2
  -5   7  -2 674.824 110.908   2
   5   7   2 586.045 149.255   2
   5  -7   2 293.184 88.7197   1
   5  -7   3 98.6732 61.6490   3
   5   7   3 146.571 96.0742   2
   5  -7   3-19.2897 107.223   1
   5  -7   4 276.938 89.3516   3
   5   7   4 219.199 101.723   2
   5  -7   4 61.2770 106.896   1
   5  -7   5 248.650 89.2544   3
   5  -7   5-88.7657 128.194   1
   5   7   5 303.519 124.227   2
   5   7   6 153.487 109.355   2
   5  -7   6-33.5433 101.383   3
   5  -7   6-110.993 138.604   1
   5   7   7 1310.30 240.768   2
   5  -7   7 970.460 118.230   3
   5  -7   7 1466.87 211.841   1
   5  -7   8 193.347 80.3179   1
   5   7   8 680.585 193.540   2
   5  -7   9-137.141 87.0251   1
   5   7   9 195.882 136.097   2
   5  -7  10 92.0838 70.7147   1
   5   7  10 221.184 132.903   2
   5   7  11 457.051 163.181   2
   5  -7  11 1018.68 198.076   1
   5  -7  12 1169.90 206.545   1
   5   7  12 782.742 201.098   2
   5   7  13 1832.49 292.664   2
   5  -7  13 2155.62 267.972   1
   5   7  14 149.439 96.9365   2
   5  -7  14-62.1677 71.5216   1
   5  -7  15 90.4239 62.8144   1
   5   7  15 47.4537 83.1095   2
   5   7  16-100.811 104.958   2
   5  -7  16 71.2008 78.7836   1
   5   7  17-48.9757 94.5578   2
   5  -7  17 136.465 88.9872   1
   5  -7  18 403.797 146.922   1
   5   7  18 136.130 82.1835   2
   5   7  19 148.007 110.290   2
   5   7  20 719.641 214.381   2
   5  -9 -20 145.407 118.260   1
   5  -9 -19 117.609 88.5874   1
   5  -9 -18 273.890 141.851   1
  -5   9  18 82.1306 107.810   2
   5  -9 -17 34.2450 73.4039   1
  -5   9  17 80.6335 128.138   2
   5  -9 -16-111.792 117.067   1
  -5   9  16 12.9928 75.1623   2
   5  -9 -15 29.9147 91.5383   1
  -5   9  15 25.0571 81.6294   2
   5  -9 -14 645.494 173.077   1
  -5   9  14 729.311 202.743   2
  -5   9  13 59.9771 71.6177   2
   5  -9 -13-82.6271 115.111   1
   5  -9 -12-132.523 132.273   1
  -5   9  12 13.0167 66.6083   2
  -5   9  11 64.1220 85.0332   2
   5  -9 -11-130.923 127.240   1
  -5   9  10 121.166 109.380   2
   5  -9 -10-124.902 135.625   1
   5  -9  -9 81.9761 88.8408   1
  -5   9   9 382.086 146.033   2
   5  -9  -8 1.18457 95.4919   1
   5  -9  -7 96.1531 107.121   1
   5  -9  -6 610.904 178.564   1
   5  -9  -5-138.207 126.684   1
   5  -9  -4 237.085 110.992   1
   5  -9  -3 128.471 88.6849   1
   5  -9  -2 536.788 161.882   1
   5  -9  -1 851.574 196.327   1
   5  -9   0 561.323 159.686   1
   5  -9   1 923.787 196.384   1
   5  -9   2-161.902 114.165   1
   5  -9   3 325.458 112.037   1
   5  -9   4 6.52479 89.5628   1
   5   9   4 342.240 135.763   2
   5  -9   5-8.32187 85.1317   1
   5   9   5 24.3589 76.1710   2
   5   9   6 278.912 129.699   2
   5  -9   6-142.874 103.552   1
   5  -9   7-102.574 97.6665   1
   5   9   7 134.664 107.515   2
   5   9   8 19.4340 60.0684   2
   5  -9   8 16.7284 53.4508   1
   5   9   9 179.875 113.195   2
   5  -9   9 182.024 86.0161   1
   5  -9  10 22.2461 57.8191   1
   5   9  10 181.842 124.108   2
   5  -9  11 75.8165 68.1101   1
   5   9  11 382.170 156.517   2
   5  -9  12 226.808 106.896   1
   5   9  12 113.828 99.2909   2
   5   9  13 113.028 112.165   2
   5  -9  13 107.141 92.4369   1
   5  -9  14 354.116 129.675   1
   5   9  14 221.856 131.604   2
   5  -9  15 605.653 166.108   1
   5  -9  16 316.011 134.656   1
  -6   0  36 557.361 186.382   2
  -6   0  35-43.3332 106.102   2
  -6   0  34 86.0225 67.4653   2
  -6   0  33 56.5067 66.6421   2
  -6   0  32-46.0491 83.5958   2
  -6   0  31 47.9029 99.7252   2
  -6   0  30 105.931 108.451   2
  -6   0  29 26.0141 102.030   2
  -6   0  28 224.027 142.824   2
  -6   0  27-14.1021 79.3930   2
  -6   0  26 2150.60 297.023   2
  -6   0  25 259.553 130.280   2
  -6   0  24 6666.07 472.745   2
  -6   0  23 43.0808 88.1877   2
  -6   0  22 1518.22 220.479   2
  -6   0  21 96.1722 89.2792   2
  -6   0  21-42.0419 23.3477   1
  -6   0  20 869.357 71.2555   1
  -6   0  20 1056.09 173.424   2
  -6   0  19-8.38413 77.5568   2
  -6   0  19 18.9318 30.3955   1
  -6   0  18 2.47370 56.2627   2
  -6   0  17 9.47341 54.8912   2
   6   0 -16 3442.87 279.445   2
  -6   0  16 3984.84 289.450   2
  -6   0  15 50.2256 55.4956   2
   6   0 -15 15.4282 51.6098   2
  -6   0  14 670.022 121.143   2
   6   0 -14 537.926 114.531   2
   6   0 -13 40.3829 47.0956   2
  -6   0  13 29.2012 42.5933   2
   6   0 -12 15676.6 514.656   2
  -6   0  12 16984.8 526.652   2
   6   0 -11-0.29540 39.0973   2
  -6   0  11-21.3522 38.2934   2
   6   0 -10 25.2896 39.2087   2
  -6   0  10 30.7190 52.9185   2
   6   0  -9-0.69053 34.2025   2
  -6   0   9-16.1751 42.7964   2
   6   0  -8 4914.45 263.106   2
  -6   0   8 5198.46 257.225   2
  -6   0   7 31.7761 41.6663   2
   6   0  -7-19.6943 34.2151   2
   6   0  -6 1621.67 142.275   2
  -6   0   6 1656.49 139.298   2
   6   0  -5 26.9706 40.6360   2
   6   0  -5 32.4024 40.1180   3
   6   0  -4 16100.3 373.912   3
   6   0  -4 15596.4 419.727   2
  -6   0   4 16276.6 371.157   3
  -6   0   3 68.3649 46.6016   3
   6   0  -3 101.103 50.1310   3
   6   0  -2 172246. 1255.05   3
  -6   0   2 177265. 1252.37   3
  -6   0   1 982.156 154.331   3
   6   0  -1 2278.59 196.238   3
  -6   0   0 60707.8 773.437   3
   6   0   0 59650.7 785.882   3
  -6   0  -1 67.4007 46.4372   3
   6   0   1 20.1087 44.6774   3
  -6   0  -2 10437.6 345.205   3
   6   0   2 10202.5 357.335   3
  -6   0  -3 10.7853 34.4582   3
   6   0   3 3.80129 37.9919   3
   6   0   4 24250.0 578.943   3
  -6   0  -4 24009.4 571.382   3
  -6   0  -5 7.66460 35.7871   3
   6   0   5 32.3901 44.5861   3
   6   0   6 26526.2 646.878   3
  -6   0  -6 27144.8 655.916   3
   6   0   7-46.2244 54.9217   3
  -6   0  -7-63.0671 49.4116   3
   6   0   8 31167.2 743.056   2
   6   0   8 30308.3 737.189   3
  -6   0  -8 31010.0 751.448   3
   6   0   9-68.7032 58.6817   2
  -6   0  -9-35.8391 48.8237   3
   6   0  10 1825.41 193.824   2
  -6   0 -10 1690.35 188.304   3
   6   0  11-21.2525 52.5727   2
  -6   0 -11-24.0878 48.0150   3
   6   0  12 18326.4 648.433   2
  -6   0 -12 18314.3 648.974   3
   6   0  13 67.8831 86.2199   2
   6   0  14 6831.97 417.531   2
  -6   0 -14 7843.61 252.635   1
  -6   0 -15 12.2642 26.9495   1
   6   0  15-9.31754 60.9696   2
  -6   0 -16 4147.22 176.046   1
   6   0  16 3676.69 328.029   2
   6   0  17-51.9859 66.7076   2
   6   0  18 7654.11 489.821   2
   6   0  19 7.87051 89.6938   2
   6   0  20 637.282 166.037   2
   6   0  21 91.2487 113.592   2
   6   0  22 808.716 187.525   2
   6   0  23 192.431 137.675   2
   6   0  24 797.799 188.496   2
   6   0  25 62.2062 78.1239   2
   6   0  26 27.5602 71.6781   2
   6   0  27-99.7746 86.8716   2
   6   0  28 12.7909 73.4861   2
   6   0  29-129.978 110.817   2
   6   0  30 144.518 98.5502   2
   6   0  31-16.9716 62.2986   2
  -6   2  35 107.263 112.689   2
  -6   2  34-16.3904 75.0925   2
  -6   2  33 100.477 112.840   2
  -6   2  32-14.2499 82.7481   2
  -6   2  31 71.4346 82.0415   2
  -6   2  30-6.11170 68.4916   2
  -6  -2  30 20.7548 54.6591   2
  -6   2  29 108.817 128.655   2
  -6  -2  29 201.401 108.589   2
  -6   2  28 305.771 146.475   2
  -6  -2  28 259.243 125.863   2
  -6   2  27 804.552 217.872   2
  -6  -2  27 954.113 193.972   2
  -6  -2  26 2185.70 280.622   2
  -6   2  26 2106.18 312.901   2
  -6   2  25 3712.05 383.201   2
  -6  -2  25 4239.83 357.689   2
  -6  -2  24 665.772 148.591   2
  -6   2  24 596.985 172.830   2
  -6   2  23 243.331 127.815   2
  -6  -2  23 359.528 122.569   2
  -6   2  22 1727.42 248.363   2
  -6  -2  22 1687.96 214.316   2
   6   2 -21 8198.31 449.001   2
  -6  -2  21 8709.78 452.371   2
  -6   2  21 8384.15 515.775   2
   6   2 -20 2802.90 260.476   2
  -6  -2  20 2834.47 253.230   2
  -6   2  20 2831.75 290.639   2
   6   2 -19 467.898 111.800   2
  -6  -2  19 577.152 127.551   2
  -6   2  19 287.007 99.5970   2
  -6   2  18 38.1908 66.3110   2
  -6  -2  18-35.2072 62.4130   2
   6   2 -18-18.2979 41.8346   2
  -6  -2  17 4376.60 285.144   2
   6   2 -17 4281.69 285.552   2
  -6   2  17 4226.82 327.569   2
  -6  -2  16 1412.06 162.522   2
  -6   2  16 1083.15 171.132   2
   6   2 -16 1048.70 140.027   2
  -6   2  15 1011.66 163.056   2
   6   2 -15 963.310 132.141   2
  -6  -2  15 1141.79 140.982   2
   6   2 -14 808.002 119.293   2
  -6  -2  14 944.896 123.296   2
  -6   2  14 868.852 148.837   2
  -6  -2  13 9617.18 376.778   2
  -6   2  13 9022.39 431.986   2
   6   2 -13 8826.10 359.555   2
   6   2 -13 9189.69 259.337   3
   6  -2 -12 2863.22 248.398   2
  -6   2  12 2839.77 239.062   2
   6   2 -12 2717.10 195.592   2
  -6   2  12 2887.05 185.370   1
   6   2 -12 2830.02 135.903   3
  -6   2  11 14099.3 402.002   1
   6  -2 -11 12949.6 511.425   2
   6   2 -11 13798.4 288.503   3
  -6   2  11 13300.6 501.898   2
   6   2 -11 13401.0 426.505   2
   6   2 -10 14605.6 426.843   2
   6  -2 -10 13470.8 512.164   2
  -6   2  10 14422.0 507.714   2
  -6   2  10 15289.1 421.542   1
   6   2 -10 13586.7 277.201   3
   6   2  -9 6725.44 287.944   2
   6  -2  -9 6604.05 349.545   2
   6   2  -9 6390.98 187.981   3
  -6   2   9 6458.46 334.767   2
  -6   2   9 7060.20 285.114   1
   6  -2  -8 3708.22 252.651   2
  -6   2   8 3725.67 251.602   2
   6   2  -8 3808.76 152.312   3
  -6   2   8 3816.33 211.280   1
   6   2  -8 3912.39 219.393   2
   6   2  -7-36.9699 35.0867   3
   6  -2  -7-1.32320 34.7738   2
  -6  -2   7-18.0006 29.3575   3
  -6   2   7 41.9790 48.7651   2
  -6   2   7-36.5564 44.9400   1
  -6  -2   6 10091.7 262.797   3
  -6   2   6 10946.2 346.580   1
   6  -2  -6 10529.0 399.920   2
   6   2  -6 9991.41 285.287   3
  -6   2   6 10340.2 386.774   2
  -6   2   5 2875.71 201.724   2
   6   2  -5 2956.17 161.070   3
  -6   2   5 3009.87 183.604   1
  -6  -2   5 2768.94 149.292   3
   6  -2  -5 3065.12 209.987   2
   6  -2  -5 3446.94 194.743   1
   6  -2  -4 271.718 87.0111   2
  -6   2   4 152.555 76.5964   2
   6   2  -4 17.6676 41.5396   3
  -6   2   3 83235.0 926.250   1
   6   2  -3 81029.5 895.500   3
  -6   2   3 78028.1 988.589   2
   6  -2  -3 83033.3 896.348   1
   6  -2  -3 79648.9 996.973   2
  -6  -2   3 80063.0 881.961   3
   6   2  -2 108173. 1088.24   3
  -6   2   2 109536. 1077.74   1
  -6   2   2 105031. 1118.71   2
  -6  -2   2 109798. 1092.64   3
   6  -2  -2 112049. 1033.94   1
   6  -2  -2 106313. 1116.49   2
   6  -2  -1 106937. 1097.05   2
  -6  -2   1 110025. 1123.03   3
   6  -2  -1 106925. 1125.35   3
  -6   2   1 109814. 1064.92   1
   6   2  -1 106790. 1119.21   3
   6  -2  -1 109240. 1029.19   1
   6  -2   0 887.371 105.842   2
  -6  -2   0 946.435 117.634   3
  -6   2   0 1125.54 123.418   1
   6  -2   0 792.471 103.097   3
   6  -2   0 1460.99 143.317   1
   6  -2   1 10918.4 346.062   2
  -6   2  -1 11164.1 349.207   1
   6  -2   1 11144.5 360.570   3
  -6  -2  -1 10983.2 391.167   3
  -6  -2  -2 11532.8 412.292   3
  -6   2  -2 10593.4 349.143   1
   6  -2   2 11331.0 369.633   3
  -6   2  -2 11039.8 358.629   3
  -6   2  -3 6430.24 276.676   3
  -6   2  -3 6995.28 287.838   1
  -6  -2  -3 6909.65 334.726   3
   6  -2   3 6804.67 291.843   3
  -6   2  -4 738.179 96.6133   3
  -6  -2  -4 747.898 121.794   3
   6  -2   4 743.245 101.153   3
   6   2   4 641.338 106.250   2
  -6   2  -4 636.048 86.0397   1
  -6   2  -5 7652.54 308.919   3
   6   2   5 7561.29 386.709   2
  -6   2  -5 7682.53 306.624   1
   6  -2   5 7795.65 328.019   3
  -6  -2  -5 7660.58 379.774   3
  -6   2  -6 6295.01 288.952   3
   6  -2   6 6543.46 312.818   3
   6   2   6 6447.81 366.769   2
  -6   2  -6 6162.27 278.914   1
  -6  -2  -6 6184.75 356.468   3
  -6   2  -7 11863.9 403.182   3
  -6   2  -7 11982.3 391.338   1
   6   2   7 12323.5 517.824   2
  -6  -2  -7 12128.0 516.815   3
   6  -2   7 12780.9 445.691   3
   6   2   8 13282.7 545.103   2
  -6   2  -8 13847.5 430.422   1
   6  -2   8 13785.7 463.886   3
  -6   2  -8 13059.7 435.518   3
   6  -2   9 3046.36 224.172   3
   6  -2   9 2998.98 207.581   2
   6   2   9 3147.71 288.202   2
  -6   2  -9 2957.00 212.655   3
   6  -2  10 9098.93 398.278   3
   6  -2  10 9054.90 371.029   2
  -6   2 -10 8851.93 384.071   3
   6   2  10 8755.70 472.731   2
   6  -2  11 1018.30 147.279   3
   6  -2  11 859.573 122.087   2
  -6   2 -11 848.047 127.106   3
   6   2  11 1139.63 188.691   2
   6  -2  12 63.2768 69.0585   3
  -6   2 -12 94.6007 60.9287   3
   6   2  12 59.8555 77.4219   2
   6  -2  12 27.2246 46.9329   2
  -6   2 -13 300.171 100.054   3
   6   2  13 27.4802 66.2308   2
   6  -2  13 125.606 74.7734   2
   6   2  14 7557.27 484.154   2
  -6   2 -14 8369.96 436.856   3
   6  -2  14 8004.61 397.621   2
   6   2  15 639.990 157.227   2
  -6   2 -15 806.183 155.404   3
   6  -2  15 640.525 121.150   2
   6  -2  16 1728.64 196.820   2
   6   2  16 1677.92 241.342   2
   6   2  17-100.254 74.8545   2
   6  -2  17-40.3288 50.1657   2
   6  -2  18 1678.72 212.712   2
   6   2  18 1513.87 243.571   2
   6   2  19 135.106 95.4505   2
   6  -2  19 96.2474 67.6264   2
   6  -2  20-16.9311 63.5577   2
   6   2  20 9.85932 87.8809   2
   6  -2  21 232.311 98.4090   2
   6   2  21 546.739 177.363   2
   6   2  22 31.4711 91.3749   2
   6  -2  22 21.5122 73.3504   2
   6   2  23 1096.88 242.277   2
   6  -2  23 1013.71 190.194   2
   6  -2  24 41.5184 76.2913   2
   6   2  24 44.4875 92.7777   2
   6  -2  25 846.892 177.650   2
   6   2  25 1068.78 241.744   2
   6   2  26 275.954 137.306   2
   6   2  27 109.287 108.625   2
   6   2  28 47.8398 71.5472   2
   6   2  29 155.631 118.103   2
   6   2  30 64.5150 129.146   2
  -6   4  31 124.883 115.428   2
  -6   4  30 238.409 142.323   2
  -6   4  29 120.179 74.1741   2
  -6   4  28 70.8940 84.9467   2
  -6   4  27 73.9402 84.6006   2
  -6   4  26 55.9516 98.6379   2
  -6   4  25 249.626 138.278   2
  -6   4  24 1303.98 241.095   2
  -6   4  23 344.271 147.602   2
  -6   4  22 937.447 214.136   2
  -6   4  21 4393.22 411.593   2
  -6   4  20 224.063 140.379   2
   6   4 -19 5554.89 271.634   2
  -6   4  19 6272.47 468.635   2
   6   4 -18 5209.42 251.298   2
  -6   4  18 5829.07 446.049   2
   6  -4 -18 6701.10 400.700   1
   6   4 -17 2315.50 166.482   2
   6  -4 -17 3077.11 278.258   1
  -6   4  17 2513.66 293.464   2
  -6   4  16 49.4002 70.3926   2
   6   4 -16 33.9458 36.5813   2
   6  -4 -16 188.195 94.4117   1
  -6   4  15 363.215 121.784   2
   6  -4 -15 451.694 114.920   1
   6   4 -15 253.941 53.0189   2
  -6   4  14 4859.59 374.752   2
   6   4 -14 5056.19 226.539   2
   6  -4 -14 5326.66 330.586   1
  -6   4  13 34.9533 62.7526   2
   6   4 -13-6.46640 31.9434   2
   6  -4 -13 15.0144 55.8356   1
   6  -4 -12 451.157 108.859   1
  -6   4  12 266.099 86.9706   2
   6   4 -12 375.984 69.8599   2
   6   4 -11 1912.69 148.540   2
   6  -4 -11 1517.67 165.626   1
  -6   4  11 1765.39 216.528   2
   6  -4 -10 1482.74 165.351   1
  -6   4  10 1297.15 182.390   2
   6   4 -10 1760.36 152.392   2
  -6   4   9 1583.05 194.251   2
   6  -4  -9 1574.14 161.067   1
  -6  -4   9 1290.21 80.4951   3
  -6  -4   8 1036.31 85.4356   3
  -6   4   8 905.450 154.387   2
   6  -4  -8 990.733 133.909   1
  -6  -4   7 2954.36 158.677   3
   6  -4  -7 2940.00 253.952   2
   6  -4  -7 2888.34 225.600   1
  -6   4   7 3145.62 263.344   2
   6  -4  -6 1841.20 193.740   2
   6  -4  -6 1822.09 182.354   1
  -6  -4   6 1827.72 137.370   3
  -6   4   6 1974.33 208.427   2
  -6   4   5 471.566 101.399   2
   6  -4  -5 396.101 100.876   2
   6  -4  -5 425.819 92.2781   1
  -6  -4   5 635.241 87.5124   3
   6   4  -4 1051.99 140.227   2
   6  -4  -4 1119.67 145.990   2
  -6  -4   4 1009.83 118.396   3
   6  -4  -4 995.825 134.190   1
  -6   4   4 1237.84 152.761   2
   6   4  -3 904.425 131.712   2
   6  -4  -3 897.447 132.426   2
   6  -4  -3 785.530 117.908   1
  -6   4   3 821.890 125.276   2
  -6  -4   3 850.973 114.237   3
  -6   4   2 2583.41 205.779   2
   6  -4  -2 2601.30 212.293   1
   6   4  -2 2600.93 222.403   2
   6  -4  -2 2591.29 201.802   2
  -6  -4   2 2398.63 194.175   3
   6  -4  -1 2013.90 191.775   1
   6   4  -1 2015.95 200.147   2
  -6   4   1 2201.00 185.607   2
  -6  -4   1 1989.88 182.365   3
   6  -4  -1 2179.66 179.909   2
   6   4   0 5277.70 328.015   2
   6  -4   0 5814.56 283.213   2
  -6   4   0 5897.05 294.665   2
  -6  -4   0 5339.12 310.903   3
   6  -4   0 5711.67 315.925   1
   6  -4   1 5519.53 260.785   2
   6   4   1 5323.43 334.688   2
   6  -4   1 5059.40 287.434   3
  -6  -4  -1 4835.02 303.735   3
   6  -4   1 5534.14 308.338   1
   6   4   2 5437.83 340.971   2
   6  -4   2 5669.58 253.211   2
   6  -4   2 5258.80 294.811   3
  -6  -4  -2 4823.42 313.787   3
   6  -4   2 5365.20 306.026   1
   6  -4   3 2175.60 151.955   2
   6   4   3 2261.62 233.552   2
   6  -4   3 2162.98 200.367   1
   6  -4   3 2280.93 192.627   3
   6   4   4 3510.69 294.307   2
   6  -4   4 3351.42 181.214   2
   6  -4   4 3260.18 239.322   1
   6  -4   4 3477.08 234.931   3
   6   4   5 2120.55 242.554   2
   6  -4   5 1990.95 186.514   1
   6  -4   5 1991.41 131.644   2
   6  -4   5 2319.10 196.577   3
   6   4   6 497.447 140.648   2
   6  -4   6 399.839 89.1734   3
   6  -4   6 314.502 53.9111   2
   6  -4   6 392.434 99.1295   1
   6  -4   7 2816.73 228.370   1
   6  -4   7 2991.04 226.191   3
   6   4   7 2720.94 279.044   2
   6  -4   7 2415.66 132.878   2
   6  -4   8 11548.8 435.410   3
   6  -4   8 9160.44 250.941   2
   6  -4   8 11571.5 461.857   1
   6   4   8 11354.5 571.231   2
   6  -4   9 5110.25 312.504   1
   6  -4   9 4060.71 169.216   2
   6   4   9 4521.28 371.645   2
   6  -4   9 5309.28 300.822   3
   6  -4   9 3535.94 154.570   2
   6  -4  10 19.0813 51.3313   1
   6  -4  10 62.7211 25.7948   2
   6   4  10-21.3892 67.9042   2
   6  -4  10 40.6051 21.7991   2
   6  -4  10-13.8757 62.2571   3
   6  -4  11 739.880 133.396   1
   6  -4  11 549.836 70.8322   2
   6  -4  11 697.659 120.305   3
   6  -4  11 519.408 64.5390   2
   6   4  11 711.888 164.022   2
   6   4  12 296.927 97.8142   2
   6  -4  12 431.831 61.2672   2
   6  -4  12 348.085 58.9948   2
   6  -4  12 670.131 135.532   1
   6  -4  12 509.074 111.035   3
   6  -4  13 28.4362 29.2186   2
   6  -4  13 110.198 80.9376   1
  -6   4 -13 50.5761 48.9773   3
   6   4  13-15.7859 78.7055   2
   6  -4  13-1.75581 55.0152   3
   6  -4  14 61.5018 56.7593   3
  -6   4 -14 81.1132 50.4805   3
   6   4  14 42.2570 76.8405   2
   6  -4  14 51.5092 34.1531   2
   6  -4  15 170.564 51.5994   2
   6   4  15 160.654 106.102   2
   6   4  16 1517.41 250.368   2
   6  -4  16 1346.28 118.041   2
   6   4  17 192.422 125.987   2
   6   4  18 491.617 168.906   2
   6   4  19 47.2395 86.8009   2
   6   4  20 79.9437 104.494   2
   6   4  21 937.136 236.718   2
   6   4  22 2936.34 393.443   2
   6   4  23 352.942 172.227   2
   6   4  24-35.8962 76.6236   2
   6   4  25-33.3332 79.3774   2
   6   4  26 21.3453 79.4759   2
  -6   6  27 495.656 180.873   2
  -6   6  26 26.1333 61.8771   2
  -6   6  25 487.746 179.687   2
  -6   6  24-20.7408 75.3442   2
  -6   6  23 36.2136 94.3424   2
   6  -6 -22 467.319 155.172   1
  -6   6  22-37.5471 94.4021   2
  -6   6  21 360.408 158.262   2
   6  -6 -21 768.695 192.544   1
   6  -6 -20 4472.49 376.307   1
  -6   6  20 3921.16 425.710   2
   6  -6 -19 580.862 161.165   1
  -6   6  19 654.006 192.449   2
  -6   6  18 2698.41 346.087   2
   6  -6 -18 2601.39 290.221   1
  -6   6  17 594.934 179.497   2
   6  -6 -17 568.797 149.488   1
  -6   6  16 516.765 148.757   2
   6  -6 -16 541.401 136.120   1
  -6   6  15 168.356 127.165   2
   6  -6 -15 30.9814 81.4149   1
   6  -6 -14 391.824 123.648   1
  -6   6  14 428.230 157.709   2
   6  -6 -13 500.072 126.960   1
  -6   6  13 227.147 116.234   2
   6   6 -12 1277.98 88.8608   2
   6  -6 -12 1726.62 239.291   1
  -6   6  12 1736.71 267.636   2
   6   6 -11 10149.0 285.406   2
   6  -6 -11 11076.3 570.403   1
  -6   6  11 11639.1 629.969   2
  -6  -6  10 854.988 65.2318   3
   6   6 -10 1485.25 128.233   2
   6  -6 -10 1375.03 198.956   1
  -6   6  10 1428.88 222.956   2
   6   6  -9 133.523 53.8142   2
   6  -6  -9-164.916 116.663   1
  -6   6   9 106.697 84.5693   2
  -6  -6   9 134.793 47.1238   3
  -6  -6   8 359.615 74.0266   3
   6   6  -8 497.821 87.8264   2
   6  -6  -8 230.363 83.9829   1
  -6   6   8 480.139 135.708   2
   6   6  -7 2363.75 195.137   2
   6  -6  -7 2478.85 265.566   1
  -6   6   7 2676.54 285.803   2
  -6  -6   7 2379.33 186.440   3
  -6   6   6 1514.48 218.738   2
   6   6  -6 1473.17 161.187   2
   6  -6  -6 1297.27 195.085   1
  -6  -6   6 1494.54 161.501   3
   6   6  -5 192.318 83.1499   2
   6  -6  -5 122.227 72.8475   1
  -6   6   5 217.324 97.7282   2
  -6  -6   5 100.571 73.3257   3
   6   6  -4 2282.07 218.632   2
   6  -6  -4 2284.30 255.850   1
  -6  -6   4 2135.23 206.910   3
  -6   6   4 2797.40 270.997   2
  -6  -6   3 146.279 57.5192   3
   6  -6  -3-55.7951 97.7205   1
  -6   6   3 242.122 95.8172   2
   6   6  -3 235.294 94.3470   2
   6   6  -2 389.063 102.945   2
   6  -6  -2 491.740 124.628   2
  -6   6   2 422.900 115.623   2
   6  -6  -2 551.005 137.833   1
  -6   6   1 3433.52 268.804   2
   6   6  -1 3183.51 280.901   2
   6  -6  -1 3650.73 324.074   1
   6  -6  -1 3270.09 275.034   2
   6  -6   0 2042.01 251.984   1
   6  -6   0 1831.88 196.990   2
   6   6   0 1823.82 220.577   2
  -6   6   0 1980.83 198.952   2
   6  -6   1 4763.12 289.647   2
   6   6   1 4244.01 336.579   2
  -6   6  -1 4813.31 296.657   2
   6  -6   1 5134.17 384.605   1
   6  -6   2 421.366 94.6926   2
   6  -6   2 515.435 148.143   1
   6   6   2 388.953 136.969   2
   6  -6   2 464.255 120.605   3
   6  -6   3 8563.70 331.784   2
   6   6   3 7896.07 479.306   2
   6  -6   3 9275.24 511.663   1
   6  -6   3 8622.04 421.295   3
   6  -6   4 52.6791 88.5303   1
   6  -6   4-11.9694 54.1004   2
   6  -6   4 262.293 77.8490   3
   6   6   4 416.668 146.969   2
   6  -6   5 856.442 129.961   1
   6  -6   5 846.987 82.9292   2
   6   6   5 1170.35 196.925   2
   6  -6   5 1872.53 207.634   3
   6  -6   6 712.773 112.457   3
   6   6   6 847.863 173.452   2
   6  -6   6 964.128 170.614   1
   6   6   7 2196.76 276.456   2
   6  -6   7 2279.57 204.469   3
   6  -6   7 2331.07 257.130   1
   6  -6   8 349.334 99.0847   1
   6   6   8 528.583 155.744   2
   6   6   9 1385.49 235.368   2
   6  -6   9 1538.23 209.165   1
   6  -6   9 1453.85 157.594   3
   6  -6  10 1305.11 153.021   3
   6  -6  10 1714.07 228.049   1
   6   6  10 1376.69 237.814   2
   6   6  11 404.843 143.114   2
   6  -6  11 747.309 166.007   1
   6  -6  11 718.536 124.764   3
   6   6  12 2571.84 334.031   2
   6  -6  12 3119.05 305.172   1
   6   6  13 460.426 163.681   2
   6  -6  13 466.341 134.754   1
   6  -6  14 915.797 184.972   1
   6   6  14 982.630 227.328   2
   6   6  15 176.279 100.685   2
   6  -6  15 301.476 125.337   1
   6  -6  16 247.477 122.539   1
   6   6  16 297.210 134.960   2
   6  -6  17 267.825 130.114   1
   6   6  17 79.8736 114.556   2
   6   6  18 356.455 143.350   2
   6   6  19 103.258 95.6492   2
   6   6  20 144.175 106.992   2
   6   6  21 63.9781 82.6920   2
   6   6  22 106.666 101.346   2
  -6   8  22 75.8516 83.1341   2
   6  -8 -22 194.805 140.281   1
   6  -8 -21 322.722 138.628   1
  -6   8  21-18.7110 93.4050   2
   6  -8 -20 400.173 159.000   1
  -6   8  20 311.882 154.077   2
  -6   8  19 156.695 113.693   2
   6  -8 -19 325.493 148.033   1
   6  -8 -18 109.428 99.7033   1
  -6   8  18 21.1141 65.6750   2
  -6   8  17 446.085 174.162   2
   6  -8 -17 182.101 125.933   1
  -6   8  16-20.9355 76.1808   2
   6  -8 -16 75.5660 87.3672   1
  -6   8  15 89.6208 115.758   2
   6  -8 -15 78.6143 89.5816   1
   6  -8 -14-72.6492 98.2581   1
  -6   8  14 347.289 158.084   2
  -6   8  13 148.392 96.6332   2
   6  -8 -13-22.7678 83.3941   1
   6  -8 -12-115.055 126.198   1
  -6   8  12 102.492 103.958   2
   6  -8 -11-107.491 128.705   1
  -6   8  11 248.101 131.630   2
  -6   8  10 458.958 164.669   2
   6  -8 -10 157.960 98.4230   1
   6  -8  -9 3628.26 394.902   1
  -6   8   9 3452.73 386.072   2
   6  -8  -8 48.0891 111.748   1
  -6   8   8 190.193 119.616   2
   6  -8  -7 1483.67 256.991   1
  -6   8   7 1512.27 241.965   2
   6  -8  -6-192.952 150.825   1
  -6   8   6 59.2211 80.5981   2
  -6   8   5 13.2735 63.9487   2
   6  -8  -5-154.878 141.780   1
   6  -8  -4-65.7702 106.241   1
  -6   8   4 67.5748 56.7201   2
   6  -8  -3-252.582 146.760   1
  -6   8   3 48.6413 61.6713   2
   6  -8  -2-121.072 133.394   1
   6   8  -2 152.964 89.1468   2
   6   8  -1 515.862 134.324   2
   6  -8  -1 337.695 137.013   1
   6   8   0 1527.15 223.300   2
   6  -8   0 1470.35 247.069   1
   6   8   1 326.512 119.963   2
   6  -8   1 106.723 83.2994   1
   6  -8   1 345.824 110.400   3
   6  -8   2-98.6947 111.374   1
   6   8   2 42.3792 80.7384   2
   6  -8   2 111.169 88.2487   3
   6   8   3 1115.10 214.060   2
   6  -8   3 1342.35 232.919   1
   6  -8   4 1757.34 257.997   1
   6   8   4 1612.36 251.117   2
   6   8   5 1152.80 226.999   2
   6  -8   5 1509.92 239.286   1
   6  -8   6 371.066 115.957   1
   6   8   6 612.030 180.879   2
   6   8   7 217.835 107.675   2
   6  -8   7 91.5814 61.8423   1
   6   8   8 220.603 106.653   2
   6  -8   8 47.7259 75.5202   1
   6  -8   9 279.245 100.646   1
   6   8   9 404.887 138.873   2
   6  -8  10-21.0592 68.5143   1
   6   8  10 97.7317 69.1335   2
   6  -8  11 325.734 120.682   1
   6   8  11 201.904 101.415   2
   6   8  12-64.1748 96.3836   2
   6  -8  12 286.211 130.971   1
   6  -8  13 746.015 169.437   1
   6   8  13 354.333 136.019   2
   6   8  14 144.902 92.5915   2
   6  -8  14 546.330 164.353   1
   6  -8  15 103.974 97.7251   1
   6   8  15 97.1228 91.1514   2
   6   8  16-34.8383 95.1192   2
   6  -8  16 345.527 132.155   1
   6  -8  17 546.282 177.850   1
   6   8  17 103.534 99.3778   2
  -7   1  36-71.3641 96.6912   2
  -7   1  35 239.465 162.592   2
  -7   1  34 205.116 108.306   2
  -7  -1  33 363.923 145.674   2
  -7   1  33 139.742 99.1420   2
  -7   1  32 276.190 148.607   2
  -7  -1  32 174.269 111.595   2
  -7   1  31 393.955 147.633   2
  -7  -1  31 607.264 176.486   2
  -7   1  30 87.9330 93.7323   2
  -7  -1  30-147.382 110.175   2
  -7   1  29 75.2084 92.7636   2
  -7  -1  29 135.090 116.283   2
  -7   1  28 1516.98 261.250   2
  -7  -1  28 1441.57 243.558   2
  -7  -1  27 764.877 181.969   2
  -7   1  27 812.510 199.893   2
  -7  -1  26 42.4969 73.6320   2
  -7   1  26 155.898 112.814   2
  -7   1  25-126.941 110.954   2
  -7  -1  25-23.2926 73.3731   2
  -7   1  24 263.186 107.226   2
  -7  -1  24 102.588 100.523   2
  -7  -1  23 597.161 143.175   2
  -7   1  23 681.570 163.382   2
  -7  -1  22 200.108 92.2631   2
  -7   1  22 34.1613 67.1601   2
  -7  -1  21 144.193 79.4751   2
  -7   1  21 167.197 91.0852   2
  -7  -1  20 504.144 121.318   2
  -7   1  20 567.152 139.397   2
  -7  -1  19 1540.01 198.803   2
  -7   1  19 1402.52 201.470   2
  -7   1  19 1538.24 119.764   1
  -7  -1  18 2136.97 226.696   2
  -7   1  18 1893.81 134.001   1
   7   1 -18 1842.39 210.394   2
  -7   1  18 1925.38 227.214   2
  -7   1  17 355.398 109.416   2
  -7  -1  17 314.305 87.3479   2
  -7   1  17 244.141 51.7175   1
   7   1 -17 288.293 87.4912   2
  -7   1  16 12354.5 527.816   2
   7   1 -16 12492.9 510.179   2
  -7  -1  16 12944.2 514.019   2
  -7   1  16 12581.2 355.403   1
   7   1 -15 18.5146 44.8769   2
  -7  -1  15-4.28513 52.4313   2
  -7   1  15 3.16994 51.6222   2
  -7   1  15 46.9542 44.1606   1
   7   1 -14 476.128 109.437   2
  -7   1  14 364.182 102.743   2
   7  -1 -14 286.556 91.5813   2
  -7   1  14 409.755 78.3720   1
  -7  -1  14 197.485 77.6718   2
  -7   1  13 17288.8 408.752   1
  -7  -1  13 19533.7 577.385   2
   7  -1 -13 17815.0 625.743   2
   7   1 -13 17739.5 554.989   2
  -7   1  13 18672.4 601.774   2
  -7  -1  12 12804.0 454.923   2
   7  -1 -12 12052.9 491.479   2
   7   1 -12 12570.6 459.926   2
  -7   1  12 11451.6 324.137   1
  -7   1  12 12058.3 477.151   2
   7  -1 -11 592.987 117.925   2
  -7  -1  11 543.063 103.410   2
   7   1 -11 405.794 99.6165   2
  -7   1  11 366.586 81.8641   2
  -7   1  10 2718.17 219.658   2
   7  -1 -10 2967.48 236.434   2
  -7  -1  10 2819.20 210.687   2
   7   1 -10 2900.22 171.464   3
   7   1 -10 2606.47 207.148   2
  -7   1   9 1366.04 155.956   2
   7   1  -9 1262.68 141.366   2
   7  -1  -9 1220.63 145.749   2
   7   1  -9 1391.50 121.069   3
   7   1  -8 65.3489 48.2096   2
   7  -1  -8 115.395 49.4222   2
   7   1  -8-11.1540 29.7644   3
  -7   1   8 93.2008 59.2737   2
  -7   1   7 4552.39 256.548   2
   7   1  -7 4163.10 194.095   3
   7   1  -7 4211.52 237.177   2
   7  -1  -7 4368.42 263.081   2
  -7   1   6 14805.4 455.531   2
  -7  -1   6 14760.8 365.693   3
   7   1  -6 14210.8 363.899   3
   7  -1  -6 14417.7 459.525   2
   7  -1  -5 45072.7 788.207   2
  -7   1   5 45549.0 782.363   2
  -7  -1   5 44431.3 637.811   3
   7   1  -5 45474.3 657.344   3
   7  -1  -4 6180.33 287.013   2
   7   1  -4 6484.99 260.926   3
  -7  -1   4 6300.63 245.675   3
   7  -1  -4 6948.70 292.040   3
   7  -1  -3 19629.1 503.856   2
   7   1  -3 19804.6 459.331   3
   7  -1  -3 20169.2 492.863   3
  -7  -1   3 20007.0 450.273   3
  -7  -1   2 29117.0 562.427   3
  -7   1   2 27726.3 562.014   3
   7   1  -2 28438.9 569.696   3
   7  -1  -2 27207.3 561.601   3
  -7   1   1 134.870 47.3219   3
   7  -1  -1 196.855 65.3426   3
   7   1  -1 166.007 60.0734   3
  -7  -1   1 131.556 47.5725   3
   7  -1   0 5028.50 257.282   3
  -7  -1   0 5772.55 265.481   3
  -7   1   0 5403.20 255.668   3
   7   1   0 5558.39 267.042   3
  -7   1  -1 484.671 77.5328   3
   7  -1   1 503.302 85.7799   3
  -7  -1  -1 444.810 81.9616   3
   7   1   1 599.234 100.628   3
  -7  -1  -2 3104.74 212.663   3
   7  -1   2 2986.26 202.443   3
   7   1   2 3231.09 224.886   3
  -7   1  -2 2999.86 195.953   3
  -7   1  -3 7427.13 316.684   3
   7  -1   3 7111.75 321.506   3
  -7  -1  -3 7701.24 351.216   3
   7   1   3 7078.90 346.285   3
   7   1   4 15231.4 515.242   3
   7  -1   4 14955.8 479.592   3
  -7   1  -4 14790.5 453.124   3
  -7  -1  -4 16074.6 524.039   3
   7   1   5 55.3555 70.8147   3
   7  -1   5 33.4638 46.6157   3
  -7   1  -5 31.6830 44.9706   3
  -7  -1  -5-59.8831 56.3433   3
  -7   1  -6 12711.6 448.305   3
   7  -1   6 13013.0 466.887   3
  -7  -1  -6 13189.0 502.012   3
  -7   1  -7 1048.26 139.286   3
  -7  -1  -7 1119.68 156.978   3
   7   1   7 1128.29 163.256   2
  -7   1  -7 1392.58 133.288   1
   7  -1   7 954.659 135.079   3
   7   1   8 14459.7 568.464   2
  -7  -1  -8 14224.2 559.876   3
   7  -1   8 14106.1 508.205   3
  -7   1  -8 14365.4 503.276   3
  -7   1  -8 14029.2 389.933   1
   7  -1   9 1180.89 156.419   3
   7  -1   9 1297.10 162.847   2
   7   1   9 1200.36 173.035   2
  -7   1  -9 1331.34 126.848   1
  -7   1  -9 1262.59 159.464   3
   7   1  10 2496.60 255.579   2
   7  -1  10 2450.74 223.110   2
  -7   1 -10 2432.15 172.132   1
  -7   1 -10 2283.18 213.067   3
   7  -1  10 2375.01 221.367   3
   7  -1  11 401.937 104.503   3
  -7   1 -11 512.484 77.5542   1
   7  -1  11 401.333 93.2149   2
   7   1  11 452.793 117.398   2
  -7   1 -11 464.374 112.911   3
   7  -1  12 1414.66 184.938   2
   7   1  12 1266.59 193.030   2
  -7   1 -12 1397.34 130.217   1
  -7   1 -12 1279.03 173.900   3
   7  -1  13 2402.66 244.289   2
   7   1  13 2500.31 273.828   2
  -7   1 -13 2667.21 188.480   1
   7  -1  14 934.919 162.182   2
  -7   1 -14 809.406 111.976   1
   7   1  14 1094.89 191.396   2
   7   1  15 489.444 129.874   2
   7  -1  15 558.367 136.042   2
   7  -1  16 5676.04 395.069   2
   7   1  16 5741.89 433.217   2
   7   1  17 144.999 97.5505   2
   7  -1  17 144.738 75.9507   2
   7   1  18 3146.07 344.786   2
   7  -1  18 3256.04 318.241   2
   7   1  19 397.010 147.352   2
   7  -1  19 505.846 153.918   2
   7   1  20 165.046 110.520   2
   7  -1  20 84.5815 76.3533   2
   7  -1  21 1042.04 194.538   2
   7   1  21 1221.99 234.733   2
   7  -1  22-10.6966 79.8116   2
   7   1  22 120.602 104.711   2
   7   1  23 83.7712 99.9296   2
   7  -1  23 80.2786 98.0216   2
   7   1  24-104.114 101.822   2
   7  -1  24 120.976 95.8580   2
   7  -1  25 61.9609 83.5886   2
   7   1  25 283.646 120.447   2
   7   1  26 342.054 141.076   2
   7  -1  26 200.523 101.024   2
   7   1  27 381.041 135.830   2
   7  -1  27 174.192 94.9905   2
   7   1  28-48.9833 64.7733   2
   7   1  29 68.7150 93.8880   2
   7   1  30 284.076 140.928   2
   7   1  31 2.34867 64.2047   2
  -7   3  33 324.486 152.896   2
  -7   3  32-120.718 105.856   2
  -7   3  31 44.3634 89.4706   2
  -7   3  30 382.634 168.666   2
  -7   3  29 86.8910 83.0210   2
  -7   3  28 175.197 110.360   2
  -7  -3  27 119.710 72.6222   2
  -7   3  27 371.734 162.819   2
  -7  -3  26 393.220 104.798   2
  -7   3  26 357.535 158.742   2
  -7  -3  25 4479.29 332.695   2
  -7   3  25 3919.85 409.603   2
  -7  -3  24 599.973 133.535   2
  -7   3  24 562.299 167.480   2
  -7  -3  23 1022.42 167.766   2
  -7   3  23 830.864 193.607   2
  -7  -3  22 5427.36 350.064   2
   7   3 -22 4540.53 321.566   2
   7   3 -22 3974.38 188.906   3
  -7   3  22 4579.06 410.540   2
   7   3 -21 83.7532 57.6638   3
  -7   3  21 104.082 126.125   2
   7   3 -21 38.5826 53.4047   2
   7   3 -21 62.1258 34.0830   3
   7   3 -20 1957.85 119.979   3
   7   3 -20 2469.19 229.575   2
  -7   3  20 2527.12 293.858   2
   7   3 -20 1992.95 152.679   3
   7   3 -19 2730.95 230.412   2
   7   3 -19 1972.11 109.920   3
  -7   3  19 2950.83 306.932   2
   7   3 -19 2072.12 140.522   3
  -7   3  18 863.940 186.068   2
   7   3 -18 637.162 60.0544   3
   7   3 -18 859.557 129.871   2
  -7   3  17 2460.00 273.176   2
   7   3 -17 2440.60 205.964   2
   7   3 -17 1637.70 88.4367   3
   7   3 -16 9.49619 42.8772   2
  -7   3  16-22.7498 57.2240   2
   7   3 -16 26.1487 16.8957   3
   7   3 -15 4732.94 276.476   2
  -7   3  15 4727.53 357.215   2
   7   3 -14 13967.0 457.134   2
  -7   3  14 13995.4 594.137   2
  -7   3  13 41.9351 59.3483   2
   7   3 -13 20.8913 37.0203   2
   7   3 -13 58.3707 23.0456   3
   7   3 -12 1148.69 133.567   2
  -7   3  12 1066.18 163.692   2
   7   3 -12 577.257 52.2894   3
   7   3 -11 3658.24 232.451   2
  -7   3  11 3439.88 284.703   2
   7   3 -11 2718.03 121.757   3
   7  -3 -11 3684.41 250.113   1
   7   3 -10 7443.19 331.939   2
   7   3 -10 6629.07 206.161   3
  -7   3  10 6826.18 382.025   2
   7  -3 -10 7372.59 344.875   1
  -7   3   9 1756.33 193.756   2
   7  -3  -9 1958.90 205.481   2
   7   3  -9 1958.52 122.032   3
  -7  -3   9 1742.50 107.742   3
   7  -3  -9 1940.09 187.122   1
  -7   3   8 9075.51 420.194   2
  -7  -3   8 9378.87 262.785   3
   7  -3  -8 8986.83 430.946   2
   7  -3  -8 9307.80 366.034   1
  -7  -3   7 8803.04 273.987   3
   7  -3  -7 8978.95 415.949   2
   7  -3  -7 8535.53 351.030   1
  -7   3   7 9200.29 415.533   2
  -7   3   6 7534.50 368.805   2
  -7  -3   6 7537.89 272.483   3
   7  -3  -6 7852.67 332.094   1
   7  -3  -6 8172.18 389.356   2
   7  -3  -5 8792.69 395.193   2
  -7  -3   5 8206.11 300.039   3
  -7   3   5 9176.94 373.061   1
   7  -3  -5 8835.57 349.531   1
  -7   3   5 8644.89 386.303   2
  -7   3   4 10899.7 405.770   1
  -7   3   4 10852.7 420.831   2
  -7  -3   4 10339.2 352.334   3
   7  -3  -4 10863.3 384.590   1
   7  -3  -4 11227.6 432.909   2
  -7   3   3 698.087 119.542   2
   7  -3  -3 714.965 117.022   2
  -7  -3   3 913.687 120.706   3
   7  -3  -3 1454.65 172.018   1
  -7   3   3 993.440 153.877   1
  -7   3   2 37811.8 758.217   2
  -7  -3   2 36746.9 712.578   3
  -7   3   2 37757.8 766.048   1
   7  -3  -2 36914.6 699.200   1
   7  -3  -2 37139.0 739.296   2
  -7   3   1 21899.8 576.531   1
  -7  -3   1 20916.4 561.524   3
   7  -3  -1 22068.0 542.697   1
   7  -3  -1 22172.4 555.056   2
   7  -3  -1 20813.6 574.843   3
  -7  -3   0 1374.18 157.304   3
   7  -3   0 1663.46 164.731   1
   7  -3   0 1326.37 151.246   3
   7  -3   0 1563.29 146.811   2
   7  -3   1 387.325 86.8120   3
   7  -3   1 526.934 88.0790   2
   7  -3   1 572.915 101.990   1
  -7  -3  -1 405.659 89.6970   3
   7   3   2 3681.95 287.284   2
   7  -3   2 3996.71 223.746   2
  -7  -3  -2 3808.62 269.628   3
   7  -3   2 3680.36 229.851   1
   7  -3   2 3792.28 243.508   3
  -7  -3  -3 102.960 70.1375   3
   7   3   3 81.4597 55.3995   2
   7  -3   3 270.590 99.1673   1
   7  -3   3 48.5700 46.3331   3
   7  -3   3 156.566 53.9770   2
  -7  -3  -4 171.560 71.3761   3
   7  -3   4 314.116 89.4457   1
   7  -3   4 150.912 56.0572   2
   7   3   4 145.841 75.6901   2
   7  -3   4 182.876 71.7928   3
   7   3   5 1891.11 222.530   2
   7  -3   5 2104.07 164.480   2
   7  -3   5 1896.50 177.751   3
   7  -3   5 1870.27 170.666   1
   7   3   6 1668.12 207.432   2
   7  -3   6 2110.13 197.355   3
   7  -3   6 1837.54 173.606   1
  -7   3  -6 1900.47 173.050   3
   7   3   7 1525.30 208.009   2
  -7   3  -7 1604.92 159.949   3
   7  -3   7 1555.34 170.273   3
   7   3   8 50.8981 62.6724   2
   7  -3   8-61.9080 73.0735   3
  -7   3  -8 111.308 72.5626   3
  -7   3  -9 14.7914 47.9412   3
   7   3   9 19.8724 72.4247   2
   7  -3   9-63.9199 68.4162   3
   7  -3  10 1157.60 128.762   2
   7   3  10 1459.13 220.080   2
  -7   3 -10 1263.35 147.917   3
   7  -3  10 1420.33 170.614   3
  -7   3 -11 2090.32 194.618   3
   7  -3  11 2076.44 176.321   2
   7   3  11 2211.24 269.084   2
   7  -3  11 2137.67 206.308   3
   7  -3  12 165.259 80.0252   3
   7  -3  12 145.076 64.2770   2
   7   3  12 18.1010 74.2722   2
  -7   3 -12 187.971 65.9717   3
   7  -3  13 2371.49 203.158   2
   7   3  13 2320.12 276.301   2
   7  -3  13 2286.78 225.398   3
  -7   3 -13 2502.23 230.229   3
   7  -3  14 324.291 94.3465   3
   7  -3  14 491.595 95.2386   2
   7   3  14 315.756 115.673   2
  -7   3 -14 489.367 118.724   3
   7   3  15 3796.45 378.009   2
   7  -3  15 3624.14 257.738   2
  -7   3 -15 4254.46 319.051   3
  -7   3 -16-11.1091 63.6823   3
   7   3  16-120.397 96.0067   2
   7  -3  16 78.2031 52.9112   2
   7  -3  17 617.755 112.600   2
   7   3  17 718.754 178.352   2
   7   3  18 123.007 123.245   2
   7  -3  18 152.664 71.4182   2
   7  -3  19 430.266 109.446   2
   7   3  19 411.747 154.264   2
   7   3  20 40.5184 81.9343   2
   7  -3  20-1.70132 52.1111   2
   7   3  21 233.052 128.349   2
   7   3  22 893.627 217.900   2
   7   3  23 1050.44 249.664   2
   7   3  24 49.5802 93.7437   2
   7   3  25 120.445 101.495   2
   7   3  26 145.454 104.326   2
   7   3  27-30.1879 78.4156   2
   7   3  28 67.3656 102.155   2
  -7   5  29-65.3218 97.7179   2
  -7   5  28-27.8813 70.9804   2
  -7   5  27 48.2352 82.6614   2
  -7   5  26 37.2734 84.5804   2
  -7   5  25 762.095 203.900   2
  -7   5  24-150.533 132.762   2
  -7   5  23 47.3195 107.969   2
  -7   5  22 12.6164 116.983   2
  -7   5  21 1155.16 234.210   2
  -7   5  20 770.800 202.830   2
  -7   5  19 1041.22 215.709   2
   7  -5 -19 1297.59 203.395   1
  -7   5  18 268.872 136.320   2
   7  -5 -18 425.145 160.360   1
  -7   5  17 782.359 181.397   2
   7  -5 -17 961.513 186.884   1
  -7   5  16 3221.24 345.819   2
   7  -5 -16 3149.25 290.918   1
   7   5 -15 7643.37 257.582   2
   7  -5 -15 9243.16 479.887   1
  -7   5  15 9220.18 565.176   2
   7   5 -14 590.754 74.4818   2
  -7   5  14 754.064 182.655   2
   7  -5 -14 1083.74 190.737   1
   7  -5 -13 2056.23 230.675   1
  -7   5  13 2124.62 271.204   2
   7   5 -13 2023.80 149.353   2
   7   5 -12 3976.66 223.200   2
  -7   5  12 4136.18 369.719   2
   7  -5 -12 3589.49 301.613   1
   7   5 -11 980.584 121.400   2
  -7   5  11 821.264 166.520   2
   7  -5 -11 829.871 149.903   1
  -7  -5  10 231.298 41.5003   3
   7  -5 -10 200.471 69.9319   1
  -7   5  10 125.325 80.3095   2
  -7   5   9-47.6005 72.6610   2
   7   5  -9 40.5175 45.7476   2
   7  -5  -9-20.9217 60.8716   1
  -7  -5   9 24.8085 31.2909   3
  -7   5   8 367.715 98.2488   2
   7  -5  -8 310.284 96.1849   1
   7   5  -8 376.806 83.2116   2
  -7  -5   8 396.067 72.3528   3
   7  -5  -7 153.047 77.1177   1
   7   5  -7 146.829 56.7060   2
  -7   5   7 225.010 86.3252   2
  -7  -5   7 235.793 65.6244   3
   7  -5  -6 693.216 129.594   1
   7   5  -6 743.610 124.269   2
  -7   5   6 842.888 158.250   2
  -7  -5   6 797.728 113.615   3
   7   5  -5 2783.68 228.881   2
   7  -5  -5 3133.38 268.328   1
  -7  -5   5 2738.43 208.355   3
  -7   5   5 2841.75 264.245   2
   7   5  -4 269.505 87.9235   2
   7  -5  -4 331.866 94.4701   2
  -7   5   4 330.707 99.6405   2
  -7  -5   4 343.958 86.4180   3
   7  -5  -4 215.215 86.7368   1
   7   5  -3 800.074 151.398   2
  -7   5   3 472.831 118.280   2
   7  -5  -3 455.934 122.155   1
   7  -5  -3 432.462 112.430   2
  -7  -5   3 597.875 127.105   3
  -7   5   2 10838.8 459.757   2
   7  -5  -2 10487.5 448.013   2
   7  -5  -2 10392.8 482.046   1
   7   5  -2 10198.6 469.173   2
  -7  -5   2 9311.79 425.652   3
   7   5  -1 4069.13 313.780   2
  -7  -5   1 3624.34 280.303   3
   7  -5  -1 4363.74 313.380   1
  -7   5   1 4183.29 285.320   2
   7  -5  -1 4158.24 274.457   2
   7   5   0 5743.15 376.700   2
   7  -5   0 5987.90 313.266   2
   7  -5   0 5988.78 368.564   1
  -7   5   0 6197.04 332.845   2
   7  -5   1 87.5436 72.1961   1
   7   5   1 86.3689 91.1643   2
   7  -5   1 7.45647 66.2624   3
   7  -5   1 89.8497 64.8357   2
   7   5   2 4409.13 341.532   2
   7  -5   2 4503.23 317.170   1
   7  -5   2 4886.55 260.392   2
   7  -5   2 4673.07 308.795   3
   7  -5   3 203.387 66.1539   2
   7   5   3 175.252 104.409   2
   7  -5   3 105.765 63.3267   1
   7  -5   3 93.2238 64.1277   3
   7   5   4 3994.62 340.820   2
   7  -5   4 4397.07 222.898   2
   7  -5   4 4400.03 292.415   3
   7  -5   4 4306.98 312.470   1
   7  -5   5 1288.43 112.770   2
   7  -5   5 1425.57 170.723   3
   7  -5   5 1379.06 190.156   1
   7   5   5 1246.94 192.381   2
   7  -5   6 3764.49 272.225   3
   7   5   6 3517.91 331.889   2
   7  -5   6 3296.08 164.257   2
   7  -5   6 3617.86 294.858   1
   7   5   7 1096.20 193.233   2
   7  -5   7 816.134 74.1247   2
   7  -5   7 1032.54 149.138   3
   7  -5   7 1122.91 178.253   1
   7   5   8 6403.82 469.006   2
   7  -5   8 7598.36 390.334   3
   7  -5   8 6916.73 402.456   1
   7  -5   9 485.032 113.367   1
   7  -5   9 500.724 107.740   3
   7   5   9 426.517 141.394   2
   7   5  10 2557.99 311.585   2
   7  -5  10 2268.07 212.413   3
   7  -5  10 2368.26 246.109   1
   7   5  11-68.6855 106.125   2
   7  -5  11 210.801 107.720   1
   7  -5  11-90.7173 80.4113   3
   7   5  12 486.515 156.244   2
   7  -5  12 829.391 164.880   1
   7  -5  12 667.557 121.329   3
   7   5  13-5.76106 76.7947   2
   7  -5  13-52.6045 68.7816   3
   7   5  14 1342.67 251.943   2
   7  -5  14 1659.62 180.521   3
   7  -5  15-16.8761 52.7707   3
   7   5  15 12.4622 83.3636   2
   7   5  16 233.473 129.778   2
   7   5  17 116.403 116.795   2
   7   5  18 424.031 176.140   2
   7   5  19 118.486 109.739   2
   7   5  20 332.592 146.788   2
   7   5  21 438.890 170.632   2
   7   5  22 180.323 123.568   2
   7   5  23 146.753 104.191   2
   7   5  24 155.725 91.9618   2
  -7   7  25 478.917 197.448   2
  -7   7  24 187.857 123.310   2
  -7   7  23 220.941 120.439   2
  -7   7  22-110.121 107.902   2
   7  -7 -22 521.983 170.527   1
  -7   7  21 920.257 229.079   2
   7  -7 -21 1092.85 215.989   1
   7  -7 -20 263.908 144.165   1
  -7   7  20 215.534 127.008   2
   7  -7 -19 631.700 174.084   1
  -7   7  19 501.287 168.828   2
   7  -7 -18-19.4263 59.4440   1
  -7   7  18-66.5703 86.7152   2
  -7   7  17 183.284 117.164   2
   7  -7 -17 135.888 111.645   1
  -7   7  16-40.8098 75.2758   2
   7  -7 -16 379.786 140.316   1
  -7   7  15 2360.96 331.679   2
   7  -7 -15 2428.98 304.738   1
   7  -7 -14 107.115 107.945   1
  -7   7  14 130.129 102.263   2
  -7   7  13 96.4015 103.396   2
   7  -7 -13-51.1758 78.4201   1
   7  -7 -12 37.8787 75.1634   1
  -7   7  12-150.300 132.432   2
   7  -7 -11 116.563 78.0273   1
  -7   7  11 95.1237 75.7438   2
   7  -7 -10-0.26404 82.4403   1
  -7   7  10 259.250 119.537   2
   7  -7  -9 1184.46 205.518   1
  -7   7   9 1581.52 249.969   2
   7   7  -8 412.517 96.4679   2
  -7   7   8 244.447 109.815   2
   7  -7  -8 166.476 91.7378   1
  -7   7   7 315.978 136.105   2
   7   7  -7 323.319 109.253   2
   7  -7  -7 122.388 93.0417   1
   7   7  -6 3418.86 270.339   2
   7  -7  -6 3679.69 370.612   1
  -7   7   6 3623.43 344.447   2
   7   7  -5 203.687 90.9092   2
  -7   7   5 183.131 91.2172   2
   7  -7  -5-46.0626 119.826   1
  -7   7   4 407.608 109.494   2
   7   7  -4 533.841 128.166   2
   7  -7  -4 441.094 122.297   1
   7  -7  -3 549.346 125.870   1
   7   7  -3 728.668 141.590   2
  -7   7   3 661.342 149.296   2
   7  -7  -2 587.835 156.487   1
   7   7  -2 552.838 141.518   2
  -7   7   2 486.217 120.036   2
   7   7  -1 1841.09 231.600   2
  -7   7   1 2023.60 221.272   2
   7  -7  -1 2050.79 265.805   1
  -7   7   0 288.855 91.5454   2
   7   7   0 123.301 98.3533   2
   7  -7   0 9.26710 92.6676   1
   7   7   1 653.982 161.745   2
   7  -7   1 955.377 175.474   3
   7  -7   1 971.460 197.192   1
   7   7   2 3341.22 329.063   2
   7  -7   2 4102.16 374.355   1
   7  -7   2 3367.21 287.646   3
   7   7   3 232.855 126.098   2
   7  -7   3 139.592 91.7874   3
   7  -7   3-12.9793 99.2383   1
   7  -7   4-54.7954 87.9563   1
   7   7   4 55.3572 62.1313   2
   7  -7   5-5.24410 54.6676   3
   7  -7   5-150.227 114.136   1
   7   7   5-0.92596 85.5470   2
   7  -7   6 230.320 95.5251   1
   7  -7   6 92.6387 65.9988   3
   7   7   6 9.78270 64.8440   2
   7  -7   7 434.082 123.195   1
   7   7   7 465.271 153.814   2
   7  -7   7 466.620 106.705   3
   7  -7   8 242.667 100.427   1
   7   7   8 191.150 111.859   2
   7   7   9 605.268 170.345   2
   7  -7   9 461.958 132.806   1
   7   7  10 263.620 110.400   2
   7  -7  10-62.6048 102.381   1
   7   7  11 825.001 205.153   2
   7  -7  11 700.328 147.890   1
   7  -7  12 331.237 135.160   1
   7   7  12 325.806 159.390   2
   7   7  13 574.637 179.717   2
   7  -7  13 898.642 185.844   1
   7   7  14 1112.04 245.778   2
   7  -7  14 1351.81 225.529   1
   7   7  15 559.723 194.992   2
   7  -7  15 1170.36 209.540   1
   7   7  16 240.488 137.166   2
   7  -7  16 682.593 181.739   1
   7   7  17 354.737 159.248   2
   7   7  18 8.29874 59.1079   2
   7   7  19 221.412 132.010   2
   7  -9 -20 517.640 184.582   1
  -7   9  19 128.202 132.073   2
   7  -9 -19 363.423 164.118   1
   7  -9 -18 274.045 144.427   1
  -7   9  18-19.0297 100.940   2
   7  -9 -17 642.323 210.432   1
  -7   9  17 168.833 130.693   2
   7  -9 -16 110.289 103.644   1
  -7   9  16 171.011 133.104   2
  -7   9  15 310.610 170.583   2
   7  -9 -15 253.278 146.529   1
  -7   9  14 86.2607 126.725   2
   7  -9 -14 191.989 132.350   1
   7  -9 -13 88.3716 104.872   1
  -7   9  13-97.9640 83.0902   2
  -7   9  12 98.0173 100.216   2
   7  -9 -12 44.7632 80.9656   1
   7  -9 -11 83.0997 125.658   1
  -7   9  11 138.744 118.490   2
  -7   9  10 325.642 151.389   2
   7  -9 -10 233.927 108.026   1
   7  -9  -9 15.1936 82.3737   1
   7  -9  -8 289.545 137.537   1
   7  -9  -7 90.0074 115.582   1
   7  -9  -6-183.205 131.485   1
   7  -9  -5 165.644 129.985   1
   7  -9  -4 164.754 106.830   1
   7  -9  -3 128.068 86.6910   1
   7  -9  -2 146.960 116.024   1
   7  -9  -1-81.4642 111.105   1
   7  -9   0 98.9233 91.0394   1
   7  -9   1 347.899 140.000   1
   7  -9   2-88.8269 98.0309   1
   7  -9   3 161.782 113.585   1
   7  -9   4 105.343 65.4251   1
   7   9   4 166.148 103.050   2
   7  -9   5 147.289 99.2915   1
   7   9   5 48.7318 61.8133   2
   7  -9   6 68.1945 82.3888   1
   7   9   6 105.182 92.1049   2
   7  -9   7-9.98960 69.0289   1
   7   9   7 126.413 116.957   2
   7   9   8 49.5099 96.6230   2
   7  -9   8 136.477 98.7680   1
   7   9   9 44.9541 77.5366   2
   7  -9   9-74.9840 86.7114   1
   7  -9  10 245.088 128.639   1
   7   9  10 117.931 94.3179   2
   7   9  11 76.7552 107.383   2
   7  -9  11 216.653 114.713   1
   7  -9  12 589.221 164.822   1
   7   9  12 198.172 120.666   2
   7  -9  13 137.032 100.169   1
   7   9  13 53.4908 77.3758   2
  -8   0  37 69.3267 91.7828   2
  -8   0  36 69.9299 110.967   2
  -8   0  35 149.722 129.726   2
  -8   0  34 223.953 119.995   2
  -8   0  33 36.9408 82.8500   2
  -8   0  32 121.539 105.453   2
  -8   0  31 74.7235 107.849   2
  -8   0  30 400.717 162.715   2
  -8   0  29-10.9537 81.6327   2
  -8   0  28 35.3501 107.347   2
  -8   0  27 79.8674 95.9030   2
  -8   0  26 819.527 183.809   2
  -8   0  25 130.377 125.421   2
  -8   0  24 356.594 48.9823   1
  -8   0  24 563.681 146.717   2
  -8   0  23-15.5759 29.0291   1
  -8   0  23-34.5779 79.4392   2
  -8   0  22 944.600 95.2563   1
  -8   0  22 729.395 177.521   2
  -8   0  21-92.3402 103.569   2
  -8   0  21 142.757 58.1600   1
  -8   0  20 205.062 102.792   2
  -8   0  19 201.542 121.689   2
  -8   0  18 45838.3 1052.38   2
  -8   0  17 215.829 116.308   2
  -8   0  16 6176.33 366.308   2
   8   0 -16 5712.76 373.516   2
   8   0 -15 45.6857 45.0339   2
  -8   0  15 59.7367 70.6095   2
  -8   0  14 12156.1 499.117   2
   8   0 -14 11749.0 509.207   2
   8   0 -13 12.2234 58.2302   2
  -8   0  13-66.0116 63.0900   2
  -8   0  12 24486.4 665.022   2
   8   0 -12 24058.0 676.643   2
  -8   0  11 76.7096 76.1954   2
   8   0 -11 37.7530 58.8371   2
  -8   0  10 39159.5 803.574   2
   8   0 -10 38975.9 826.714   2
  -8   0   9 25.8132 61.3705   2
   8   0  -9 35.8958 53.4411   2
   8   0  -8 14958.5 491.254   2
  -8   0   8 14816.3 489.078   2
   8   0  -8 15121.8 442.110   3
   8   0  -7-16.9943 37.0106   2
   8   0  -7 17.4035 46.9659   3
   8   0  -6 7292.09 333.215   2
   8   0  -6 7241.52 296.700   3
  -8   0   5 49.6912 39.1925   3
   8   0  -5 13.2360 41.1113   3
   8   0  -4 18986.7 479.863   3
  -8   0   4 19684.9 478.246   3
   8   0  -3 30.4130 60.9991   3
  -8   0   3 88.7126 53.0115   3
  -8   0   2 35130.0 648.514   3
   8   0  -2 33731.8 664.911   3
  -8   0   1 21.0097 47.2877   3
   8   0  -1 115.265 64.8199   3
   8   0   0 61423.0 927.832   3
  -8   0   0 62375.9 910.229   3
   8   0   1-49.8882 58.2043   3
  -8   0  -1-18.9659 33.9222   3
  -8   0  -2 455.173 82.6115   3
   8   0   2 366.206 82.7525   3
  -8   0  -3 0.02231 42.9092   3
   8   0   3-63.8106 79.9726   3
  -8   0  -4 1006.25 133.548   3
   8   0   4 881.350 131.080   3
  -8   0  -5 24.8659 56.1803   3
   8   0   5 35.1124 68.7692   3
  -8   0  -6 9561.32 424.557   3
   8   0   6 9209.53 426.456   3
   8   0   7 17.6577 56.4294   3
  -8   0  -7-11.3251 55.3571   3
   8   0   8 4825.96 325.579   3
  -8   0  -8 4959.72 326.386   3
   8   0   9-10.8336 69.4974   3
   8   0   9 23.8463 60.1185   2
  -8   0  -9 38.8909 63.0807   3
   8   0  10 8615.32 456.721   2
   8   0  11-48.7224 63.0437   2
   8   0  12 12796.8 579.986   2
   8   0  13 99.2838 91.0833   2
   8   0  14 410.844 124.719   2
  -8   0 -15 141.411 70.1997   1
   8   0  15 75.0189 90.0918   2
  -8   0 -16 281.755 70.8930   1
   8   0  16 156.753 98.2739   2
   8   0  17-42.2540 67.6981   2
  -8   0 -17-27.8611 46.0269   1
   8   0  18 41.7117 74.7822   2
   8   0  19-26.9601 72.1291   2
   8   0  20 829.328 193.772   2
   8   0  21 4.67409 90.6544   2
   8   0  22 575.977 172.448   2
   8   0  23-88.5384 100.776   2
   8   0  24 523.990 166.929   2
   8   0  25 36.5365 83.2314   2
   8   0  26 381.693 143.036   2
   8   0  27-21.0756 72.0666   2
   8   0  28 18.9930 56.9231   2
   8   0  29 12.6412 69.8078   2
   8   0  30 214.312 166.847   2
  -8   2  35 52.4577 89.5240   2
  -8   2  34 91.9521 107.389   2
  -8   2  33 437.403 167.915   2
  -8   2  32 131.173 115.661   2
  -8   2  31 308.440 148.633   2
  -8  -2  31 268.087 112.625   2
  -8   2  30-76.6906 85.5925   2
  -8  -2  30 38.8473 64.4621   2
  -8   2  29-13.7318 92.2578   2
  -8  -2  29 119.256 92.1197   2
  -8   2  28 302.319 142.456   2
  -8  -2  28 208.205 99.9504   2
  -8   2  27 375.123 142.410   2
  -8  -2  27 566.968 144.961   2
  -8  -2  26 42.9947 95.5796   2
  -8   2  26-49.8950 100.032   2
  -8   2  25 14.2735 85.3963   2
  -8  -2  25 50.4199 66.6544   2
  -8   2  24 466.694 159.957   2
  -8  -2  24 475.087 132.322   2
  -8  -2  23 198.041 88.7698   2
  -8   2  23 152.331 92.0225   2
  -8  -2  22 1225.21 183.366   2
  -8   2  22 912.645 177.715   2
  -8  -2  21 22.8533 77.6551   2
  -8   2  21 69.4952 65.9243   2
  -8  -2  20 882.848 157.835   2
   8   2 -20 528.895 120.937   2
  -8   2  20 755.487 161.416   2
  -8  -2  19 1851.65 210.438   2
  -8   2  19 1619.03 221.588   2
   8   2 -19 1571.37 195.551   2
   8   2 -18 3628.10 285.490   2
  -8  -2  18 4123.66 302.721   2
  -8   2  18 3599.55 317.398   2
   8   2 -17 1507.62 182.864   2
  -8  -2  17 1788.60 197.614   2
  -8   2  17 1399.89 196.806   2
  -8   2  17 1446.73 141.857   1
   8   2 -16 9013.00 317.085   3
  -8  -2  16 9886.26 448.945   2
  -8   2  16 8983.43 357.154   1
   8   2 -16 9145.63 434.270   2
  -8   2  16 8694.67 470.020   2
   8   2 -15 5575.71 244.711   3
  -8   2  15 5666.86 282.512   1
   8   2 -15 5605.18 327.931   2
  -8   2  15 4996.06 352.680   2
   8   2 -14 12492.1 485.010   2
  -8   2  14 12700.2 424.757   1
  -8   2  14 12048.1 530.603   2
   8   2 -14 12618.2 354.046   3
  -8   2  13 18484.3 500.022   1
   8   2 -13 18501.8 416.440   3
   8   2 -13 18895.4 588.732   2
  -8   2  13 18208.1 639.323   2
   8   2 -12 1133.02 142.665   2
   8   2 -12 1047.51 101.324   3
  -8   2  12 1059.16 161.811   2
  -8   2  12 991.861 118.917   1
   8   2 -11 1273.25 160.009   2
   8  -2 -11 1271.51 180.197   2
  -8   2  11 938.874 117.166   1
  -8   2  11 1252.39 166.415   2
   8   2 -11 1126.71 104.150   3
   8   2 -10 23763.7 628.012   2
   8   2 -10 23338.8 454.177   3
   8  -2 -10 23955.3 712.784   2
  -8   2  10 23217.2 553.586   1
  -8   2  10 23821.4 683.144   2
  -8   2   9 29734.5 741.103   2
   8  -2  -9 30388.7 778.792   2
  -8   2   9 30863.0 627.695   1
   8   2  -9 28463.8 511.381   3
   8   2  -9 28935.4 670.595   2
  -8   2   8 46595.6 927.474   2
  -8   2   8 50179.1 799.684   1
   8   2  -8 46164.2 665.331   3
   8  -2  -8 46080.5 936.493   2
  -8  -2   8 46437.8 658.956   3
  -8   2   7 9529.07 408.868   2
  -8  -2   7 9386.25 304.525   3
   8   2  -7 9683.11 320.848   3
  -8   2   7 9987.82 360.475   1
   8  -2  -7 9711.47 425.065   2
   8   2  -6 13118.3 390.504   3
  -8   2   6 13179.8 473.450   2
  -8   2   6 14466.8 422.663   1
  -8  -2   6 12788.2 366.582   3
   8  -2  -6 13207.4 482.620   2
  -8   2   5 496.758 99.0268   2
  -8  -2   5 503.139 79.9899   3
  -8   2   5 722.946 102.749   1
   8  -2  -5 491.965 94.4116   2
   8   2  -5 453.895 80.6531   3
  -8  -2   4 1369.55 133.377   3
   8  -2  -4 1275.43 147.169   2
  -8   2   4 1516.78 141.206   1
  -8   2   4 1294.50 149.102   2
   8   2  -4 1265.58 132.903   3
  -8  -2   3 719.217 103.043   3
   8   2  -3 883.738 125.287   3
   8  -2  -3 653.797 115.976   3
   8  -2  -3 769.227 122.485   2
  -8   2   3 927.199 128.504   1
   8  -2  -2 14305.1 457.115   2
  -8   2   2 15571.8 438.239   1
   8  -2  -2 14801.9 470.876   3
   8   2  -2 14676.2 457.369   3
  -8  -2   2 15347.7 460.445   3
   8   2  -1 3685.56 242.480   3
   8  -2  -1 3315.41 221.842   2
  -8  -2   1 3636.80 235.281   3
   8  -2  -1 3307.77 224.510   3
  -8   2   1 3592.58 214.170   1
   8  -2   0 13014.9 440.096   3
   8  -2   0 12942.5 432.948   2
  -8  -2   0 13565.1 468.429   3
  -8   2   0 13545.3 415.481   1
   8   2   0 12651.8 460.242   3
   8   2   1 412.026 107.396   3
  -8   2  -1 342.731 82.2916   3
  -8   2  -1 377.967 79.0470   1
   8  -2   1 318.181 79.6657   3
  -8  -2  -1 296.638 82.0968   3
  -8   2  -2 23553.4 550.862   1
   8  -2   2 24004.4 607.768   3
  -8  -2  -2 23459.9 651.571   3
  -8   2  -2 23213.7 590.777   3
   8   2   2 22613.7 655.565   3
  -8   2  -3 26882.2 633.253   3
   8  -2   3 29203.7 680.224   3
  -8  -2  -3 28490.6 729.280   3
  -8   2  -3 28072.3 605.010   1
   8  -2   4 4306.69 274.388   3
  -8   2  -4 3609.09 225.641   1
  -8   2  -4 3841.59 245.189   3
  -8  -2  -4 4043.92 291.744   3
  -8  -2  -5 11333.4 497.868   3
  -8   2  -5 11021.4 394.308   1
  -8   2  -5 11603.7 434.216   3
   8  -2   5 12198.2 460.949   3
   8   2   6 55.8941 56.9444   2
  -8   2  -6 55.9721 52.1043   3
  -8   2  -6 12.6110 38.7705   1
   8  -2   6 54.6872 61.3753   3
  -8   2  -7 456.565 80.3988   1
   8   2   7 508.191 128.609   2
  -8   2  -7 471.628 101.356   3
   8  -2   7 552.131 118.937   3
  -8   2  -8 4168.71 275.212   3
  -8   2  -8 4216.45 255.110   1
   8  -2   8 4278.98 292.776   3
   8   2   8 4111.15 329.185   2
   8   2   9 2299.04 251.118   2
   8  -2   9 2371.27 225.447   3
  -8   2  -9 2131.39 186.817   1
  -8   2  -9 2210.49 211.389   3
   8  -2  10 1566.12 178.929   2
   8   2  10 1723.55 220.472   2
   8  -2  10 1696.20 193.672   3
  -8   2 -10 1550.94 184.963   3
  -8   2 -10 1636.74 167.546   1
  -8   2 -11 4708.42 321.259   3
   8  -2  11 4496.33 301.293   2
   8   2  11 4777.74 388.360   2
  -8   2 -11 4861.24 295.026   1
   8  -2  11 4567.71 322.806   3
   8   2  12 376.523 117.930   2
   8  -2  12 236.707 95.8642   3
   8  -2  12 238.468 86.1175   2
  -8   2 -12 336.362 102.072   3
   8  -2  13 3792.52 292.192   2
   8   2  13 3991.33 368.145   2
   8  -2  13 3822.79 308.450   3
   8  -2  14 125.857 76.6152   2
   8   2  14 81.7815 71.0226   2
   8  -2  15 2047.17 229.171   2
   8   2  15 2028.07 275.907   2
   8  -2  16 112.895 55.5950   2
   8   2  16 244.422 120.404   2
   8   2  17 3.08427 89.3238   2
   8  -2  17-24.9742 57.1201   2
   8  -2  18 396.606 119.520   2
   8   2  18 629.748 161.780   2
   8   2  19 107.464 108.777   2
   8  -2  19 123.117 98.4780   2
   8   2  20 287.444 134.572   2
   8  -2  20 334.447 127.243   2
   8   2  21 800.562 198.770   2
   8  -2  21 1087.19 191.143   2
   8   2  22 1126.36 256.103   2
   8  -2  22 1143.42 211.987   2
   8  -2  23 1311.82 220.938   2
   8   2  23 1508.94 289.405   2
   8   2  24 88.4724 119.500   2
   8  -2  24 34.3679 60.3354   2
   8   2  25 909.490 233.457   2
   8   2  26 34.8346 92.6415   2
   8   2  27 162.173 107.559   2
   8   2  28 456.531 168.722   2
   8   2  29 105.332 108.808   2
  -8   4  31 55.2070 69.4015   2
  -8   4  30 267.982 132.825   2
  -8   4  29 82.7505 82.4381   2
  -8   4  28-49.5992 77.2197   2
  -8   4  27 8.39207 78.8625   2
  -8   4  26 25.1024 86.8952   2
  -8   4  25 164.503 116.716   2
  -8   4  24-56.5707 84.2828   2
  -8   4  23 167.158 114.988   2
  -8   4  22 283.883 126.360   2
  -8   4  21 1782.81 271.689   2
  -8   4  20 10189.4 608.898   2
  -8   4  19 720.529 189.569   2
   8   4 -19 361.421 84.3433   2
  -8   4  18 2636.35 308.918   2
   8   4 -18 2440.79 195.173   2
   8   4 -17 4646.25 266.116   2
  -8   4  17 4886.54 408.762   2
   8   4 -16 4366.68 264.333   2
  -8   4  16 4588.08 389.054   2
  -8   4  15-46.7729 89.8600   2
   8   4 -15 53.4147 47.3412   2
  -8   4  14 3538.46 327.240   2
   8   4 -14 3703.11 246.906   2
   8  -4 -14 3735.37 289.241   1
   8  -4 -13 791.796 156.709   1
   8   4 -13 547.941 99.9399   2
  -8   4  13 537.176 141.606   2
  -8   4  12 129.533 74.3716   2
   8  -4 -12 308.813 110.670   1
   8   4 -12 245.757 77.0018   2
   8  -4 -11 537.527 124.616   1
   8   4 -11 271.093 84.8791   2
  -8   4  11 268.835 102.539   2
  -8   4  10 429.004 120.451   2
  -8  -4  10 342.755 53.5571   3
   8  -4 -10 524.277 118.278   1
  -8  -4   9 3189.48 166.629   3
   8  -4  -9 2919.08 241.735   1
  -8   4   9 3138.52 281.671   2
   8  -4  -8 2362.55 215.467   1
  -8  -4   8 2266.56 154.508   3
  -8   4   8 2296.70 234.847   2
   8  -4  -7 216.560 92.9177   1
  -8   4   7 128.000 85.6160   2
  -8  -4   7 76.6232 40.7887   3
   8  -4  -6 4249.85 311.448   2
  -8   4   6 3922.96 298.146   2
  -8  -4   6 4025.74 231.675   3
   8  -4  -6 4401.68 286.618   1
  -8   4   5 9375.45 440.516   2
   8  -4  -5 8983.28 406.341   1
   8  -4  -5 9999.02 467.648   2
  -8  -4   5 9247.05 365.682   3
  -8   4   4 1954.03 205.811   2
   8  -4  -4 2226.86 213.276   2
   8  -4  -4 2334.44 210.630   1
  -8  -4   4 2079.67 184.288   3
  -8   4   3 1513.27 175.060   2
   8  -4  -3 1347.78 164.433   2
  -8  -4   3 1320.16 150.671   3
   8  -4  -3 1551.14 171.693   1
   8  -4  -2 103.276 80.3926   1
   8  -4  -2 76.1896 60.5080   2
  -8   4   2 27.7318 45.9212   2
  -8  -4   2 146.790 72.2142   3
   8  -4  -1 4021.24 267.456   2
   8   4  -1 4237.62 316.495   2
   8  -4  -1 4023.31 289.392   3
  -8  -4   1 3788.05 276.481   3
   8  -4  -1 3803.38 270.183   1
   8   4   0 14855.1 589.042   2
   8  -4   0 15582.0 526.681   1
   8  -4   0 15948.1 560.521   3
   8  -4   0 16052.6 505.946   2
  -8  -4   0 14586.3 541.297   3
   8   4   1 2267.02 244.307   2
   8  -4   1 2330.25 190.916   2
   8  -4   1 2326.36 210.253   3
   8  -4   1 2338.80 214.499   1
   8  -4   2 286.639 71.7821   2
   8  -4   2 462.584 102.465   1
   8   4   2 468.417 123.086   2
   8  -4   2 440.630 100.765   3
   8   4   3 600.882 133.335   2
   8  -4   3 467.523 105.941   1
   8  -4   3 495.744 86.9648   2
   8  -4   3 748.743 134.531   3
   8   4   4 1089.45 180.305   2
   8  -4   4 922.279 141.919   3
   8  -4   4 885.642 118.666   2
   8  -4   4 1015.55 147.843   1
   8   4   5 320.901 111.672   2
   8  -4   5 452.685 81.8020   2
   8  -4   5 422.805 99.5747   3
   8  -4   5 549.687 116.830   1
   8  -4   6 1755.75 152.963   2
   8  -4   6 1763.43 191.853   1
   8   4   6 1554.94 215.455   2
   8  -4   6 1878.82 197.205   3
   8  -4   7 370.226 93.3554   1
   8  -4   7 560.256 124.809   3
   8   4   7 414.088 130.622   2
   8  -4   7 325.169 65.2715   2
   8   4   8 1276.40 208.064   2
   8  -4   8 1081.28 116.357   2
   8  -4   8 1104.68 155.216   3
   8  -4   8 1109.74 158.300   1
   8  -4   9 341.843 79.4699   2
   8   4   9 194.058 102.814   2
   8  -4   9 34.8593 59.2068   3
   8  -4  10 1023.50 130.927   2
   8  -4  10 619.570 91.6398   2
   8  -4  10 816.772 139.694   3
   8   4  10 672.963 161.701   2
   8  -4  11 23.5752 38.4256   2
  -8   4 -11-40.0664 58.6546   3
   8   4  11-38.3774 81.1190   2
   8  -4  11 69.0787 67.7600   3
   8   4  12 383.395 129.869   2
  -8   4 -12 303.969 89.1474   3
   8  -4  12 482.656 86.5733   2
   8  -4  12 631.503 132.231   3
   8  -4  13 1040.03 123.974   2
  -8   4 -13 986.334 151.430   3
   8  -4  13 994.776 157.561   3
   8   4  13 1076.72 211.475   2
   8  -4  14 521.513 124.688   3
   8   4  14 436.859 151.805   2
   8  -4  14 434.979 87.4983   2
   8  -4  15 8.98356 59.8522   3
   8   4  15-80.8019 104.959   2
   8  -4  15 88.8131 52.8501   2
   8   4  16 1235.35 236.091   2
   8   4  17 846.525 211.161   2
   8   4  18 134.448 109.650   2
   8   4  19 221.886 129.510   2
   8   4  20 1051.15 231.447   2
   8   4  21 261.988 142.159   2
   8   4  22 222.384 124.398   2
   8   4  23 156.686 137.756   2
   8   4  24 148.715 107.690   2
   8   4  25 75.8253 113.816   2
  -8   6  27 17.1256 79.4071   2
  -8   6  26 119.932 109.788   2
  -8   6  25 28.3072 67.6465   2
  -8   6  24 1001.19 235.152   2
  -8   6  23 347.304 152.095   2
  -8   6  22 1148.54 262.715   2
  -8   6  21 184.567 106.467   2
  -8   6  20 556.289 183.432   2
   8  -6 -19 177.555 114.252   1
  -8   6  19 61.7238 97.0880   2
  -8   6  18 53.3255 85.5409   2
   8  -6 -18 436.282 151.134   1
   8  -6 -17 228.533 118.267   1
  -8   6  17 290.485 148.147   2
  -8   6  16 1335.19 248.444   2
   8  -6 -16 1368.92 217.883   1
   8  -6 -15 997.788 196.935   1
  -8   6  15 741.523 185.244   2
  -8   6  14 133.255 106.750   2
   8  -6 -14 68.2169 87.1380   1
   8   6 -13 398.691 75.6624   2
  -8   6  13 826.520 204.166   2
   8  -6 -13 648.397 172.932   1
   8   6 -12 3710.48 224.272   2
   8  -6 -12 4073.00 349.489   1
  -8   6  12 3922.11 387.944   2
   8   6 -11 47.4145 54.9468   2
  -8   6  11 135.156 113.733   2
   8  -6 -11 216.505 118.990   1
   8   6 -10 4892.54 281.635   2
   8  -6 -10 4712.06 375.570   1
  -8   6  10 5019.30 424.022   2
   8   6  -9 1431.86 166.518   2
   8  -6  -9 1383.90 213.882   1
  -8   6   9 1710.83 250.651   2
  -8  -6   9 1313.21 135.116   3
   8   6  -8 549.017 119.951   2
   8  -6  -8 670.156 158.308   1
  -8   6   8 641.962 161.250   2
  -8  -6   8 525.582 96.5134   3
   8  -6  -7 1267.35 205.084   1
   8   6  -7 1041.39 155.558   2
  -8   6   7 1291.19 209.711   2
  -8  -6   7 1122.05 141.868   3
   8   6  -6 1291.18 178.752   2
   8  -6  -6 949.682 171.053   1
  -8   6   6 996.063 174.736   2
  -8  -6   6 902.579 135.260   3
   8   6  -5 1212.36 185.457   2
   8  -6  -5 1065.52 193.953   1
  -8   6   5 961.768 172.074   2
  -8  -6   5 852.191 146.129   3
   8   6  -4 5632.27 368.846   2
  -8   6   4 6359.56 407.229   2
   8  -6  -4 5981.05 412.651   1
  -8  -6   4 5359.90 345.833   3
   8   6  -3 3048.05 286.587   2
  -8   6   3 3466.78 291.352   2
   8  -6  -3 3491.19 313.223   1
  -8   6   2 132.523 86.8430   2
   8  -6  -2 92.0036 85.4712   1
   8  -6  -2 108.563 79.5786   2
   8   6  -2 235.924 118.883   2
   8   6  -1 2403.15 264.267   2
   8  -6  -1 2349.39 236.842   2
   8  -6  -1 2574.50 276.617   1
  -8   6   1 2621.34 246.298   2
   8  -6   0 330.339 113.185   3
   8  -6   0 542.261 125.076   1
   8   6   0 653.758 151.775   2
   8  -6   0 622.613 124.886   2
   8  -6   1 388.813 119.130   1
   8  -6   1 465.099 105.668   2
   8  -6   1 365.278 115.064   3
   8   6   1 349.495 104.059   2
   8  -6   2 318.225 123.087   1
   8   6   2 188.645 93.3800   2
   8  -6   2 205.371 67.5833   2
   8  -6   2 209.379 101.408   3
   8  -6   3 974.666 165.056   3
   8   6   3 860.498 166.393   2
   8  -6   3 974.238 175.796   1
   8  -6   3 860.617 114.304   2
   8   6   4 20.9339 73.1421   2
   8  -6   4 128.230 105.508   1
   8  -6   4 82.4092 77.0089   3
   8  -6   5 1828.16 248.356   1
   8  -6   5 1835.15 208.656   3
   8   6   5 1626.60 246.992   2
   8  -6   6 138.590 95.2605   3
   8   6   6 54.4213 72.5225   2
   8  -6   6 121.007 94.6358   1
   8  -6   7 1237.24 193.607   1
   8   6   7 976.303 202.754   2
   8  -6   7 1286.77 181.462   3
   8  -6   8 196.040 91.7479   1
   8   6   8 38.4033 91.7622   2
   8  -6   8 435.608 129.107   3
   8  -6   9 8.34984 92.4695   1
   8   6   9 153.654 104.833   2
   8  -6   9 292.240 97.4272   3
   8   6  10-59.8160 89.5939   2
   8  -6  10 169.201 86.7896   3
   8  -6  11 166.866 88.5936   3
   8  -6  11 270.289 113.535   1
   8   6  11 113.662 83.8460   2
   8  -6  12 494.203 150.591   1
   8   6  12 51.0575 95.7314   2
   8  -6  13 802.966 177.742   1
   8   6  13 391.591 146.598   2
   8   6  14 254.681 130.874   2
   8   6  15 140.123 101.524   2
   8   6  16 123.393 114.124   2
   8   6  17 54.5709 105.687   2
   8   6  18 52.7630 92.8961   2
   8   6  19 175.081 126.870   2
   8   6  20 143.974 116.096   2
   8   6  21 56.5796 83.2879   2
  -8   8  22 73.1259 98.0674   2
  -8   8  21 198.446 128.965   2
   8  -8 -21 524.796 190.218   1
   8  -8 -20 773.296 209.148   1
  -8   8  20 637.045 209.728   2
   8  -8 -19 512.437 181.875   1
  -8   8  19 435.663 180.024   2
   8  -8 -18 405.387 164.824   1
  -8   8  18-88.3212 105.803   2
  -8   8  17 102.792 73.1612   2
   8  -8 -17 519.438 183.253   1
   8  -8 -16 312.291 144.307   1
  -8   8  16 72.4927 102.432   2
  -8   8  15 478.355 165.576   2
   8  -8 -15 718.431 194.243   1
  -8   8  14 80.7428 89.3060   2
   8  -8 -14 501.712 186.725   1
  -8   8  13 655.071 189.351   2
   8  -8 -13 648.388 201.682   1
   8  -8 -12 605.401 193.196   1
  -8   8  12 545.077 181.007   2
   8  -8 -11 919.549 224.922   1
  -8   8  11 1107.67 237.797   2
   8  -8 -10 2085.71 311.705   1
  -8   8  10 2024.26 306.468   2
  -8   8   9 407.089 137.017   2
   8  -8  -9 243.896 119.393   1
   8  -8  -8 130.538 119.453   1
  -8   8   8 256.058 117.458   2
   8  -8  -7 277.994 106.446   1
  -8   8   7 144.356 85.8062   2
   8  -8  -6 96.0084 105.980   1
  -8   8   6 71.6916 66.3027   2
   8  -8  -5-70.3474 120.343   1
  -8   8   5 121.986 99.3902   2
  -8   8   4 229.568 107.224   2
   8  -8  -4 255.596 151.372   1
   8  -8  -3 2051.51 295.131   1
   8   8  -3 1840.84 245.266   2
   8  -8  -2 316.120 153.338   1
   8   8  -2 284.522 118.872   2
   8  -8  -1 743.946 187.282   1
   8  -8  -1 517.469 135.590   3
   8   8  -1 625.562 172.019   2
   8  -8   0 1319.78 196.696   3
   8   8   0 1380.12 224.439   2
   8  -8   0 1662.81 265.378   1
   8   8   1 32.7124 77.6953   2
   8  -8   1 135.881 102.178   1
   8  -8   1 9.24066 64.0052   3
   8  -8   2 326.246 105.169   3
   8   8   2 398.060 138.282   2
   8  -8   2 448.478 153.670   1
   8  -8   3 164.532 98.9012   1
   8   8   3 307.519 118.191   2
   8  -8   4-99.2981 96.3888   1
   8   8   4 60.1793 84.8065   2
   8  -8   5 161.911 116.488   1
   8   8   5 57.5842 77.0053   2
   8  -8   6 400.231 137.778   1
   8   8   6 185.916 104.798   2
   8   8   7 565.338 169.877   2
   8  -8   7 1100.97 223.148   1
   8   8   8 128.841 114.469   2
   8  -8   8 423.051 160.211   1
   8  -8   9 350.859 134.424   1
   8   8   9 261.188 110.436   2
   8  -8  10 317.954 120.245   1
   8   8  10 117.736 115.996   2
   8  -8  11 281.837 123.054   1
   8   8  11-102.656 74.4251   2
   8   8  12 165.926 99.2588   2
   8  -8  12 429.408 146.688   1
   8  -8  13 422.824 160.234   1
   8   8  13 211.511 138.572   2
   8   8  14-106.469 116.457   2
   8  -8  14 418.613 157.267   1
   8   8  15 24.5902 73.1209   2
   8  -8  15 275.449 125.620   1
  -9   1  36 33.9744 88.8306   2
  -9   1  35 58.2506 100.111   2
  -9   1  34 30.4824 67.8201   2
  -9  -1  34 12.3235 68.4193   2
  -9   1  33 1.23860 63.4545   2
  -9  -1  33 68.2252 92.0572   2
  -9   1  32 34.0513 73.7518   2
  -9  -1  32 58.1524 58.6217   2
  -9   1  31 91.0985 118.444   2
  -9  -1  31-52.4817 72.2962   2
  -9   1  30 168.477 140.656   2
  -9  -1  30 251.941 116.671   2
  -9   1  29-43.1470 83.3986   2
  -9  -1  29-19.5923 82.8839   2
  -9   1  28 81.3691 91.2034   2
  -9  -1  28 185.831 116.074   2
  -9   1  27 18.0055 80.2165   2
  -9  -1  27 88.3055 107.204   2
  -9   1  26-2.82124 78.1648   2
  -9  -1  26 175.982 100.406   2
  -9  -1  25 1917.04 263.747   2
  -9   1  25 1721.12 252.418   2
  -9   1  24 1315.32 222.296   2
  -9  -1  24 1333.27 214.675   2
  -9  -1  23 2124.28 257.848   2
  -9   1  23 1795.04 141.756   1
  -9   1  23 1850.30 263.607   2
  -9   1  22-52.8942 55.2879   1
  -9   1  22 26.3537 61.5736   2
  -9  -1  22 146.138 101.258   2
  -9   1  21 596.293 140.302   2
  -9   1  21 581.043 82.4480   1
  -9  -1  21 745.015 161.843   2
  -9   1  20 1197.14 201.837   2
  -9   1  20 1166.15 121.052   1
  -9  -1  20 1089.27 175.021   2
  -9   1  19 250.988 106.523   2
  -9   1  19 346.927 79.2833   1
  -9  -1  19 274.895 103.266   2
  -9   1  18 722.341 153.090   2
  -9   1  18 781.180 105.611   1
  -9  -1  18 836.333 156.045   2
  -9  -1  17 8447.74 448.438   2
   9   1 -17 7713.25 433.442   2
  -9   1  17 7194.19 298.136   1
  -9   1  17 7660.69 442.331   2
  -9  -1  16 942.824 151.610   2
   9   1 -16 944.414 167.176   2
  -9   1  16 1053.10 123.235   1
  -9   1  16 952.362 170.500   2
  -9   1  15 1543.90 203.594   2
  -9  -1  15 1616.56 193.364   2
   9   1 -15 1488.54 191.007   2
  -9   1  14 21707.5 694.023   2
   9   1 -14 21812.9 685.111   2
  -9  -1  14 21119.5 665.317   2
   9  -1 -13 78194.7 1354.17   2
  -9   1  13 79706.6 1314.11   2
  -9  -1  13 83855.9 1274.02   2
   9   1 -13 82396.5 1309.88   2
   9   1 -13 82374.0 1057.56   3
  -9   1  12 16544.1 583.239   2
   9   1 -12 17317.4 481.036   3
   9  -1 -12 16086.1 593.160   2
   9   1 -12 16648.4 577.268   2
   9   1 -11 39.4400 46.9253   3
  -9   1  11 46.1290 59.5385   2
   9   1 -11 0.19113 49.1805   2
   9  -1 -11 27.3985 43.4139   2
   9   1 -10 3286.38 250.782   2
  -9   1  10 3340.76 253.684   2
   9   1 -10 3406.06 206.431   3
   9  -1 -10 3315.70 263.257   2
  -9   1   9 906.130 140.033   2
   9   1  -9 871.235 129.219   2
   9  -1  -9 960.441 148.465   2
   9   1  -9 933.280 114.098   3
  -9   1   8 1939.05 193.157   2
   9   1  -8 1796.49 154.340   3
   9   1  -8 1583.70 168.902   2
   9  -1  -8 1778.97 191.843   2
   9  -1  -7 3961.72 273.259   2
   9  -1  -7 4348.94 261.367   3
   9   1  -7 4207.11 232.363   3
  -9   1   7 4298.13 276.519   2
  -9  -1   7 4206.25 226.377   3
   9  -1  -6 3578.36 255.764   2
   9  -1  -6 3897.80 262.893   3
   9   1  -6 3537.60 216.953   3
  -9  -1   6 3365.57 207.011   3
   9  -1  -5 26629.2 677.396   2
   9  -1  -5 28592.3 657.640   3
  -9  -1   5 27689.6 588.723   3
   9   1  -5 26709.0 603.597   3
   9  -1  -4 14236.6 456.492   3
  -9  -1   4 14185.8 426.793   3
   9   1  -4 13952.6 440.106   3
   9  -1  -4 14010.2 483.227   2
  -9  -1   3 3154.27 212.344   3
  -9   1   3 3336.81 221.259   3
   9   1  -3 3200.12 221.673   3
   9  -1  -3 3152.66 220.439   3
   9  -1  -2 12014.8 426.822   3
   9   1  -2 11537.1 426.071   3
  -9  -1   2 12242.7 416.568   3
  -9   1   2 12150.3 425.060   3
  -9   1   1 2242.63 187.218   3
   9  -1  -1 2312.35 198.178   3
  -9  -1   1 2583.79 199.856   3
   9   1  -1 2522.75 208.971   3
  -9   1   0 272.626 86.0815   3
   9  -1   0 297.376 84.1612   3
  -9  -1   0 372.202 106.947   3
   9   1   0 389.095 122.464   3
  -9  -1  -1 29292.6 697.684   3
  -9   1  -1 29289.2 670.536   3
   9  -1   1 29957.6 707.312   3
   9   1   1 29059.1 713.074   3
  -9   1  -2 4726.48 277.410   3
   9  -1   2 4820.11 294.950   3
   9   1   2 4704.28 298.233   3
  -9  -1  -2 4855.97 292.499   3
   9   1   3 2783.53 243.953   3
  -9  -1  -3 2933.65 235.247   3
  -9   1  -3 2781.59 220.877   3
   9  -1   3 2798.35 229.984   3
   9   1   4 27570.5 757.768   3
  -9  -1  -4 28136.2 748.367   3
   9  -1   4 28641.0 736.496   3
  -9   1  -4 27437.3 686.484   3
  -9   1  -5 14909.6 526.040   3
  -9  -1  -5 15258.2 572.169   3
   9  -1   5 15165.5 555.016   3
   9   1   5 14660.8 574.221   3
   9   1   6 1094.43 159.437   3
  -9   1  -6 1268.10 161.369   3
  -9  -1  -6 1251.59 167.972   3
   9  -1   6 1233.70 164.700   3
   9   1   7-4.54551 79.6542   3
  -9   1  -7 26.4233 46.5291   3
   9  -1   7 59.5117 75.6471   3
   9   1   8 890.984 161.904   2
  -9   1  -8 827.617 142.025   3
   9  -1   8 700.854 137.491   3
   9  -1   9 341.273 108.380   3
   9   1   9 356.747 102.281   2
  -9   1  -9 497.273 116.123   3
  -9   1  -9 728.290 122.077   1
   9  -1  10 1305.47 187.265   3
   9  -1  10 1234.76 177.222   2
   9   1  10 1227.51 187.427   2
  -9   1 -10 1575.38 166.499   1
   9  -1  11 801.049 154.006   3
   9  -1  11 719.526 137.428   2
   9   1  11 837.461 165.639   2
  -9   1 -11 1048.10 136.719   1
   9  -1  12 4554.36 338.900   2
   9   1  12 4417.27 369.103   2
  -9   1 -12 5180.77 292.200   1
   9  -1  12 4073.50 334.401   3
  -9   1 -13-11.7092 51.0485   1
   9  -1  13 58.8872 67.2204   2
   9   1  13-4.55946 72.9142   2
   9  -1  14 3928.78 338.811   2
   9   1  14 3698.29 363.579   2
  -9   1 -14 4641.96 275.188   1
  -9   1 -15-135.721 84.4752   1
   9   1  15-55.1586 86.1091   2
   9  -1  15 72.2462 85.8399   2
  -9   1 -16 353.534 82.1571   1
   9  -1  16 515.743 142.599   2
   9   1  16 646.426 171.924   2
   9   1  17 396.055 139.999   2
   9  -1  17 390.961 129.182   2
   9   1  18 19.7636 77.6866   2
   9  -1  18-45.7995 67.5257   2
   9  -1  19 1275.92 223.859   2
   9   1  19 1220.05 228.798   2
   9   1  20 889.593 215.955   2
   9  -1  20 853.880 174.084   2
   9   1  21-124.304 120.185   2
   9  -1  21 132.497 103.394   2
   9   1  22 456.999 161.758   2
   9  -1  22 514.900 171.425   2
   9   1  23 454.651 161.608   2
   9  -1  23 309.720 126.722   2
   9  -1  24 249.335 110.104   2
   9   1  24 331.412 159.154   2
   9   1  25 99.7912 90.1654   2
   9  -1  25-47.0566 71.8305   2
   9   1  26-103.644 115.821   2
   9  -1  26 22.7758 70.7966   2
   9   1  27 133.224 120.321   2
   9   1  28 11.1453 76.7381   2
   9   1  29 426.072 170.268   2
   9   1  30 259.174 143.250   2
  -9   3  33 84.2627 71.9674   2
  -9   3  32-3.24737 62.1217   2
  -9   3  31 41.9743 82.0407   2
  -9   3  30-9.40861 57.9645   2
  -9   3  29 7.03209 81.8672   2
  -9   3  28-29.2415 81.3251   2
  -9   3  27 284.788 118.471   2
  -9   3  26-8.91324 102.374   2
  -9   3  25 197.835 85.1341   2
  -9   3  24 196.887 98.9940   2
   9   3 -23 75.4925 32.3335   3
  -9   3  23 43.7385 95.7320   2
   9   3 -22 7219.58 262.537   3
   9   3 -22 8017.75 445.861   2
  -9   3  22 8163.37 543.269   2
   9   3 -21 245.442 57.9478   3
  -9   3  21 137.451 97.8784   2
   9   3 -21 127.246 77.7373   2
   9   3 -20 3727.94 292.940   2
  -9   3  20 3352.71 341.017   2
   9   3 -20 3354.44 171.557   3
   9   3 -19 2459.03 237.938   2
   9   3 -19 2091.50 132.363   3
  -9   3  19 2491.01 293.914   2
   9   3 -18 2337.72 137.346   3
   9   3 -18 2749.36 243.814   2
  -9   3  18 2883.91 300.426   2
   9   3 -17 816.439 133.606   2
  -9   3  17 1063.36 190.465   2
   9   3 -17 869.505 83.3034   3
   9   3 -16 1435.49 108.050   3
  -9   3  16 1544.21 221.151   2
   9   3 -16 1491.85 177.618   2
   9   3 -15 1301.88 102.841   3
  -9   3  15 1516.39 212.797   2
   9   3 -15 1415.18 173.869   2
  -9   3  14 4683.16 357.833   2
   9   3 -14 4596.33 194.143   3
   9   3 -14 5273.04 326.969   2
  -9   3  13 456.856 121.534   2
   9   3 -13 544.782 105.863   2
   9   3 -13 564.618 71.5226   3
   9   3 -12 4402.61 294.225   2
   9   3 -12 4015.26 195.049   3
  -9   3  12 3940.70 320.391   2
   9   3 -11 6321.88 351.300   2
   9   3 -11 6564.43 255.142   3
  -9   3  11 6152.16 389.088   2
  -9   3  10 461.270 111.722   2
  -9  -3  10 533.902 75.3588   3
   9   3 -10 697.078 95.9005   3
  -9   3   9 6666.34 388.019   2
  -9  -3   9 7119.01 270.141   3
   9   3  -9 7636.46 295.692   3
   9  -3  -8 283.954 113.627   2
  -9  -3   8 245.802 67.1225   3
  -9   3   8 196.741 74.7030   2
   9   3  -8 284.843 75.9938   3
  -9   3   7 4886.65 324.248   2
   9   3  -7 5632.04 274.684   3
  -9  -3   7 4914.52 245.781   3
  -9   3   7 4937.41 289.402   1
   9  -3  -7 4880.76 328.025   2
  -9   3   6 2925.55 247.211   2
  -9  -3   6 2842.61 193.333   3
   9  -3  -6 2998.71 252.978   2
  -9   3   6 3157.32 231.534   1
   9   3  -6 3450.98 220.564   3
  -9   3   5 1958.66 197.563   2
   9  -3  -5 1827.38 194.795   2
  -9  -3   5 1841.93 168.524   3
  -9   3   5 1620.14 164.105   1
   9   3  -5 1975.29 171.968   3
   9   3  -4 699.489 124.421   3
  -9   3   4 420.482 110.540   2
  -9   3   4 343.188 108.195   1
  -9  -3   4 371.673 91.9903   3
   9  -3  -4 250.909 78.3422   2
   9  -3  -3 10060.5 443.879   3
  -9   3   3 10192.8 418.601   1
  -9  -3   3 10414.4 415.307   3
   9  -3  -3 10319.7 437.135   2
   9  -3  -2 11177.6 460.281   3
  -9  -3   2 11024.2 440.929   3
  -9   3   2 11372.0 437.857   1
   9  -3  -2 10672.6 438.463   2
   9  -3  -1 271.761 94.6341   3
  -9   3   1 230.842 85.4331   1
   9  -3  -1 318.475 90.5504   2
  -9  -3   1 432.580 129.626   3
   9  -3   0 23069.2 620.847   2
   9  -3   0 22205.6 631.989   3
  -9  -3   0 22598.0 662.785   3
  -9   3   0 22595.1 621.834   1
  -9   3  -1-18.3129 41.5690   1
  -9  -3  -1 46.0397 62.3164   3
   9  -3   1 117.265 85.2819   3
   9  -3   1 16.9761 39.9095   2
  -9  -3  -2 119.634 72.7721   3
   9  -3   2 129.825 70.2558   2
  -9   3  -2 110.762 46.0821   1
   9  -3   2 275.069 100.604   3
   9  -3   3 2049.86 194.178   2
   9  -3   3 1777.95 191.572   3
  -9   3  -3 1853.24 185.972   1
  -9   3  -4-5.14733 60.1465   1
   9   3   4 2.96915 56.9306   2
   9  -3   4 85.9909 57.8061   2
   9  -3   4 41.0711 65.0529   3
  -9   3  -4 36.2614 45.0024   3
  -9   3  -5 585.497 111.276   1
   9   3   5 750.181 155.871   2
  -9   3  -5 644.902 115.497   3
   9  -3   5 798.554 136.967   3
  -9   3  -6 1409.78 171.116   3
   9   3   6 1512.56 219.918   2
   9  -3   6 1489.01 185.231   3
  -9   3  -6 1421.57 171.089   1
   9   3   7 1355.42 209.883   2
  -9   3  -7 1028.33 142.710   3
   9  -3   7 1065.22 158.514   3
   9   3   8 2082.32 259.178   2
   9  -3   8 1984.93 219.145   3
  -9   3  -8 1794.89 188.634   3
   9   3   9 214.161 101.034   2
  -9   3  -9 210.680 73.9837   3
   9  -3   9 405.115 114.993   3
   9   3  10 449.363 136.388   2
  -9   3 -10 466.473 110.315   3
   9  -3  10 620.490 135.350   3
   9  -3  11-28.6112 54.3093   2
  -9   3 -11 47.7735 65.6049   3
   9   3  11-21.5432 86.7824   2
   9  -3  11 5.51994 68.6215   3
   9  -3  12 1835.50 187.888   2
   9   3  12 1584.58 251.621   2
   9  -3  12 1666.47 209.873   3
   9  -3  13 176.590 95.1904   3
   9  -3  13 63.2219 49.8440   2
   9   3  13 125.362 94.8534   2
   9  -3  14 128.074 85.2274   3
   9  -3  14 104.071 66.3770   2
   9   3  14 337.564 148.121   2
   9  -3  15 2157.89 221.398   2
   9   3  15 1990.80 288.522   2
   9   3  16 14.6661 105.350   2
   9  -3  16-19.1831 55.0708   2
   9   3  17-10.7864 84.6676   2
   9  -3  17 99.9331 71.0355   2
   9  -3  18 181.880 81.1571   2
   9   3  18 71.0272 80.7706   2
   9  -3  19 0.16603 51.8036   2
   9   3  19 86.5864 82.2541   2
   9   3  20 663.633 193.970   2
   9   3  21 211.599 131.588   2
   9   3  22 479.964 175.847   2
   9   3  23-42.6184 62.2585   2
   9   3  24 361.499 162.571   2
   9   3  25 331.588 157.165   2
   9   3  26 53.1858 101.431   2
  -9   5  29-51.4594 83.5953   2
  -9   5  28 320.143 153.624   2
  -9   5  27 321.241 145.155   2
  -9   5  26 458.432 164.253   2
  -9   5  25 239.599 125.419   2
  -9   5  24 263.320 135.226   2
  -9   5  23 120.400 102.667   2
  -9   5  22-48.5450 96.1617   2
  -9   5  21 204.124 125.977   2
  -9   5  20 2406.96 330.321   2
  -9   5  19 223.689 114.303   2
  -9   5  18 79.2572 109.656   2
  -9   5  17 1821.06 276.634   2
  -9   5  16 1747.95 264.577   2
  -9   5  15 2817.53 323.497   2
   9   5 -15 2484.47 205.424   2
   9  -5 -15 2699.53 276.492   1
   9   5 -14 1179.93 148.569   2
   9  -5 -14 1198.33 199.249   1
  -9   5  14 1296.09 223.148   2
  -9   5  13 3.34117 71.3216   2
   9  -5 -13 122.226 107.953   1
   9   5 -13 10.4306 43.1910   2
   9   5 -12 2223.06 206.456   2
  -9   5  12 2190.15 275.369   2
   9  -5 -12 2053.41 232.537   1
  -9  -5  11 2609.14 143.628   3
   9  -5 -11 3117.80 278.026   1
  -9   5  11 3332.50 330.819   2
   9  -5 -10 3257.98 287.209   1
  -9  -5  10 3355.07 181.838   3
  -9   5  10 3576.34 333.797   2
   9  -5  -9 1106.43 178.535   1
  -9  -5   9 908.484 109.171   3
  -9   5   9 1025.43 180.311   2
   9  -5  -8 801.884 152.868   1
  -9   5   8 517.126 125.052   2
  -9  -5   8 551.579 97.4057   3
   9  -5  -7 397.866 121.178   1
  -9  -5   7 412.912 92.2523   3
  -9   5   7 298.416 105.489   2
  -9  -5   6 1196.82 153.793   3
   9  -5  -6 1354.52 194.144   1
  -9   5   6 1204.55 187.983   2
   9   5  -5 3382.57 281.947   2
  -9   5   5 3494.98 294.356   2
  -9  -5   5 3175.10 243.731   3
   9  -5  -5 3733.93 298.230   1
   9  -5  -4 336.572 112.972   1
  -9   5   4 47.3686 62.0343   2
   9   5  -4 30.8048 62.8448   2
  -9  -5   4 135.959 72.9166   3
   9  -5  -3 109.924 104.980   1
  -9   5   3-56.8914 59.8131   2
   9   5  -3 164.272 94.4277   2
  -9  -5   3 31.0473 63.2712   3
   9  -5  -3 103.291 75.3271   2
   9   5  -2 1883.24 224.147   2
   9  -5  -2 1947.70 221.086   1
  -9   5   2 2126.66 221.341   2
   9  -5  -2 2024.09 210.875   2
   9  -5  -2 1875.75 214.483   3
   9   5  -1 2096.63 242.684   2
   9  -5  -1 2292.96 237.254   3
   9  -5  -1 2260.69 217.664   2
   9  -5  -1 2390.09 238.189   1
   9  -5   0 34.3778 43.8280   2
   9  -5   0 222.145 100.817   1
   9   5   0-10.9389 58.5120   2
   9  -5   0 56.4873 66.8797   3
   9  -5   1 254.382 77.2438   2
   9   5   1 190.490 95.1037   2
   9  -5   1 318.765 114.049   1
   9  -5   1 259.458 113.213   3
   9  -5   2 388.148 115.364   1
   9  -5   2 217.884 73.6989   2
   9   5   2 240.646 96.1294   2
   9  -5   2 275.500 94.7172   3
   9  -5   3 1909.29 218.797   3
   9   5   3 1735.90 233.352   2
   9  -5   3 1865.88 219.827   1
   9  -5   3 1880.76 173.999   2
   9  -5   4 632.314 104.178   2
   9   5   4 631.869 152.705   2
   9  -5   4 632.107 136.651   3
   9  -5   4 797.835 153.048   1
   9  -5   5 512.339 86.3963   2
   9  -5   5 562.937 128.915   3
   9  -5   5 517.150 108.123   1
   9   5   5 578.659 159.711   2
   9  -5   6-14.9700 36.6394   2
   9  -5   6 62.9027 59.4246   3
   9  -5   6 270.038 112.942   1
   9   5   6 95.9276 74.6801   2
   9  -5   7 61.7912 35.6867   2
   9  -5   7-9.36888 65.0608   3
   9   5   7 3.06110 97.2081   2
   9  -5   8-187.159 97.5284   1
   9  -5   8 49.6410 32.7603   2
   9  -5   8 157.176 97.4469   3
   9   5   8-159.781 129.406   2
   9   5   9 114.363 95.5754   2
   9  -5   9 289.585 104.676   3
   9  -5  10 16.3707 26.2708   2
   9  -5  10-50.6188 82.8393   3
   9   5  11 555.579 167.495   2
   9  -5  11 624.369 128.976   3
   9   5  12 141.191 108.516   2
   9  -5  12 90.2617 80.7482   3
   9   5  13 332.271 143.292   2
   9  -5  13 539.633 128.424   3
   9  -5  14 1307.30 185.139   3
   9   5  14 1044.12 233.005   2
   9   5  15-15.8392 100.223   2
   9   5  16 439.667 152.466   2
   9   5  17-82.8159 92.3508   2
   9   5  18 1358.53 274.644   2
   9   5  19-9.21084 92.7061   2
   9   5  20 372.795 152.967   2
   9   5  21 44.4174 87.9703   2
   9   5  22 256.735 152.950   2
  -9   7  25 272.832 143.950   2
  -9   7  24 204.459 154.123   2
  -9   7  23 158.232 101.270   2
  -9   7  22 420.520 176.443   2
  -9   7  21 16.9679 67.4207   2
  -9   7  20 187.007 125.903   2
  -9   7  19 276.777 140.157   2
   9  -7 -19 493.279 163.229   1
   9  -7 -18 361.884 156.520   1
  -9   7  18 82.0976 78.9758   2
   9  -7 -17 280.649 147.300   1
  -9   7  17 60.0844 81.8609   2
   9  -7 -16 355.646 132.618   1
  -9   7  16-73.8786 97.6317   2
  -9   7  15 310.233 121.119   2
   9  -7 -15 471.446 161.962   1
  -9   7  14 234.030 144.026   2
   9  -7 -14 163.491 118.921   1
   9  -7 -13 217.552 135.714   1
  -9   7  13 138.635 112.988   2
   9  -7 -12 1847.71 271.581   1
  -9   7  12 1816.73 285.512   2
   9  -7 -11 2970.56 342.502   1
  -9   7  11 3121.20 366.950   2
  -9   7  10 491.579 161.776   2
   9  -7 -10 384.070 161.996   1
   9   7  -9 225.938 95.4922   2
   9  -7  -9 139.429 109.777   1
  -9   7   9 207.544 125.372   2
   9   7  -8 148.448 85.8835   2
   9  -7  -8 56.0964 78.3445   1
  -9   7   8 49.1810 83.8573   2
   9   7  -7 410.734 119.648   2
   9  -7  -7 764.623 198.172   1
  -9   7   7 382.113 141.632   2
  -9   7   6 2236.09 278.497   2
   9   7  -6 2059.32 239.813   2
   9  -7  -6 2401.50 315.894   1
   9   7  -5 4702.23 362.621   2
  -9   7   5 4482.77 375.721   2
   9  -7  -5 5349.43 453.140   1
   9   7  -4 7408.84 464.097   2
  -9   7   4 7808.24 479.936   2
   9  -7  -4 7998.54 546.808   1
   9   7  -3 2635.22 296.265   2
  -9   7   3 2528.57 274.253   2
   9  -7  -3 2576.78 314.864   1
  -9   7   2 266.051 104.865   2
   9  -7  -2 241.024 113.796   3
   9   7  -2 315.009 116.836   2
   9  -7  -2 190.126 109.372   1
   9  -7  -1-52.1466 100.456   1
   9   7  -1 80.9042 81.0994   2
   9  -7  -1 58.5551 67.9174   3
   9  -7   0 38.9009 72.6560   3
   9   7   0-26.6152 62.6994   2
   9  -7   0-49.0877 80.7540   1
   9   7   1-30.9377 77.5672   2
   9  -7   1 203.993 116.498   1
   9  -7   1 198.515 111.984   3
   9  -7   2-7.57249 65.5549   3
   9   7   2 44.5933 92.2402   2
   9   7   3 580.925 165.310   2
   9  -7   3 414.283 109.688   3
   9  -7   3 1001.04 214.288   1
   9  -7   4 241.772 94.7695   3
   9  -7   4 499.398 160.601   1
   9   7   4 501.379 162.157   2
   9  -7   5 208.992 116.997   1
   9   7   5 105.845 96.4066   2
   9  -7   5 80.0970 78.7062   3
   9   7   6 46.8154 64.6197   2
   9  -7   6 96.9633 90.8225   3
   9  -7   7 135.846 97.7354   1
   9   7   7 144.591 107.629   2
   9  -7   8 1159.24 207.635   1
   9   7   8 743.988 186.558   2
   9  -7   9 717.397 159.579   1
   9   7   9 302.276 133.396   2
   9   7  10 368.259 134.103   2
   9  -7  10 583.336 138.010   1
   9   7  11 83.2352 106.414   2
   9  -7  11-42.4625 98.4023   1
   9  -7  12 411.655 147.701   1
   9   7  12 134.336 101.327   2
   9   7  13 116.996 93.6170   2
   9   7  14 147.200 86.9520   2
   9   7  15 103.160 88.8548   2
   9   7  16 363.129 166.748   2
   9   7  17 114.691 77.3562   2
  -9   9  19 35.7418 113.684   2
   9  -9 -18 1181.28 275.368   1
  -9   9  18 518.918 216.108   2
  -9   9  17-25.3858 71.8715   2
   9  -9 -17 610.733 212.709   1
   9  -9 -16 377.070 171.211   1
  -9   9  16 96.2574 138.845   2
  -9   9  15 510.776 195.140   2
   9  -9 -15 399.342 185.312   1
   9  -9 -14 973.545 240.170   1
  -9   9  14 511.700 181.255   2
   9  -9 -13 591.098 197.974   1
  -9   9  13 504.496 178.987   2
   9  -9 -12 735.425 221.912   1
  -9   9  12 640.087 190.161   2
   9  -9 -11 484.983 185.877   1
  -9   9  11 55.0643 90.7711   2
   9  -9 -10 122.469 138.486   1
   9  -9  -9 265.314 148.625   1
   9  -9  -8 58.3558 105.026   1
   9  -9  -7 518.982 195.421   1
   9  -9  -6 246.835 157.464   1
   9  -9  -5-39.5729 85.3407   1
   9  -9  -4 73.5334 107.316   1
   9  -9  -3 32.1060 59.2785   3
   9  -9  -3 167.516 125.323   1
   9  -9  -2 399.596 158.161   1
   9  -9  -1 219.471 119.743   1
   9  -9   0 114.221 104.015   1
   9  -9   1 431.446 156.681   1
   9  -9   2 384.409 165.378   1
   9   9   3-5.02690 77.9795   2
   9  -9   3 372.736 166.002   1
   9  -9   4 478.364 163.169   1
   9   9   4 223.288 118.913   2
   9  -9   5 165.864 115.925   1
   9   9   5-19.2433 64.5563   2
   9  -9   6 126.179 110.068   1
   9   9   6-85.3948 95.9035   2
   9  -9   7 419.126 160.303   1
   9   9   7 50.8893 63.7873   2
   9  -9   8 395.531 156.389   1
   9   9   8 97.0500 91.1211   2
   9  -9   9 415.005 155.671   1
   9   9   9 66.7059 84.8763   2
   9   9  10 81.4619 83.0310   2
   9   9  11 65.7214 92.7261   2
 -10   0  37 135.710 140.978   2
 -10   0  36 113.729 107.625   2
 -10   0  35 126.425 137.065   2
 -10   0  34-70.3162 90.6913   2
 -10   0  33 97.0820 103.988   2
 -10   0  32 714.470 206.982   2
 -10   0  31 41.3503 74.8475   2
 -10   0  30 1060.40 225.025   2
 -10   0  29 66.8847 99.3495   2
 -10   0  28 1666.41 280.989   2
 -10   0  27 28.9791 99.8890   2
 -10   0  26 1290.47 239.130   2
 -10   0  25-24.3149 75.1749   2
 -10   0  24 750.620 175.884   2
 -10   0  24 789.239 105.189   1
 -10   0  23-42.0799 88.1546   2
 -10   0  22-7.62019 67.1461   2
 -10   0  21-98.3946 101.480   2
 -10   0  20 1142.40 195.883   2
 -10   0  19-2.07337 60.8866   2
 -10   0  18 388.158 115.988   2
 -10   0  17-11.0236 54.9868   2
 -10   0  16 24.1338 73.8277   2
 -10   0  15-111.817 79.1972   2
 -10   0  14 18.4422 67.6458   2
  10   0 -14-32.6965 59.6541   2
 -10   0  13-26.9333 52.2421   2
  10   0 -13-111.527 67.5283   2
 -10   0  12 239.049 78.8934   2
  10   0 -12 215.293 77.7749   2
 -10   0  11-28.3063 49.7079   2
  10   0 -11 54.0205 50.4357   3
  10   0 -11-31.1105 78.0158   2
  10   0 -10 1002.83 148.666   2
  10   0 -10 1143.86 144.888   3
  10   0  -9 41.7835 54.6462   3
  10   0  -9 63.5654 56.2895   2
  10   0  -8 3230.83 252.433   2
  10   0  -8 3117.70 226.413   3
  10   0  -7 71.7273 75.0460   2
  10   0  -7 175.127 74.6383   3
  10   0  -6 5031.36 305.959   2
 -10   0   6 5268.03 278.088   3
  10   0  -6 5236.49 286.312   3
  10   0  -5 426.857 134.308   3
 -10   0   5 139.339 85.0318   3
 -10   0   4 36879.8 733.028   3
  10   0  -4 36912.4 759.849   3
 -10   0   3 129.643 96.4746   3
  10   0  -3 38.2313 76.9008   3
  10   0  -2 18449.6 554.468   3
 -10   0   2 19109.1 543.655   3
 -10   0   1 34.4870 48.9549   3
  10   0  -1 20.2972 59.4911   3
 -10   0   0 1718.07 177.778   3
  10   0   0 1811.26 186.740   3
 -10   0  -1 126.829 73.5472   3
  10   0   1-57.2084 68.5334   3
 -10   0  -2 17608.4 562.650   3
  10   0   2 17088.5 588.647   3
 -10   0  -3-36.7709 56.2786   3
  10   0   3-61.1222 63.3489   3
 -10   0  -4 13207.9 513.624   3
  10   0   4 13022.8 527.729   3
 -10   0  -5 1.51945 51.3612   3
  10   0   5-26.7918 55.6079   3
  10   0   6 3233.30 278.881   3
  10   0   7-92.6448 69.7933   3
  10   0   8 1995.66 240.334   3
  10   0   9-2.28857 58.5969   3
  10   0  10 8536.71 487.858   2
  10   0  10 8040.26 478.436   3
  10   0  11 111.261 80.4838   2
  10   0  12 4762.59 384.794   2
  10   0  13 3.24196 76.3625   2
  10   0  14 4170.21 377.606   2
  10   0  15 12.6882 75.2904   2
  10   0  16 1026.43 209.546   2
  10   0  17-181.742 121.762   2
  10   0  18-39.1170 92.1567   2
  10   0  19 85.6428 112.933   2
  10   0  20 1434.17 255.289   2
  10   0  21-45.2175 82.2578   2
  10   0  22-10.5051 84.0897   2
  10   0  23 34.9885 77.4435   2
  10   0  24 427.164 153.799   2
  10   0  25-52.0522 75.9602   2
  10   0  26 125.761 72.7964   2
  10   0  27-57.4004 90.4804   2
  10   0  28 27.6942 82.6400   2
  10   0  29 97.7471 100.894   2
 -10   2  35-64.5645 101.779   2
 -10   2  34 111.354 111.951   2
 -10   2  33 67.6511 77.7576   2
 -10   2  32-21.0956 96.5286   2
 -10  -2  31 22.1805 85.5907   2
 -10   2  31-2.09143 69.0256   2
 -10  -2  30-14.2464 83.9157   2
 -10   2  30 11.5341 85.6815   2
 -10  -2  29-30.7610 77.3124   2
 -10   2  29 110.695 84.0469   2
 -10  -2  28 90.2306 100.454   2
 -10   2  28 21.3701 81.9447   2
 -10  -2  27-55.8559 80.7441   2
 -10   2  27-64.8641 106.763   2
 -10  -2  26 493.218 148.634   2
 -10   2  26 584.097 176.610   2
 -10  -2  25 18.4868 70.0489   2
 -10   2  25 61.7050 97.5423   2
 -10  -2  24 139.196 91.2746   2
 -10   2  24 74.2754 79.4716   2
 -10  -2  23 597.366 149.844   2
 -10   2  23 510.650 152.985   2
 -10  -2  22 130.303 108.809   2
 -10   2  22 182.049 98.2348   2
 -10   2  21 3146.30 228.906   1
 -10  -2  21 3352.69 306.659   2
 -10   2  21 3324.96 334.450   2
 -10  -2  20 2463.15 265.556   2
  10   2 -20 2086.27 186.058   3
 -10   2  20 2112.00 189.227   1
 -10   2  20 2225.42 277.884   2
 -10   2  19 16864.9 532.253   1
 -10   2  19 16276.6 697.769   2
  10   2 -19 16817.2 503.481   3
 -10   2  18 106.373 53.8219   1
  10   2 -18 169.714 102.606   2
 -10   2  18 109.096 103.204   2
  10   2 -18 78.3268 60.5247   3
 -10   2  17 10185.4 403.840   1
  10   2 -17 10360.1 505.812   2
  10   2 -17 10605.4 386.083   3
 -10   2  17 9850.63 527.508   2
  10   2 -16 4877.07 254.016   3
 -10   2  16 5123.64 289.818   1
  10   2 -16 4895.80 350.393   2
 -10   2  16 4784.33 361.670   2
 -10   2  15 6654.56 416.587   2
  10   2 -15 7066.56 302.111   3
 -10   2  15 7212.59 338.504   1
  10   2 -15 7216.58 415.824   2
  10   2 -14 75.3720 71.8332   2
 -10   2  14 173.527 81.4802   2
  10   2 -14 80.1475 49.5733   3
 -10   2  14 65.8463 56.1933   1
 -10   2  13 5744.60 375.543   2
  10   2 -13 5927.46 367.767   2
  10   2 -13 5563.98 262.191   3
 -10   2  13 5791.26 303.740   1
 -10   2  12 2632.23 258.111   2
  10   2 -12 2787.46 247.331   2
  10   2 -12 2726.44 186.013   3
 -10   2  12 2466.04 202.748   1
 -10   2  11 8437.33 440.360   2
  10   2 -11 9041.07 426.845   2
  10   2 -11 8794.76 327.872   3
 -10   2  11 9076.56 367.885   1
 -10   2  10 870.257 172.754   2
  10   2 -10 1738.48 185.018   3
  10  -2 -10 1140.78 192.145   2
 -10   2  10 1069.85 145.582   1
  10   2 -10 1450.69 207.906   2
 -10   2   9 79498.8 1295.82   2
 -10  -2   9 79685.5 1007.10   3
  10   2  -9 78352.6 1003.51   3
  10  -2  -9 79837.2 1333.80   2
 -10   2   9 80039.8 1057.79   1
 -10   2   8 213.643 134.571   2
 -10  -2   8 112.608 47.5229   3
  10  -2  -8 332.513 139.923   2
  10   2  -8 659.533 133.059   3
 -10   2   8 236.254 118.035   1
  10   2  -7 29450.0 654.404   3
 -10  -2   7 28275.8 632.649   3
 -10   2   7 29387.1 632.449   1
  10  -2  -7 28731.4 778.219   2
 -10   2   7 27753.1 751.858   2
  10  -2  -6 12495.0 511.304   2
  10  -2  -6 13762.4 525.436   3
 -10  -2   6 11666.0 407.944   3
 -10   2   6 12014.3 507.331   2
  10   2  -6 13861.5 468.240   3
 -10   2   6 13755.6 444.066   1
  10  -2  -5 47090.9 967.268   2
  10  -2  -5 47932.9 945.834   3
  10   2  -5 47382.6 875.545   3
 -10   2   5 47285.4 814.873   1
 -10  -2   5 46418.7 816.444   3
  10  -2  -4 12108.2 487.642   2
  10   2  -4 12762.9 462.019   3
  10  -2  -4 12540.3 489.556   3
 -10  -2   4 12096.6 430.506   3
 -10   2   4 13570.0 440.047   1
  10  -2  -3 19600.3 611.701   2
 -10  -2   3 20380.4 577.179   3
  10  -2  -3 19407.5 590.360   3
  10   2  -3 20618.2 590.232   3
 -10   2   3 20895.4 545.151   1
  10  -2  -2 10657.8 440.677   3
  10  -2  -2 10452.1 441.364   2
 -10  -2   2 11173.3 437.174   3
  10   2  -2 10666.2 435.941   3
 -10   2   2 11024.4 401.321   1
  10   2  -1 3011.51 248.929   3
  10  -2  -1 2789.64 233.271   2
 -10  -2   1 2963.70 231.899   3
 -10   2   1 2949.32 215.386   1
  10  -2  -1 2793.06 230.534   3
 -10   2   0 10911.4 443.633   3
 -10  -2   0 11396.8 466.079   3
  10   2   0 11205.4 470.806   3
 -10   2   0 10979.9 399.159   1
  10  -2   0 10797.5 446.257   3
  10   2   1 1049.36 157.383   3
 -10   2  -1 1049.69 145.545   3
  10  -2   1 991.353 148.184   3
 -10   2  -1 1246.50 144.222   1
 -10  -2  -1 1071.00 151.456   3
 -10  -2  -2 2025.93 212.536   3
 -10   2  -2 2094.65 195.699   3
  10  -2   2 2235.16 211.689   3
 -10   2  -2 2355.73 198.237   1
  10   2   2 2112.22 224.033   3
  10   2   3 724.950 132.687   3
 -10   2  -3 809.218 120.129   1
 -10   2  -3 704.581 118.311   3
  10  -2   3 797.242 134.293   3
  10   2   4 31.7635 62.7421   3
 -10   2  -4-0.39898 55.2977   3
  10  -2   4 117.732 78.6814   3
 -10   2  -4 82.3788 59.6996   1
  10  -2   5 1402.97 181.595   3
 -10   2  -5 1690.73 178.069   1
 -10   2  -5 1458.64 173.561   3
 -10   2  -6 1457.83 175.494   3
 -10   2  -6 1251.99 149.373   1
  10  -2   6 1236.58 174.674   3
  10   2   7 849.646 166.119   2
 -10   2  -7 828.320 129.029   1
 -10   2  -7 738.128 138.490   3
  10  -2   7 782.084 148.306   3
 -10   2  -8 296.254 79.9645   1
  10   2   8 325.833 111.827   2
  10  -2   8 259.538 99.4495   3
  10   2   9-74.4163 86.1195   2
 -10   2  -9-40.6415 59.4322   1
  10  -2   9 165.687 93.6518   3
  10   2  10 777.643 172.932   2
 -10   2 -10 770.463 125.341   1
  10  -2  10 751.219 144.840   3
  10  -2  11 46.2912 73.3923   3
  10  -2  11-18.8387 66.5386   2
  10   2  11 25.1000 90.3482   2
 -10   2 -11-145.427 95.6698   1
  10  -2  12 1939.04 227.513   2
  10   2  12 2010.28 276.949   2
 -10   2 -12 2307.78 222.435   1
  10  -2  12 2049.33 244.011   3
  10  -2  13 1037.68 191.433   3
 -10   2 -13 882.400 140.210   1
  10  -2  13 968.513 167.283   2
  10   2  13 1208.90 245.791   2
  10   2  14 1567.73 258.260   2
  10  -2  14 1651.56 230.848   3
  10  -2  14 1550.16 202.839   2
  10  -2  15 1008.34 174.338   2
  10   2  15 983.957 214.410   2
  10  -2  16 415.813 131.539   2
  10   2  16 311.619 153.947   2
  10  -2  17 2468.30 277.598   2
  10   2  17 2079.13 305.514   2
  10   2  18 534.855 173.337   2
  10  -2  18 539.549 131.878   2
  10  -2  19 1568.81 234.570   2
  10   2  19 1609.04 282.717   2
  10  -2  20 82.5211 76.4767   2
  10   2  20 135.932 124.010   2
  10  -2  21 1435.00 225.206   2
  10   2  21 1568.26 278.608   2
  10   2  22 178.511 103.399   2
  10  -2  22 86.0348 76.1138   2
  10  -2  23 289.977 113.279   2
  10   2  23 413.176 161.176   2
  10   2  24 103.352 101.121   2
  10   2  25 492.525 177.722   2
  10   2  26-28.9731 65.7066   2
  10   2  27 240.343 146.645   2
 -10   4  32-4.90279 71.7210   2
 -10   4  31-20.0596 69.3251   2
 -10   4  30 310.527 153.658   2
 -10   4  29 149.954 114.962   2
 -10   4  28 852.619 215.632   2
 -10   4  27 261.979 137.849   2
 -10   4  26 674.573 180.889   2
 -10   4  25 628.288 192.735   2
 -10   4  24 184.409 114.168   2
 -10   4  23 268.248 114.514   2
 -10   4  22 2433.33 319.139   2
 -10   4  21 905.604 198.853   2
 -10   4  20 531.447 160.235   2
  10   4 -19 2890.32 253.339   2
 -10   4  19 3272.51 356.057   2
  10   4 -18 3582.56 283.690   2
 -10   4  18 3780.73 371.540   2
 -10   4  17 1225.09 208.674   2
  10   4 -17 1315.42 172.867   2
 -10   4  16 505.379 153.625   2
  10   4 -16 479.483 113.857   2
  10   4 -15 5517.61 345.260   2
 -10   4  15 5220.15 414.688   2
  10   4 -14 3198.73 263.858   2
 -10   4  14 3155.60 320.452   2
  10   4 -13 2643.85 245.576   2
 -10   4  13 2431.28 273.766   2
  10   4 -12 5795.94 352.539   2
 -10   4  12 5592.26 405.965   2
 -10  -4  11 50.5587 51.5018   3
 -10   4  11-19.7358 62.5416   2
 -10  -4  10 188.927 53.4935   3
 -10   4  10 217.979 98.9652   2
 -10   4   9 2720.47 273.547   2
 -10  -4   9 2469.42 179.441   3
 -10  -4   8 94.6327 54.8871   3
 -10   4   8 138.158 92.5737   2
 -10   4   7 5396.99 363.424   2
 -10  -4   7 4928.61 276.483   3
 -10   4   6 823.186 165.178   2
 -10  -4   6 832.439 133.051   3
 -10   4   5 9270.04 465.068   2
 -10  -4   5 8589.15 391.678   3
  10  -4  -5 9202.05 472.665   2
 -10  -4   4 3833.89 274.848   3
  10  -4  -4 3866.52 297.111   2
 -10   4   4 3593.22 290.226   2
  10  -4  -3 1700.25 203.448   2
  10  -4  -3 1697.53 225.211   3
 -10  -4   3 2227.14 230.975   3
  10  -4  -2 17331.9 646.038   3
 -10  -4   2 16097.6 588.958   3
  10  -4  -2 16711.2 591.930   2
  10  -4  -1 1573.10 182.828   2
  10  -4  -1 1761.84 208.118   3
  10  -4   0 872.377 149.236   3
  10  -4   0 798.786 129.021   2
  10   4   1 4075.33 344.032   2
  10  -4   1 4112.11 279.520   2
  10  -4   1 3862.00 301.105   3
  10   4   2 1317.90 205.835   2
  10  -4   2 1395.85 189.086   3
  10  -4   2 1243.10 153.866   2
  10   4   3 243.271 110.401   2
  10  -4   3 165.965 88.0834   3
  10  -4   3 134.254 69.6624   2
  10  -4   4 9108.57 403.651   2
  10   4   4 8962.09 530.480   2
  10  -4   4 9143.22 460.924   3
  10   4   5 1054.52 196.751   2
  10  -4   5 1166.69 173.574   3
  10  -4   5 1024.92 139.094   2
  10   4   6 1656.05 243.515   2
  10  -4   6 1721.80 177.315   2
  10  -4   6 1847.86 215.893   3
  10  -4   7-65.2007 67.5698   2
  10   4   7 108.625 81.6757   2
  10  -4   7 93.1771 88.7535   3
  10  -4   8 118.936 67.1172   2
  10   4   8 228.139 107.350   2
  10  -4   8 233.235 96.7521   3
  10  -4   9 150.739 74.1064   2
  10   4   9 52.8646 97.5097   2
  10  -4   9-23.6557 77.5854   3
  10  -4  10-111.867 97.3826   3
  10   4  10-14.6648 76.3480   2
  10  -4  11 151.194 57.0340   2
  10   4  11 14.8736 83.4962   2
  10  -4  11 159.591 83.9697   3
  10  -4  12 138.013 60.9281   2
  10   4  12 105.651 85.8579   2
  10  -4  12 273.913 110.736   3
  10  -4  13 68.7640 55.2110   2
  10   4  13 173.247 125.688   2
  10  -4  13 94.9719 93.0194   3
  10  -4  14 2299.55 198.452   2
  10   4  14 2588.90 350.380   2
  10  -4  14 2845.38 288.449   3
  10  -4  15 23.3221 77.8846   3
  10  -4  15 73.8400 55.8996   2
  10   4  15-12.6700 93.7142   2
  10   4  16 160.869 92.3465   2
  10   4  17 77.9203 94.9962   2
  10   4  18-22.8091 108.566   2
  10   4  19 78.2704 91.7374   2
  10   4  20 141.753 117.433   2
  10   4  21-39.5367 93.1522   2
  10   4  22 176.239 110.860   2
  10   4  23 280.187 149.845   2
  10   4  24-18.8349 69.2980   2
 -10   6  27 70.9032 98.1252   2
 -10   6  26-99.5002 88.2250   2
 -10   6  25 37.0710 87.3894   2
 -10   6  24 536.594 180.026   2
 -10   6  23 185.361 110.485   2
 -10   6  22 909.611 221.123   2
 -10   6  21 162.142 109.220   2
 -10   6  20 106.429 101.879   2
 -10   6  19 143.378 114.959   2
 -10   6  18 541.397 175.283   2
 -10   6  17 874.101 206.725   2
 -10   6  16 55.6523 79.8957   2
  10  -6 -16 628.833 175.726   1
  10  -6 -15 1125.20 212.246   1
 -10   6  15 877.806 202.631   2
 -10   6  14 1289.45 241.036   2
  10  -6 -14 1765.72 251.553   1
  10   6 -13 4.10611 51.7663   2
 -10   6  13 81.9614 98.7971   2
  10   6 -12 2491.84 228.725   2
  10  -6 -12 2494.36 289.499   1
 -10   6  12 2660.34 320.108   2
  10   6 -11 1743.52 196.751   2
 -10   6  11 1491.72 249.394   2
  10  -6 -11 1796.29 236.634   1
  10   6 -10 1730.45 200.292   2
 -10   6  10 1634.55 252.300   2
  10  -6 -10 1953.88 256.361   1
  10   6  -9 379.969 118.535   2
  10  -6  -9 851.530 193.439   1
 -10   6   9 377.156 138.846   2
  10   6  -8 4671.16 339.983   2
 -10   6   8 5069.04 406.161   2
 -10  -6   8 4490.49 285.847   3
  10  -6  -8 4878.96 372.202   1
  10   6  -7 508.692 151.621   2
  10  -6  -7 851.941 191.369   1
 -10  -6   7 279.537 108.494   3
 -10   6   7 247.690 123.900   2
  10   6  -6 7832.33 452.450   2
 -10   6   6 8334.09 503.646   2
 -10  -6   6 6755.45 386.892   3
  10  -6  -6 8118.56 479.578   1
 -10   6   5 219.661 97.3036   2
  10   6  -5 240.531 110.309   2
  10  -6  -5 444.337 150.964   1
 -10   6   4 966.378 170.606   2
  10   6  -4 762.221 156.048   2
  10  -6  -4 1180.09 206.098   1
  10   6  -3 444.601 131.870   2
 -10   6   3 178.364 84.3677   2
  10  -6  -3 681.038 163.504   1
  10  -6  -3 248.276 92.6869   3
  10   6  -2 15.0917 63.7150   2
  10  -6  -2 66.4767 92.3582   1
  10  -6  -2-5.03086 73.2141   3
  10  -6  -1 149.194 113.430   1
  10   6  -1-56.6608 89.3108   2
  10  -6  -1 16.3664 48.7791   2
  10  -6  -1-15.2292 89.9163   3
  10   6   0 632.158 158.147   2
  10  -6   0 538.228 139.719   3
  10  -6   0 933.990 189.115   1
  10  -6   0 692.185 130.542   2
  10   6   1 961.429 193.330   2
  10  -6   1 1154.54 179.246   3
  10  -6   1 1280.83 200.546   1
  10  -6   1 790.690 131.058   2
  10   6   2-31.4176 89.6336   2
  10  -6   2 41.2980 65.5298   3
  10  -6   2 234.039 119.512   1
  10  -6   3 656.188 167.518   1
  10  -6   3 250.031 94.3660   3
  10   6   3 245.867 108.901   2
  10   6   4 43.7696 70.9460   2
  10  -6   4 218.968 96.3279   3
  10   6   5 48.0359 85.8360   2
  10  -6   5 135.197 85.7240   3
  10   6   6 163.905 99.4471   2
  10  -6   6 763.707 178.763   1
  10  -6   6 378.147 118.039   3
  10  -6   7 1430.77 202.484   3
  10   6   7 1288.24 243.351   2
  10  -6   7 2380.94 272.711   1
  10   6   8 2199.26 318.424   2
  10  -6   8 2406.63 259.522   3
  10  -6   8 2509.78 270.281   1
  10  -6   9 813.023 158.577   3
  10   6   9 663.499 188.132   2
  10   6  10 1266.29 250.788   2
  10  -6  10 1319.04 191.812   3
  10   6  11 34.0592 93.0042   2
  10   6  12 499.793 166.386   2
  10   6  13 171.937 105.920   2
  10   6  14 80.6982 115.480   2
  10   6  15 36.9641 89.0053   2
  10   6  16-37.0888 61.3311   2
  10   6  17-47.5284 75.1009   2
  10   6  18 166.227 101.532   2
  10   6  19 288.875 145.680   2
 -10   8  22 28.4587 74.5856   2
 -10   8  21 126.368 118.300   2
 -10   8  20 62.5062 101.660   2
 -10   8  19 321.610 156.963   2
 -10   8  18 200.888 131.448   2
  10  -8 -18 814.109 212.764   1
 -10   8  17 387.820 166.979   2
  10  -8 -17 700.312 213.803   1
  10  -8 -16 443.270 168.382   1
 -10   8  16 257.057 134.608   2
  10  -8 -15 611.987 194.696   1
 -10   8  15 224.381 141.023   2
  10  -8 -14 368.603 155.053   1
 -10   8  14 84.9054 86.4845   2
 -10   8  13 1660.76 293.224   2
  10  -8 -13 2064.93 304.049   1
  10  -8 -12 214.155 144.454   1
 -10   8  12 180.738 112.965   2
  10  -8 -11 714.042 207.746   1
 -10   8  11 381.403 147.704   2
 -10   8  10 1294.85 242.852   2
  10  -8 -10 1454.74 266.397   1
  10  -8  -9 467.474 169.070   1
 -10   8   9 72.8831 92.3835   2
  10  -8  -8 1675.76 281.036   1
 -10   8   8 1664.79 258.646   2
 -10   8   7 12.0818 62.4347   2
  10  -8  -7 319.759 152.950   1
  10  -8  -6 408.770 148.632   1
 -10   8   6 371.383 141.668   2
  10  -8  -5 58.8982 109.802   1
 -10   8   5 56.3459 80.1028   2
  10  -8  -4 169.456 112.583   1
  10   8  -4-25.8252 54.5882   2
  10  -8  -3 209.846 142.627   1
  10  -8  -3 73.3872 81.1301   3
  10   8  -3 82.6329 85.0903   2
  10  -8  -2 907.382 220.825   1
  10  -8  -2 364.151 127.497   3
  10   8  -2 425.007 144.216   2
  10  -8  -1 1554.46 271.069   1
  10   8  -1 1411.30 235.565   2
  10  -8  -1 1147.57 195.272   3
  10  -8   0 283.941 146.182   1
  10   8   0 209.927 124.590   2
  10  -8   0 186.564 94.1506   3
  10  -8   1 578.782 185.001   1
  10  -8   1 288.303 123.259   3
  10   8   1-5.02729 61.8928   2
  10   8   2 1906.13 287.414   2
  10  -8   2 2085.83 243.724   3
  10  -8   2 2681.32 336.109   1
  10  -8   3 351.297 154.624   1
  10   8   3 122.956 105.872   2
  10   8   4 158.270 118.492   2
  10  -8   4 535.617 169.204   1
  10  -8   5 684.889 182.070   1
  10   8   5 367.703 141.365   2
  10  -8   6 620.601 176.587   1
  10   8   6 149.673 117.365   2
  10  -8   7 676.502 193.566   1
  10   8   7 148.900 92.4742   2
  10  -8   8 527.104 170.718   1
  10   8   8 24.3383 94.8686   2
  10  -8   9 489.593 167.871   1
  10   8   9 6.80745 93.1286   2
  10  -8  10 409.031 157.712   1
  10   8  10 36.7825 87.0613   2
  10   8  11 20.6412 66.0379   2
  10   8  12 240.587 144.221   2
  10   8  13 134.146 115.165   2
  10   8  14 118.226 125.298   2
 -11   1  36 391.690 170.362   2
 -11  -1  35 310.358 149.476   2
 -11   1  35 311.928 157.009   2
 -11   1  34 670.909 206.960   2
 -11  -1  34 308.814 146.074   2
 -11   1  33-37.3369 82.3020   2
 -11  -1  33 15.0869 57.1635   2
 -11   1  32 37.7223 55.4321   2
 -11  -1  32 150.265 104.410   2
 -11   1  31 161.352 108.107   2
 -11  -1  31 69.2920 98.0397   2
 -11   1  30 267.225 142.899   2
 -11  -1  30 273.910 138.644   2
 -11   1  29 69.7646 91.4685   2
 -11  -1  29 95.1133 104.115   2
 -11   1  28 33.2520 86.1978   2
 -11  -1  28 197.736 125.783   2
 -11   1  27 221.997 110.129   2
 -11  -1  27 236.611 119.053   2
 -11   1  26-84.2362 120.145   2
 -11  -1  26 107.824 110.123   2
 -11  -1  25-36.2204 89.1517   2
 -11   1  25-34.0613 83.1791   2
 -11  -1  24 308.989 118.597   2
 -11   1  24 122.375 37.8230   1
 -11   1  24 165.818 92.0810   2
 -11   1  23-86.6107 67.2731   1
 -11  -1  23 25.1793 74.5885   2
 -11   1  23 48.8025 65.5422   2
 -11  -1  22 55.8648 73.3302   2
 -11   1  22 58.3621 49.0246   1
 -11   1  22-46.7713 81.0050   2
 -11  -1  21 169.006 102.877   2
 -11   1  21-21.4451 80.2134   2
 -11   1  21 57.8464 58.2089   1
 -11  -1  20 828.980 177.750   2
 -11   1  20 534.333 134.344   2
 -11   1  20 625.250 104.486   1
 -11   1  19 3215.18 316.149   2
 -11  -1  19 3645.78 322.772   2
 -11   1  19 3032.92 217.860   1
 -11  -1  18 252.393 91.7029   2
 -11   1  18 182.763 95.6869   2
 -11  -1  17 933.768 167.891   2
 -11   1  17 955.906 173.102   2
 -11  -1  16 68.5170 58.4453   2
  11   1 -16-16.3149 45.4699   3
 -11   1  16 110.503 58.2486   2
 -11   1  15 3551.93 302.618   2
  11   1 -15 3775.01 258.288   3
  11   1 -15 3595.51 311.537   2
  11   1 -14 43.0444 50.2565   3
  11   1 -14 74.0595 68.7358   2
 -11   1  14 89.3499 78.2668   2
  11   1 -13 1309.40 183.815   2
 -11   1  13 1304.66 181.147   2
  11   1 -13 1153.65 143.144   3
  11   1 -12 4078.29 315.151   2
 -11   1  12 4319.84 317.315   2
  11   1 -12 4434.73 270.855   3
  11   1 -11 4946.24 337.975   2
 -11   1  11 5171.42 349.141   2
  11   1 -11 5582.62 308.850   3
  11  -1 -11 5119.62 358.178   2
  11   1 -10 22861.4 697.925   2
  11   1 -10 25348.0 633.020   3
 -11   1  10 23559.8 714.467   2
  11  -1 -10 24065.6 748.707   2
  11  -1  -9 7815.44 419.081   2
  11  -1  -9 8163.64 400.957   3
 -11   1   9 8514.75 436.812   2
  11   1  -9 8326.17 363.624   3
  11   1  -9 7521.56 388.018   2
  11   1  -8 159.442 78.3430   3
  11  -1  -8 59.5872 57.6489   2
  11  -1  -8 133.612 79.5892   3
  11  -1  -7 1448.94 177.084   2
  11  -1  -7 1672.28 182.884   3
 -11  -1   7 2053.15 186.408   3
  11   1  -7 1739.45 181.225   3
  11  -1  -6 3033.23 261.480   2
 -11  -1   6 3367.26 233.731   3
  11   1  -6 3175.57 244.410   3
  11  -1  -6 3176.59 250.569   3
  11  -1  -5 18920.0 585.776   3
 -11  -1   5 18568.7 548.986   3
  11   1  -5 18695.5 567.672   3
  11  -1  -5 18270.2 610.264   2
 -11   1   4 28496.4 711.212   3
  11  -1  -4 28667.6 767.871   2
  11  -1  -4 27967.2 716.110   3
 -11  -1   4 28968.1 694.740   3
  11   1  -4 28339.8 708.898   3
 -11  -1   3 40462.8 831.344   3
  11   1  -3 39111.3 850.437   3
 -11   1   3 40151.1 840.604   3
  11  -1  -3 39411.5 849.301   3
 -11   1   2 30069.8 737.643   3
  11  -1  -2 29307.3 744.617   3
 -11  -1   2 29965.3 731.392   3
  11   1  -2 29669.0 756.097   3
  11  -1  -1 47562.8 953.733   3
 -11  -1   1 46359.4 918.618   3
  11   1  -1 46789.4 972.093   3
 -11   1   1 46124.4 914.188   3
 -11   1   0 9204.16 415.322   3
 -11  -1   0 9501.47 425.930   3
  11  -1   0 9212.54 430.510   3
  11   1   0 9344.34 441.526   3
 -11   1  -1 3083.21 249.793   3
  11  -1   1 2973.26 256.803   3
  11   1   1 3185.58 274.450   3
 -11  -1  -1 2915.45 249.015   3
 -11   1  -2 11855.6 484.231   3
 -11  -1  -2 12726.4 515.342   3
  11  -1   2 12381.0 511.523   3
  11   1   2 11582.8 516.028   3
  11  -1   3 3616.16 290.924   3
 -11   1  -3 4082.53 287.008   3
  11   1   3 3957.32 311.644   3
  11  -1   4 21783.8 708.592   3
  11   1   4 21184.4 721.315   3
 -11   1  -4 22625.4 684.929   3
  11  -1   5 8121.94 452.602   3
  11   1   5 7407.12 443.610   3
  11  -1   6 19685.1 700.261   3
  11   1   6 18445.8 711.136   3
  11  -1   7 1806.36 221.875   3
  11   1   7 1830.42 237.779   3
  11   1   8 13.0412 71.1570   3
  11  -1   8 156.909 89.1817   3
  11   1   9 912.617 177.045   2
  11  -1   9 930.251 183.625   3
  11  -1  10 493.451 131.975   3
  11   1  10 785.338 173.915   2
 -11   1 -10 1171.81 176.440   1
  11  -1  11 3290.15 317.387   2
  11   1  11 3123.76 329.168   2
  11  -1  11 2833.78 298.241   3
 -11   1 -11 4014.18 301.114   1
  11  -1  12 306.890 107.421   3
  11  -1  12 376.869 118.411   2
  11   1  12 421.946 141.622   2
 -11   1 -12 876.765 154.842   1
  11  -1  13 990.960 182.772   2
  11   1  13 1028.75 200.353   2
 -11   1 -13 1325.37 184.881   1
  11  -1  14 1321.28 212.718   2
  11   1  14 1063.12 212.930   2
 -11   1 -14 1567.16 187.118   1
  11  -1  15 1809.41 252.231   2
 -11   1 -15 2224.00 222.342   1
  11   1  15 1756.94 272.395   2
  11  -1  16 730.032 170.236   2
  11   1  16 708.276 170.076   2
  11  -1  17 403.762 139.906   2
  11   1  17 456.470 156.665   2
  11  -1  18 416.366 153.815   2
  11   1  18 459.802 155.359   2
  11  -1  19 87.9790 98.1001   2
  11   1  19-131.036 109.743   2
  11   1  20 164.487 130.725   2
  11  -1  20 121.028 104.231   2
  11   1  21-39.3792 84.9120   2
  11  -1  21 127.194 95.1102   2
  11   1  22 116.502 119.138   2
  11  -1  22 180.868 111.854   2
  11   1  23 83.2177 87.1916   2
  11  -1  23-1.61068 51.3881   2
  11  -1  24-15.0117 60.9511   2
  11   1  24 37.8878 85.1176   2
  11   1  25-3.07209 58.0428   2
  11  -1  25 77.0044 84.2734   2
  11   1  26 151.014 111.140   2
  11   1  27-30.6929 78.3682   2
  11   1  28 41.4070 77.7955   2
 -11   3  33 37.1254 81.8564   2
 -11   3  32-30.4609 88.4089   2
 -11   3  31-58.5459 75.9022   2
 -11   3  30 119.222 106.644   2
 -11   3  29 1449.89 271.756   2
 -11   3  28 490.295 185.403   2
 -11   3  27 806.729 206.186   2
 -11   3  26 515.715 152.862   2
 -11   3  25 562.174 156.283   2
 -11   3  24 274.219 125.681   2
  11   3 -23 686.287 97.6384   3
 -11   3  23 765.202 181.003   2
  11   3 -22 113.562 56.5798   3
 -11   3  22 127.005 103.763   2
  11   3 -21 7602.88 296.216   3
 -11   3  21 7895.07 534.021   2
  11   3 -20 1045.84 176.955   2
  11   3 -20 891.445 109.381   3
 -11   3  20 1111.53 206.014   2
  11   3 -19 910.245 169.196   2
 -11   3  19 839.158 177.329   2
  11   3 -19 792.204 100.642   3
 -11   3  18 424.349 142.211   2
  11   3 -18 187.250 54.3625   3
  11   3 -18 253.948 86.6340   2
  11   3 -17 1427.78 129.437   3
 -11   3  17 1455.58 217.922   2
  11   3 -17 1336.91 198.603   2
  11   3 -16 283.135 109.792   2
  11   3 -16 288.372 73.3314   3
 -11   3  16 183.362 91.8450   2
 -11   3  15 255.075 110.894   2
  11   3 -15 159.941 89.8718   2
  11   3 -15 154.248 56.0802   3
 -11   3  14 124.634 100.393   2
  11   3 -14 64.9983 46.7371   3
  11   3 -14 40.9028 66.2514   2
 -11   3  13 10694.7 546.968   2
  11   3 -13 11282.0 521.869   2
  11   3 -13 10618.4 369.438   3
 -11   3  12 10199.9 524.752   2
  11   3 -12 10147.6 486.047   2
  11   3 -12 10629.8 381.625   3
 -11   3  11 20985.6 735.478   2
 -11  -3  11 20841.2 516.411   3
  11   3 -11 22124.0 563.219   3
 -11  -3  10 182.406 59.9511   3
  11   3 -10 339.405 89.1590   3
 -11   3  10 218.141 97.6387   2
 -11   3   9 1475.61 204.779   2
 -11  -3   9 1420.02 145.604   3
  11   3  -9 1526.24 165.382   3
 -11   3   8 2016.39 233.681   2
 -11  -3   8 1931.78 173.356   3
  11   3  -8 2678.91 221.634   3
 -11   3   7 11979.8 540.132   2
  11   3  -7 12795.6 471.949   3
 -11  -3   7 10849.0 417.855   3
  11  -3  -6 25912.0 771.360   3
 -11   3   6 25513.7 765.873   2
 -11  -3   6 24129.4 629.485   3
  11   3  -6 26130.1 678.978   3
  11  -3  -6 25397.6 772.460   2
  11  -3  -5 4104.44 344.434   3
 -11  -3   5 4407.54 290.970   3
  11   3  -5 5628.04 334.266   3
  11  -3  -5 3848.61 316.357   2
 -11  -3   4 35468.9 811.168   3
  11  -3  -4 37732.6 925.109   3
  11   3  -4 37361.3 849.774   3
  11  -3  -4 36383.8 897.826   2
  11  -3  -3 3042.16 270.370   2
  11  -3  -3 2810.02 264.053   3
 -11  -3   3 3219.96 261.154   3
  11   3  -3 3382.49 273.388   3
  11  -3  -2 10878.6 487.222   2
  11  -3  -2 10413.5 475.159   3
 -11  -3   2 10496.4 466.913   3
  11   3  -2 10529.5 472.726   3
  11   3  -1 842.562 145.263   3
  11  -3  -1 785.224 143.045   3
 -11  -3   1 788.096 140.528   3
  11  -3  -1 734.343 130.995   2
  11  -3   0 1582.24 206.212   2
  11  -3   0 1277.47 177.706   3
  11  -3   1 72.5797 67.1329   2
  11  -3   1 77.8607 72.8716   3
  11  -3   2 3855.15 293.749   2
  11  -3   2 3323.02 277.751   3
  11  -3   3 11.7083 47.4214   2
  11  -3   3 15.7262 60.7880   3
  11  -3   4-16.5415 61.1343   3
  11   3   5 74.5737 79.6970   2
  11  -3   5 223.683 96.4690   3
  11   3   6 1037.88 192.047   2
  11  -3   6 853.117 154.751   3
  11   3   7 1976.03 269.195   2
  11  -3   7 2177.81 252.082   3
  11   3   8 319.444 127.206   2
  11  -3   8 144.660 93.8251   3
  11   3   9 2230.23 290.780   2
  11  -3   9 2088.06 253.076   3
  11   3  10-170.235 122.399   2
  11  -3  10 27.8367 84.6331   3
  11   3  11 1586.90 248.617   2
  11  -3  11 1711.38 235.642   3
  11  -3  12-24.8449 63.8668   2
  11   3  12-10.3513 101.409   2
  11  -3  12 36.1392 77.0526   3
  11  -3  13 1241.88 173.867   2
  11   3  13 1254.47 233.544   2
  11  -3  13 1692.04 244.489   3
  11  -3  14 643.915 156.615   3
  11  -3  14 514.719 121.183   2
  11   3  14 584.165 171.646   2
  11  -3  15 2041.19 229.896   2
  11   3  15 1893.17 288.826   2
  11  -3  15 2096.90 266.744   3
  11  -3  16 292.838 105.260   2
  11   3  16 132.638 131.676   2
  11  -3  17 90.0328 65.6822   2
  11   3  17 221.373 133.279   2
  11  -3  18 444.356 125.187   2
  11   3  18 512.312 170.411   2
  11   3  19 705.874 197.800   2
  11   3  20 225.451 124.264   2
  11   3  21 175.181 110.434   2
  11   3  22 32.1672 88.0019   2
  11   3  23 298.804 155.126   2
  11   3  24-9.58741 90.6605   2
  11   3  25-22.9409 92.7797   2
 -11   5  29-29.5837 63.7642   2
 -11   5  28 368.004 153.957   2
 -11   5  27-13.3636 69.9092   2
 -11   5  26 44.6581 85.4746   2
 -11   5  25 723.312 210.230   2
 -11   5  24 40.7859 89.9313   2
 -11   5  23 350.562 153.247   2
 -11   5  22 312.064 136.425   2
 -11   5  21 80.1065 74.4018   2
 -11   5  20 239.952 119.838   2
 -11   5  19 51.6270 76.5918   2
 -11   5  18 37.1343 83.1549   2
 -11   5  17 805.958 184.368   2
 -11   5  16-6.43058 83.5148   2
 -11   5  15 79.8993 79.6600   2
  11   5 -15 242.868 89.1740   2
  11   5 -14 1783.14 211.965   2
 -11   5  14 1601.11 251.696   2
 -11   5  13 1525.92 229.866   2
  11   5 -13 1698.98 204.111   2
 -11  -5  12 113.748 49.9593   3
 -11   5  12-50.7078 86.5539   2
 -11  -5  11 116.853 53.9733   3
 -11   5  11 7.33370 69.3465   2
 -11   5  10 3730.02 342.300   2
 -11  -5  10 3732.73 229.781   3
 -11  -5   9 961.973 128.512   3
 -11   5   9 1244.77 208.575   2
 -11   5   8 2718.14 286.107   2
 -11  -5   8 2247.59 199.852   3
  11  -5  -8 2531.29 253.761   1
 -11   5   7 55.0734 66.7075   2
  11  -5  -7 372.285 145.785   1
 -11  -5   7 172.677 88.7629   3
 -11   5   6 155.765 95.2268   2
 -11  -5   6 116.703 77.6690   3
  11  -5  -6 476.123 140.475   1
 -11   5   5 1822.36 242.403   2
 -11  -5   5 1849.72 211.989   3
  11  -5  -5 2466.66 260.440   1
  11  -5  -4 12679.8 597.772   3
 -11   5   4 13949.1 623.623   2
  11  -5  -4 12255.6 533.563   1
  11  -5  -3 5713.16 437.159   3
  11  -5  -3 6937.14 427.030   1
  11   5  -2 27498.5 897.195   2
  11  -5  -2 27391.6 868.488   3
  11  -5  -2 27557.9 811.979   2
  11  -5  -2 26302.5 767.740   1
  11   5  -1 5130.55 405.627   2
  11  -5  -1 4868.43 345.101   2
  11  -5  -1 5207.55 359.849   1
  11  -5  -1 5020.44 378.729   3
  11   5   0 7013.18 478.774   2
  11  -5   0 6931.36 436.801   3
  11  -5   0 7277.37 403.055   2
  11   5   1 9003.95 546.768   2
  11  -5   1 9503.33 448.898   2
  11  -5   1 9617.56 506.479   3
  11   5   2 4895.51 412.619   2
  11  -5   2 5418.72 386.767   3
  11  -5   2 4968.88 319.716   2
  11   5   3 61.6483 95.7950   2
  11  -5   3 189.628 77.8215   2
  11  -5   3 123.527 106.619   3
  11   5   4 2096.47 274.380   2
  11  -5   4 2272.90 252.836   3
  11  -5   4 2088.01 197.405   2
  11  -5   5 150.774 79.2704   2
  11   5   5 125.982 109.273   2
  11  -5   5 108.874 92.1896   3
  11   5   6 10632.7 639.687   2
  11  -5   6 11472.8 560.442   3
  11  -5   6 9559.20 414.440   2
  11   5   7 29.1295 91.2457   2
  11  -5   7 343.837 135.328   3
  11   5   8 955.611 217.867   2
  11  -5   8 1237.78 196.013   3
  11   5   9 85.6400 101.707   2
  11  -5   9-70.1835 72.2225   3
  11   5  10 340.786 144.618   2
  11  -5  10 402.439 126.917   3
  11   5  11 234.655 140.833   2
  11  -5  11-199.076 121.940   3
  11   5  12-135.145 105.298   2
  11  -5  12 65.7993 97.8952   3
  11   5  13 94.3879 105.691   2
  11  -5  13 60.9961 91.0266   3
  11  -5  14 279.527 120.946   3
  11   5  14 226.854 152.365   2
  11   5  15 34.1236 77.0190   2
  11   5  16 118.987 83.0099   2
  11   5  17 111.865 102.646   2
  11   5  18-149.454 112.260   2
  11   5  19 0.73152 83.0891   2
  11   5  20 107.629 108.775   2
  11   5  21-20.7263 88.6360   2
 -11   7  25 705.318 220.408   2
 -11   7  24 234.134 161.262   2
 -11   7  23 1017.24 257.362   2
 -11   7  22 200.382 121.732   2
 -11   7  21 302.278 153.405   2
 -11   7  20 71.2118 84.2166   2
 -11   7  19 361.541 161.217   2
 -11   7  18 80.0549 90.0339   2
 -11   7  17 383.680 134.626   2
 -11   7  16 68.6047 85.8138   2
  11  -7 -15 666.449 184.434   1
 -11   7  15 97.1436 87.3718   2
  11  -7 -14 302.780 151.800   1
 -11   7  14 131.714 111.216   2
  11  -7 -13 568.261 184.371   1
 -11   7  13 124.291 115.067   2
 -11   7  12 2095.63 311.204   2
  11  -7 -12 1810.09 275.738   1
 -11   7  11 1185.14 236.243   2
  11  -7 -11 1676.88 269.897   1
  11   7 -10 2323.46 256.759   2
 -11   7  10 2220.35 312.011   2
  11  -7 -10 2586.40 316.418   1
  11   7  -9 2478.81 267.587   2
 -11   7   9 2343.29 305.596   2
  11  -7  -9 2413.01 301.261   1
 -11   7   8 41.6825 111.185   2
  11  -7  -8 411.532 165.364   1
  11   7  -8 171.884 102.216   2
 -11   7   7 5.49452 70.5112   2
  11   7  -7 21.5178 51.0881   2
 -11   7   6 251.677 110.348   2
  11   7  -6 381.879 121.968   2
  11  -7  -6 512.503 162.434   1
 -11   7   5 155.785 102.631   2
  11   7  -5 138.723 103.335   2
  11  -7  -5 384.130 137.801   1
 -11   7   4 599.594 165.936   2
  11   7  -4 896.094 198.978   2
  11  -7  -4 787.662 213.415   3
  11   7  -3 8177.80 533.093   2
  11  -7  -3 7369.44 482.086   3
  11  -7  -3 8524.53 539.344   1
  11   7  -2 2862.03 335.189   2
  11  -7  -2 2457.65 291.058   3
  11  -7  -2 2973.80 336.341   1
  11  -7  -1 1099.15 211.922   1
  11  -7  -1 822.950 182.395   3
  11   7  -1 943.415 195.021   2
  11   7   0 93.7598 85.3873   2
  11  -7   0 79.5214 68.9290   3
  11  -7   1 95.5731 85.8281   3
  11   7   1 100.735 85.3121   2
  11   7   2 221.143 119.070   2
  11  -7   2 161.715 78.3277   3
  11  -7   3 29.6038 90.0494   3
  11   7   3-66.3354 84.0249   2
  11   7   4 285.541 136.023   2
  11  -7   4 122.191 86.6929   3
  11   7   5 269.081 136.858   2
  11  -7   5 224.295 108.214   3
  11   7   6 219.530 123.997   2
  11  -7   6 132.778 77.0845   3
  11   7   7 716.796 196.265   2
  11   7   8 22.4407 94.0808   2
  11   7   9 557.026 177.419   2
  11   7  10-24.3608 85.2427   2
  11   7  11 28.5606 65.2206   2
  11   7  12 37.4238 67.9115   2
  11   7  13-0.94467 74.4110   2
  11   7  14 33.9456 79.2953   2
  11   7  15 33.9981 120.963   2
  11   7  16 277.658 141.758   2
 -11   9  19 157.498 132.342   2
 -11   9  18 109.607 125.064   2
 -11   9  17 347.704 155.678   2
 -11   9  16-62.4523 72.7453   2
 -11   9  15 104.978 113.534   2
  11  -9 -14 553.903 214.814   1
 -11   9  14 624.962 203.175   2
  11  -9 -13 911.157 249.228   1
 -11   9  13 283.185 145.491   2
  11  -9 -12 423.130 196.989   1
  11  -9 -11 411.627 204.204   1
  11  -9 -10 322.616 176.994   1
  11  -9  -9 267.791 182.753   1
  11  -9  -8 577.553 186.395   1
  11  -9  -7 493.593 200.828   1
  11  -9  -6 159.136 79.8454   3
  11  -9  -6 673.603 202.475   1
  11  -9  -5 68.6691 69.1727   3
  11  -9  -5 154.360 120.965   1
  11  -9  -4 70.6029 78.1111   3
  11  -9  -4 433.871 192.184   1
  11  -9  -3 613.872 205.341   1
  11  -9  -2 933.440 241.101   1
  11  -9  -1 729.806 219.439   1
  11  -9   0 1491.12 287.435   1
  11  -9   1 448.915 175.358   1
  11  -9   2 512.233 190.943   1
  11   9   3-2.19175 67.6330   2
  11  -9   3 445.285 173.685   1
  11  -9   4 963.694 237.695   1
  11   9   4 384.530 156.602   2
  11   9   5 403.694 172.892   2
  11   9   6 153.093 111.194   2
  11   9   7-1.05909 81.1896   2
  11   9   8-49.8697 90.4460   2
  11   9   9 143.365 134.771   2
  11   9  10 117.714 88.1892   2
 -12   0  38 46.8251 79.0037   2
 -12   0  37 60.6492 115.183   2
 -12   0  36 270.626 120.949   2
 -12   0  35 141.589 101.575   2
 -12   0  34 230.397 126.649   2
 -12   0  33-12.2441 60.5965   2
 -12   0  32 144.633 118.246   2
 -12   0  31 123.302 115.643   2
 -12   0  30 221.969 121.671   2
 -12   0  29 13.6871 100.769   2
 -12   0  28 206.114 133.288   2
 -12   0  27 49.4336 80.3994   2
 -12   0  26 2758.08 341.946   2
 -12   0  25 36.7279 99.2544   2
 -12   0  24 2318.35 291.364   2
 -12   0  23 16.4303 69.1032   2
 -12   0  22 119.100 88.7319   2
 -12   0  21-78.3574 79.2441   2
 -12   0  20 545.695 143.684   2
 -12   0  19 110.677 80.1394   2
 -12   0  18 3353.66 314.509   2
 -12   0  17 100.340 89.1981   2
 -12   0  16 43.5075 82.9174   2
 -12   0  15 10.0659 66.6216   2
 -12   0  14 19481.1 707.253   2
  12   0 -14 20463.0 645.030   3
  12   0 -13 103.467 79.9212   3
  12   0 -12 9593.16 441.167   3
  12   0 -11 21.1665 75.4122   3
  12   0 -11 2.61358 58.9025   2
  12   0 -10 9114.89 459.360   2
  12   0 -10 9840.85 430.028   3
  12   0  -9 742.141 193.662   2
  12   0  -9 756.931 184.408   3
  12   0  -8 43563.8 985.401   2
  12   0  -8 46245.7 931.109   3
  12   0  -7 113.728 86.7057   2
 -12   0   7 92.7133 72.6280   3
  12   0  -7 236.813 95.0683   3
 -12   0   6 5426.23 311.413   3
  12   0  -6 5181.95 314.363   3
 -12   0   5 34.6795 46.9712   3
  12   0  -5 82.1059 82.1040   3
 -12   0   4 2948.54 232.999   3
  12   0  -4 2900.46 241.952   3
  12   0  -3 3765.75 362.585   3
 -12   0   3 6090.65 380.527   3
 -12   0   2 180350. 1853.88   3
  12   0  -2 177226. 1925.72   3
 -12   0   1 266.631 112.883   3
  12   0  -1 235.069 141.015   3
 -12   0   0 11004.7 473.587   3
  12   0   0 10332.7 483.314   3
 -12   0  -1 154.938 114.753   3
  12   0   1 306.511 152.998   3
  12   0   2 72350.0 1317.94   3
  12   0   3 221.573 123.005   3
  12   0   4 27750.3 846.847   3
  12   0   5 245.768 134.152   3
  12   0   6 5540.71 398.755   3
  12   0   7 105.133 89.5339   3
  12   0   8 4318.22 367.273   3
  12   0   9-4.57770 70.4187   3
  12   0  10 1215.27 206.195   3
  12   0  11-68.8474 96.3545   3
  12   0  11 57.3261 77.6879   2
  12   0  12 1572.08 240.604   2
  12   0  13 54.4513 74.8488   2
  12   0  14 2994.03 340.930   2
  12   0  15-79.7843 121.273   2
  12   0  16 890.589 205.537   2
  12   0  17-34.0688 84.6793   2
  12   0  18-128.716 126.488   2
  12   0  19-36.7265 86.3865   2
  12   0  20 457.315 162.916   2
  12   0  21 9.89328 91.0514   2
  12   0  22 302.629 129.645   2
  12   0  23-10.0745 56.1468   2
  12   0  24 141.779 97.8339   2
  12   0  25-3.40321 60.7000   2
  12   0  26 146.129 126.102   2
  12   0  27 25.6567 58.4887   2
  12   0  28 305.677 141.874   2
 -12   2  35 124.623 112.330   2
 -12   2  34 190.363 127.082   2
 -12   2  33 88.7455 88.4471   2
 -12  -2  32 61.7440 82.3202   2
 -12   2  32-17.7031 90.5453   2
 -12  -2  31 80.9605 78.4853   2
 -12   2  31 84.2908 95.9338   2
 -12  -2  30 164.603 107.474   2
 -12   2  30 178.242 119.548   2
 -12  -2  29 150.736 94.3993   2
 -12   2  29 283.394 139.057   2
 -12  -2  28 12.1548 77.2604   2
 -12   2  28-20.7270 93.6566   2
 -12  -2  27 351.311 143.795   2
 -12   2  27 330.158 148.067   2
 -12  -2  26 299.213 134.462   2
  12   2 -26 183.957 86.2513   3
 -12   2  26 57.0043 86.5936   2
 -12  -2  25 154.875 82.6390   2
  12   2 -25 73.2841 54.8751   3
 -12   2  25 148.244 104.140   2
 -12   2  24 72.5077 109.919   2
  12   2 -24 180.463 81.2354   3
  12   2 -23-1.51139 54.7020   3
 -12   2  23 51.3072 85.7687   2
 -12   2  22 110.720 103.419   2
  12   2 -22 68.0385 69.7539   3
  12   2 -21 428.621 104.957   3
 -12   2  21 411.162 134.420   2
 -12   2  20 2546.40 288.601   2
  12   2 -20 2568.05 216.890   3
  12   2 -19-9.14311 55.7806   3
 -12   2  19 0.80671 65.9515   2
 -12   2  18 5213.66 404.694   2
  12   2 -18 5448.36 301.945   3
 -12   2  17 6150.62 431.782   2
  12   2 -17 6493.45 330.082   3
 -12   2  16 3062.10 300.311   2
  12   2 -16 2896.08 222.027   3
  12   2 -15 1455.30 207.853   2
 -12   2  15 1562.92 215.622   2
  12   2 -15 1492.10 156.179   3
  12   2 -14 3548.67 309.591   2
 -12   2  14 3258.25 294.860   2
  12   2 -14 3367.70 235.321   3
 -12   2  13 860.407 167.336   2
  12   2 -13 760.825 118.512   3
  12   2 -13 950.950 162.168   2
 -12   2  12 7196.27 435.424   2
  12   2 -12 7325.07 421.239   2
  12   2 -12 7112.34 335.113   3
 -12   2  11 30.4524 69.2438   2
  12   2 -11 69.2638 76.7929   2
  12   2 -11-29.6293 43.8899   3
  12   2 -10 1880.44 177.663   3
 -12  -2  10 1817.71 171.772   3
 -12   2  10 1771.28 218.460   2
 -12   2   9-14.5561 64.6845   2
  12  -2  -9 30.2380 74.7649   3
  12   2  -9 35.6453 50.5874   3
 -12  -2   9 146.168 80.0230   3
 -12  -2   8 159.353 76.3416   3
  12  -2  -8 101.890 92.7566   3
  12   2  -8 242.431 85.8065   3
  12  -2  -7 5979.98 407.313   2
  12  -2  -7 6208.92 387.925   3
 -12  -2   7 5373.01 308.722   3
  12   2  -7 6070.13 343.229   3
 -12  -2   6 18657.6 569.465   3
  12  -2  -6 18339.8 655.262   2
  12  -2  -6 19383.3 653.556   3
  12   2  -6 19413.5 605.756   3
  12  -2  -5 7135.06 406.175   2
  12  -2  -5 7394.59 398.409   3
  12   2  -5 7691.70 388.620   3
 -12  -2   5 7302.81 366.669   3
  12  -2  -4 2770.68 263.931   2
  12  -2  -4 3002.11 256.659   3
 -12  -2   4 3054.06 246.898   3
  12   2  -4 2885.72 242.143   3
  12  -2  -3 5299.97 350.173   2
  12  -2  -3 5204.93 332.806   3
 -12  -2   3 5191.71 315.506   3
  12   2  -3 5318.34 334.673   3
  12  -2  -2 557.973 130.199   2
  12  -2  -2 659.564 135.682   3
 -12  -2   2 679.662 133.477   3
  12   2  -2 714.126 139.277   3
  12  -2  -1 5482.21 348.885   3
 -12  -2   1 5591.26 345.399   3
  12   2  -1 5501.85 352.260   3
 -12   2   1 5346.46 335.479   3
  12  -2   0 367.101 128.215   3
  12   2   0 509.542 164.440   3
  12  -2   1 34683.1 888.513   3
  12   2   1 32373.6 910.814   3
  12  -2   2 16627.9 629.847   3
  12   2   2 15939.3 641.307   3
  12   2   3 429.790 125.097   3
  12  -2   3 452.804 124.877   3
  12  -2   4 2334.15 249.732   3
  12   2   4 2239.18 261.950   3
  12  -2   5 3680.50 315.986   3
  12   2   5 3276.06 323.205   3
  12  -2   6 998.104 183.866   3
  12  -2   7 5514.42 402.081   3
  12   2   8 450.982 143.582   2
  12  -2   8 559.161 145.514   3
  12   2   9 2759.12 315.527   2
  12  -2   9 2997.85 307.176   3
  12   2  10 141.538 93.1912   2
  12  -2  10 233.560 115.298   3
  12   2  11 874.302 209.692   2
  12  -2  11 981.301 195.388   3
  12  -2  12 77.3442 80.1371   3
  12  -2  12 95.7131 102.828   2
  12   2  12-154.742 101.037   2
  12  -2  13 739.522 165.356   3
  12  -2  13 696.462 152.849   2
  12   2  13 723.524 191.797   2
  12  -2  14 759.170 167.840   3
  12  -2  14 814.716 166.760   2
  12   2  14 738.292 195.282   2
  12  -2  15 510.278 137.324   2
  12   2  15 463.874 167.060   2
  12  -2  16 20.0649 82.7609   2
  12   2  16 17.4605 106.618   2
  12  -2  17 214.068 122.924   2
  12   2  17 99.3930 99.1783   2
  12  -2  18-27.2204 67.5828   2
  12   2  18-42.5704 117.428   2
  12  -2  19 34.7399 66.2382   2
  12   2  19-7.29509 111.657   2
  12   2  20 207.246 110.959   2
  12  -2  20 277.562 118.481   2
  12   2  21 454.509 182.123   2
  12  -2  21 462.332 124.414   2
  12   2  22-136.045 114.263   2
  12   2  23 236.821 125.905   2
  12   2  24-62.9014 78.3584   2
  12   2  25 293.416 154.868   2
  12   2  26 318.110 175.849   2
 -12   4  31 316.213 155.323   2
 -12   4  30 108.368 120.667   2
 -12   4  29 249.215 125.609   2
 -12   4  28 34.0806 60.2890   2
 -12   4  27 182.858 127.936   2
 -12   4  26 229.142 140.810   2
 -12   4  25 55.9984 97.4792   2
 -12   4  24 159.059 106.430   2
 -12   4  23 15.6033 86.8034   2
 -12   4  22 95.9978 96.7738   2
 -12   4  21-25.8036 73.3114   2
 -12   4  20 41.5506 107.339   2
  12   4 -19 186.866 56.0520   3
 -12   4  19 164.257 101.344   2
  12   4 -19 252.666 105.037   2
  12   4 -18 306.455 73.7200   3
  12   4 -18 253.499 101.498   2
 -12   4  18 322.139 132.844   2
  12   4 -17 126.405 61.4868   3
  12   4 -17 18.5099 71.7376   2
 -12   4  17-0.24327 88.0462   2
  12   4 -16 981.308 123.856   3
 -12   4  16 598.460 152.033   2
  12   4 -16 802.305 155.114   2
  12   4 -15 69.7842 61.6635   3
 -12   4  15 155.135 101.338   2
  12   4 -15-8.11286 63.5658   2
  12   4 -14 1015.31 136.147   3
  12   4 -14 849.828 158.103   2
 -12   4  14 710.982 161.521   2
  12   4 -13 1326.74 189.269   2
  12   4 -13 1616.31 178.848   3
 -12   4  13 1189.02 210.619   2
 -12   4  12 7419.99 483.380   2
 -12  -4  12 7306.93 314.110   3
  12   4 -12 8899.63 403.041   3
  12   4 -11 41.7454 69.3358   3
 -12  -4  11 68.8001 62.3137   3
 -12   4  11 89.6787 85.7923   2
 -12   4  10 272.704 107.901   2
  12   4 -10 264.881 84.7925   3
 -12  -4  10 338.049 88.0077   3
 -12   4   9 1354.34 210.792   2
 -12  -4   9 1179.58 144.735   3
 -12   4   8 114.940 72.9182   2
 -12  -4   8 172.239 67.7556   3
 -12   4   7 163.142 120.358   2
 -12  -4   7 146.532 83.9948   3
 -12   4   6 7265.28 448.283   2
 -12  -4   6 6651.05 367.168   3
  12  -4  -6 6929.05 439.755   3
  12  -4  -5 1926.20 244.354   3
 -12  -4   5 1790.12 204.183   3
  12  -4  -4 3514.43 321.641   3
  12  -4  -3 1393.21 204.377   3
  12  -4  -2 5029.93 360.608   3
  12  -4  -2 4776.51 345.804   2
  12  -4  -1 903.882 177.317   3
  12  -4  -1 895.965 159.880   2
  12  -4   0 9168.70 485.880   3
  12  -4   0 9611.65 476.947   2
  12  -4   1 14.7972 69.3721   3
  12  -4   1 33.0886 61.0842   2
  12  -4   2 14.5446 61.8526   3
  12  -4   2 135.862 77.9154   2
  12   4   3 3077.45 334.867   2
  12  -4   3 2980.40 266.264   2
  12  -4   3 3093.78 296.345   3
  12   4   4 3533.74 350.331   2
  12  -4   4 3706.05 291.702   2
  12  -4   4 3436.84 307.965   3
  12  -4   5 946.150 159.888   2
  12   4   5 844.549 190.996   2
  12  -4   5 904.293 176.674   3
  12   4   6 2806.18 326.680   2
  12  -4   6 2904.17 268.740   2
  12  -4   6 2803.39 289.532   3
  12  -4   7 94.9583 74.7528   2
  12   4   7 35.9822 78.3345   2
  12  -4   7 95.7349 91.0787   3
  12  -4   8 176.916 90.8978   2
  12   4   8 65.2431 95.9107   2
  12  -4   8 70.1557 88.6649   3
  12   4   9 468.655 156.622   2
  12  -4   9 569.577 140.032   3
  12   4  10 137.139 118.238   2
  12  -4  10-5.19160 79.3054   3
  12   4  11 1622.78 279.399   2
  12  -4  11 1953.47 259.172   3
  12  -4  12 805.957 132.425   2
  12   4  12 923.771 220.465   2
  12  -4  12 1112.50 198.612   3
  12  -4  13 886.520 136.529   2
  12   4  13 1093.61 243.071   2
  12  -4  13 1209.50 214.132   3
  12  -4  14 266.325 127.707   3
  12  -4  14 237.045 84.0004   2
  12   4  14 283.331 131.003   2
  12  -4  15 187.174 105.798   3
  12   4  15 154.099 96.1657   2
  12  -4  16-43.9203 95.1342   3
  12   4  16 196.905 136.385   2
  12   4  17 83.4069 92.9379   2
  12   4  18 107.622 111.539   2
  12   4  19 126.979 110.751   2
  12   4  20 0.24959 83.4533   2
  12   4  21 1.18147 62.7273   2
  12   4  22 280.209 152.264   2
 -12   6  27 173.171 124.301   2
 -12   6  26 350.959 169.535   2
 -12   6  25 200.349 136.235   2
 -12   6  24 39.1338 96.1692   2
 -12   6  23 179.039 117.839   2
 -12   6  22 144.701 111.273   2
 -12   6  21 115.251 95.9613   2
 -12   6  20 55.1260 95.1928   2
 -12   6  19 255.508 138.352   2
 -12   6  18 185.234 87.5995   2
 -12   6  17 33.0950 77.9250   2
 -12   6  16 660.290 179.291   2
 -12   6  15 294.017 130.322   2
 -12   6  14 581.504 174.278   2
 -12   6  13 581.839 165.330   2
 -12   6  12 181.767 114.020   2
 -12   6  11 132.527 111.862   2
 -12   6  10 3205.94 345.238   2
 -12   6   9 123.526 121.974   2
 -12   6   8 346.976 133.972   2
  12   6  -8 356.734 130.954   2
  12  -6  -8 627.496 162.931   1
  12   6  -7 1876.62 238.075   2
 -12   6   7 2314.56 282.054   2
  12  -6  -7 2266.85 271.604   1
  12  -6  -6 635.676 180.247   1
  12   6  -6 328.341 129.887   2
 -12   6   6 230.070 121.422   2
  12   6  -5 3341.77 339.978   2
  12  -6  -5 3271.04 364.336   3
 -12   6   5 3104.98 331.666   2
  12  -6  -5 4224.13 370.640   1
  12   6  -4 16052.4 721.609   2
  12  -6  -4 15671.2 705.749   3
  12  -6  -4 16050.1 670.942   1
  12   6  -3 1248.77 234.093   2
  12  -6  -3 1068.04 211.074   3
  12  -6  -3 1753.09 257.985   1
  12   6  -2 1339.73 225.968   2
  12  -6  -2 1844.33 251.225   1
  12  -6  -2 1319.46 212.485   3
  12   6  -1 364.216 133.318   2
  12  -6  -1 306.808 102.868   3
  12   6   0 101.608 106.084   2
  12  -6   0 300.637 157.177   3
  12   6   1 5800.33 464.493   2
  12  -6   1 6181.05 438.817   3
  12   6   2 100.375 98.4670   2
  12  -6   2 275.624 131.743   3
  12   6   3 3494.06 381.326   2
  12  -6   3 3337.07 323.076   3
  12   6   4-90.0517 93.0710   2
  12  -6   4 101.948 98.5190   3
  12   6   5 2714.93 338.825   2
  12  -6   5 2912.55 300.510   3
  12   6   6 340.475 148.030   2
  12  -6   6 324.105 129.043   3
  12   6   7 953.487 211.108   2
  12  -6   7 939.068 188.565   3
  12   6   8-124.192 117.135   2
  12  -6   8 78.4089 84.9844   3
  12   6   9 39.7289 84.6455   2
  12  -6   9 150.052 115.848   3
  12   6  10 280.951 137.482   2
  12  -6  10 170.897 86.6753   3
  12   6  11 768.568 213.927   2
  12   6  12 3.76655 85.0166   2
  12   6  13 124.885 91.9882   2
  12   6  14 268.734 147.341   2
  12   6  15 55.5378 75.3096   2
  12   6  16 239.664 146.900   2
  12   6  17-47.0737 63.1013   2
  12   6  18 325.046 161.882   2
 -12   8  22 457.293 201.953   2
 -12   8  21 108.224 101.837   2
 -12   8  20-38.1143 83.5143   2
 -12   8  19 164.506 102.458   2
 -12   8  18 122.634 118.673   2
 -12   8  17 211.019 133.107   2
 -12   8  16 261.701 124.921   2
 -12   8  15 8.78383 83.5288   2
 -12   8  14 376.306 160.092   2
 -12   8  13 385.592 163.566   2
  12  -8 -13 975.254 236.059   1
  12  -8 -12 1649.14 286.048   1
 -12   8  12 1323.00 258.943   2
 -12   8  11 1781.91 293.094   2
  12  -8 -11 2100.04 316.708   1
 -12   8  10 175.659 118.667   2
  12  -8 -10 810.838 225.407   1
 -12   8   9 91.9019 98.7413   2
  12  -8  -9 340.416 170.527   1
 -12   8   8-46.2017 85.5750   2
  12  -8  -8 362.890 174.110   1
 -12   8   7 227.812 121.364   2
  12  -8  -7 418.888 172.701   1
  12  -8  -6 284.274 155.337   1
  12  -8  -6 3.10841 52.6168   3
  12  -8  -5 483.399 179.111   1
  12  -8  -5-0.33392 56.1077   3
  12  -8  -4 155.666 96.4766   3
  12   8  -4 46.3905 86.5201   2
  12  -8  -3 1131.72 200.048   3
  12  -8  -3 1973.67 308.929   1
  12   8  -3 1248.43 233.423   2
  12  -8  -2 478.044 193.089   1
  12   8  -2 183.833 126.621   2
  12  -8  -2 118.467 90.2169   3
  12   8  -1 389.848 144.011   2
  12  -8  -1 862.600 225.601   1
  12  -8  -1 358.855 123.997   3
  12   8   0 599.213 167.817   2
  12  -8   0 604.047 145.162   3
  12  -8   0 1248.32 248.421   1
  12  -8   1 577.861 188.371   1
  12   8   1 272.184 127.100   2
  12  -8   1 171.006 95.3433   3
  12  -8   2 762.524 196.746   1
  12   8   2 124.593 70.0891   2
  12  -8   3 667.367 193.541   1
  12   8   3 237.517 125.589   2
  12   8   4 115.703 110.409   2
  12   8   5 346.457 143.971   2
  12   8   6 462.901 165.055   2
  12   8   7-102.636 76.0885   2
  12   8   8 140.538 82.7236   2
  12   8   9 80.8118 82.7626   2
  12   8  10 23.5288 82.4017   2
  12   8  11 205.717 131.450   2
  12   8  12 84.2054 93.4614   2
 -13   1  36-10.5644 105.835   2
 -13  -1  35 33.1857 95.1651   2
 -13   1  35 7.49541 65.6003   2
 -13  -1  34 172.251 121.241   2
 -13   1  34-39.8518 89.1168   2
 -13  -1  33 135.258 108.655   2
 -13   1  33 214.088 117.401   2
 -13  -1  32 165.413 100.842   2
 -13   1  32 163.873 131.004   2
 -13  -1  31 376.434 144.726   2
 -13   1  31 134.567 109.730   2
 -13  -1  30 154.175 103.871   2
 -13   1  30 168.078 121.923   2
 -13  -1  29 125.658 111.485   2
 -13   1  29-100.012 98.8411   2
 -13  -1  28 150.189 96.8779   2
 -13   1  28 131.646 102.001   2
 -13  -1  27 696.475 201.557   2
 -13   1  27 514.927 172.449   2
 -13  -1  26 725.320 186.626   2
 -13   1  26 581.458 172.516   2
 -13  -1  25-168.176 116.782   2
 -13   1  25 60.8121 96.5186   2
 -13  -1  24 310.541 130.820   2
 -13   1  24 99.2117 90.7148   2
 -13  -1  23 1086.44 210.696   2
 -13   1  23 977.009 199.604   2
 -13  -1  22 126.907 95.8699   2
 -13   1  22 44.7992 89.9402   2
 -13  -1  21 122.198 103.044   2
 -13   1  21 68.4787 82.6359   2
 -13   1  20 2153.26 272.768   2
  13   1 -20 2169.50 229.145   3
 -13  -1  20 2288.92 290.155   2
 -13   1  19 3151.90 317.134   2
  13   1 -19 3076.95 270.567   3
 -13   1  18 2128.58 260.963   2
  13   1 -18 2365.33 235.708   3
 -13   1  17 111.681 111.101   2
  13   1 -17 8.59424 64.2938   3
 -13   1  16 3009.40 304.185   2
  13   1 -16 2872.08 248.992   3
 -13   1  15 132.911 84.3067   2
  13   1 -15 71.4676 72.5482   3
 -13   1  14 1002.96 170.952   2
  13   1 -14 927.143 134.164   3
 -13   1  13 1.48860 65.8770   2
  13   1 -13 143.257 84.1507   3
 -13   1  12 9809.28 516.720   2
  13   1 -12 9380.02 425.892   3
  13  -1 -12 10064.9 491.302   3
  13  -1 -11 6860.88 403.213   3
  13   1 -11 6716.62 365.493   3
  13  -1 -10 11169.9 506.863   3
  13   1 -10 9930.06 482.544   2
  13   1 -10 10500.9 458.444   3
  13   1  -9 1776.87 211.560   3
  13  -1  -9 1850.82 228.801   3
 -13  -1   9 1418.58 174.525   3
  13  -1  -8 22178.7 695.599   3
  13   1  -8 22200.4 669.568   3
 -13  -1   8 23461.4 662.705   3
 -13  -1   7 7026.19 362.578   3
  13  -1  -7 7195.31 398.435   3
  13   1  -7 6678.89 373.135   3
  13  -1  -6 1342.88 207.182   2
 -13  -1   6 1300.46 178.693   3
  13  -1  -6 1559.47 215.995   3
  13   1  -6 1471.88 204.351   3
 -13  -1   5 22117.2 659.936   3
  13  -1  -5 22023.2 689.233   3
  13   1  -5 21929.3 682.609   3
  13  -1  -5 21592.8 716.534   2
 -13  -1   4 23307.2 687.491   3
  13  -1  -4 22336.1 706.295   3
  13   1  -4 22380.0 703.753   3
  13  -1  -3 54973.5 1097.06   3
 -13  -1   3 56008.2 1067.07   3
  13   1  -3 54730.8 1114.96   3
  13  -1  -2 870.407 169.170   3
  13   1  -2 938.816 179.579   3
  13   1  -1 8439.67 466.239   3
  13  -1  -1 7777.29 439.099   3
  13  -1   0 29269.1 840.394   3
  13   1   0 28646.5 848.141   3
  13  -1   1 170.391 96.9230   3
  13   1   1 311.223 117.953   3
  13  -1   2 291.724 101.147   3
  13   1   2 566.135 150.370   3
  13  -1   3 12312.1 572.572   3
  13   1   3 11337.6 564.025   3
  13  -1   4 578.672 139.758   3
  13   1   4 473.243 129.531   3
  13   1   5 349.985 120.021   3
  13  -1   5 219.834 78.9790   3
  13   1   6-81.9389 96.1077   3
  13  -1   6-151.012 113.551   3
  13   1   7 106.351 91.9771   3
  13  -1   7 281.279 126.525   3
  13   1   8 242.385 113.367   3
  13  -1   8 487.479 161.349   3
  13   1   9 4310.86 393.718   3
  13  -1   9 4418.73 381.213   3
  13   1  10 2695.87 317.432   2
  13  -1  10 2878.56 316.666   3
  13  -1  11 660.101 162.245   3
  13   1  11 675.298 170.554   2
 -13   1 -11 1447.79 231.798   1
  13  -1  12 227.991 106.904   3
  13  -1  12 313.581 134.378   2
 -13   1 -12 661.563 169.689   1
  13   1  12 178.727 120.225   2
  13  -1  13 623.144 151.581   3
 -13   1 -13 1091.59 194.810   1
  13  -1  13 596.216 161.401   2
  13   1  13 634.470 174.795   2
  13  -1  14 745.409 182.208   2
  13   1  14 719.681 188.910   2
  13  -1  15 5958.25 466.975   2
  13   1  15 6258.66 525.551   2
  13  -1  16 599.850 167.573   2
  13   1  16 581.594 192.568   2
  13  -1  17 867.717 192.156   2
  13   1  17 921.196 231.114   2
  13  -1  18 2320.39 314.317   2
  13   1  18 2418.31 351.561   2
  13  -1  19 243.788 125.753   2
  13   1  19 306.639 136.927   2
  13  -1  20 1130.16 223.270   2
  13   1  20 1855.01 320.904   2
  13  -1  21 111.886 98.6347   2
  13   1  21 34.4346 85.4734   2
  13   1  22 146.736 90.7184   2
  13  -1  22 210.825 101.015   2
  13   1  23-51.0642 87.7981   2
  13  -1  23 15.4104 59.0512   2
  13   1  24 156.157 120.376   2
  13  -1  24 47.3189 57.9536   2
  13   1  25 60.2482 83.0274   2
  13   1  26-43.1840 73.2577   2
 -13   3  33 364.090 172.913   2
 -13   3  32 168.091 113.088   2
 -13   3  31 218.144 134.144   2
 -13   3  30 191.170 127.892   2
 -13   3  29 332.814 149.293   2
 -13   3  28 181.008 131.566   2
 -13   3  27-3.95246 85.7598   2
 -13   3  26 306.864 142.592   2
 -13   3  25-133.078 139.175   2
 -13   3  24 333.530 132.054   2
  13   3 -23 114.493 57.6230   3
 -13   3  23 38.7709 83.2578   2
  13   3 -22 65.0633 54.8855   3
 -13   3  22 30.4245 79.1558   2
  13   3 -21 261.639 74.6532   3
 -13   3  21 193.308 110.597   2
  13   3 -20 302.492 75.2613   3
 -13   3  20 227.125 118.904   2
  13   3 -19 19.4029 41.1223   3
 -13   3  19 53.8293 83.5282   2
  13   3 -18 82.0235 56.1637   3
 -13   3  18 126.260 107.292   2
  13   3 -17 229.332 78.3496   3
 -13   3  17 168.553 102.741   2
  13   3 -16 651.784 108.550   3
 -13   3  16 478.988 128.873   2
  13   3 -15 84.1130 57.1872   3
 -13   3  15 78.3615 81.8732   2
 -13   3  14 2426.00 277.914   2
  13   3 -14 2236.06 194.803   3
 -13   3  13 1653.84 230.593   2
  13   3 -13 1945.90 186.125   3
 -13   3  12 83.3552 76.5851   2
  13   3 -12 157.698 81.4490   2
 -13  -3  12 125.854 64.8627   3
  13   3 -12 43.8269 57.5499   3
 -13   3  11 508.929 129.011   2
 -13  -3  11 534.232 100.982   3
  13   3 -11 689.615 118.618   3
 -13   3  10 42.7982 61.5174   2
 -13  -3  10 172.981 70.6754   3
  13   3 -10 33.8423 59.7657   3
 -13   3   9-9.17136 69.2611   2
 -13  -3   9 24.7102 53.4369   3
  13   3  -9 126.707 77.1896   3
 -13  -3   8 2679.07 232.535   3
  13   3  -8 3074.81 258.965   3
  13  -3  -8 2847.60 290.532   3
  13  -3  -7 12422.7 574.090   3
 -13  -3   7 11279.9 472.148   3
  13   3  -7 12364.7 507.764   3
  13  -3  -6 2258.48 249.832   3
 -13  -3   6 1921.00 198.328   3
  13   3  -6 2149.76 216.395   3
 -13  -3   5 1041.65 161.987   3
  13  -3  -5 881.252 167.597   3
  13   3  -5 1014.08 161.530   3
  13  -3  -4 4909.84 355.274   3
  13   3  -4 5242.49 350.555   3
  13   3  -3 29.5177 74.4055   3
  13  -3  -3 82.2277 85.3195   3
  13  -3  -2 2798.13 279.661   3
  13   3  -2 2857.39 276.777   3
  13  -3  -1 8384.44 467.746   3
  13  -3  -1 9140.72 491.412   2
  13   3  -1 8269.97 469.675   3
  13  -3   0 2600.96 269.555   2
  13  -3   0 2332.63 246.260   3
  13   3   0 2434.60 263.082   3
  13   3   1 1337.21 204.964   3
  13  -3   1 1324.18 191.068   2
  13  -3   1 1167.09 184.939   3
  13  -3   2 3524.35 314.173   3
  13  -3   2 3741.52 323.716   2
  13  -3   3 57.9707 69.7159   3
  13  -3   4 1252.19 206.982   3
  13  -3   5 7597.02 470.985   3
  13   3   6 5019.92 440.551   2
  13  -3   6 5082.88 395.795   3
  13   3   7 6068.06 484.670   2
  13  -3   7 5840.47 427.691   3
  13   3   8 79.9976 114.820   2
  13  -3   8-52.5011 95.5139   3
  13   3   9 5177.99 460.862   2
  13  -3   9 5293.15 418.093   3
  13   3  10 187.664 101.926   2
  13  -3  10 564.658 163.492   3
  13   3  11 1569.39 261.326   2
  13  -3  11 1521.52 241.284   3
  13  -3  12 136.000 93.9275   2
  13   3  12 25.5051 90.9210   2
  13  -3  12 119.939 92.4193   3
  13  -3  13 409.967 139.775   3
  13  -3  13 388.605 108.068   2
  13   3  13 101.383 98.0742   2
  13  -3  14 146.793 130.372   3
  13  -3  14 18.3386 63.3242   2
  13   3  14 37.5526 116.941   2
  13  -3  15 238.852 113.251   3
  13  -3  15 340.037 118.482   2
  13   3  15 394.939 147.362   2
  13  -3  16 1133.56 182.102   2
  13   3  16 1427.56 282.786   2
  13  -3  17 481.032 133.615   2
  13   3  17 460.757 177.339   2
  13   3  18 1090.93 259.166   2
  13   3  19 39.0743 86.6900   2
  13   3  20 192.461 113.752   2
  13   3  21 129.625 115.078   2
  13   3  22-123.219 65.5436   2
  13   3  23 116.510 104.327   2
 -13   5  29 419.138 177.783   2
 -13   5  28 32.7047 78.5732   2
 -13   5  27 65.2652 96.8290   2
 -13   5  26 112.838 116.161   2
 -13   5  25 57.9570 90.3897   2
 -13   5  24 181.746 133.790   2
 -13   5  23 362.642 141.576   2
 -13   5  22 270.778 132.621   2
 -13   5  21-32.4134 100.932   2
 -13   5  20 869.544 205.376   2
 -13   5  19-154.149 118.334   2
 -13   5  18-47.6069 87.1106   2
 -13   5  17 869.712 199.533   2
 -13   5  16 148.166 90.3554   2
 -13   5  15 273.685 111.294   2
 -13   5  14 560.089 152.636   2
 -13  -5  13 493.472 89.1627   3
 -13   5  13 459.136 144.392   2
 -13   5  12 2360.98 295.229   2
 -13  -5  12 2223.89 181.473   3
 -13   5  11 1249.92 218.707   2
 -13  -5  11 1210.17 147.660   3
 -13   5  10 191.492 120.837   2
 -13  -5  10 138.372 77.8126   3
 -13   5   9 1880.93 257.246   2
 -13  -5   9 1788.18 194.570   3
 -13   5   8 4119.52 376.581   2
 -13  -5   8 3716.41 285.598   3
  13  -5  -7 2018.78 260.379   3
 -13   5   7 2438.83 294.131   2
  13  -5  -6 1829.87 261.390   3
  13  -5  -5 7559.95 491.872   3
  13  -5  -4 4253.27 379.047   3
  13  -5  -3 4369.95 375.894   3
  13  -5  -2 2494.64 295.206   3
  13   5  -1 7696.02 523.380   2
  13  -5  -1 7459.32 480.451   3
  13   5   0 991.686 209.147   2
  13  -5   0 946.084 193.649   3
  13   5   1 11107.2 637.665   2
  13  -5   1 10992.7 577.205   3
  13   5   2 1328.27 250.637   2
  13  -5   2 1404.27 224.551   3
  13  -5   2 1344.22 192.901   2
  13   5   3 493.934 161.563   2
  13  -5   3 483.088 122.728   2
  13  -5   3 537.268 152.257   3
  13   5   4 352.077 149.364   2
  13  -5   4 314.444 134.755   3
  13  -5   4 517.664 126.354   2
  13   5   5 5428.85 475.722   2
  13  -5   5 5493.68 417.432   3
  13   5   6 343.244 136.349   2
  13  -5   6 700.182 178.368   3
  13   5   7-118.663 117.230   2
  13  -5   7-19.3671 80.1001   3
  13   5   8-8.08072 98.5677   2
  13  -5   8 2.21894 83.1638   3
  13   5   9 2809.43 368.150   2
  13  -5   9 3316.90 338.997   3
  13   5  10 1086.55 243.181   2
  13  -5  10 1297.76 219.090   3
  13   5  11 201.879 135.509   2
  13  -5  11-2.28232 101.610   3
  13   5  12 1039.24 244.981   2
  13  -5  12 1127.12 207.950   3
  13   5  13 353.164 133.847   2
  13  -5  13 239.765 119.946   3
  13  -5  14 574.060 154.975   3
  13   5  14 697.981 206.003   2
  13   5  15 59.5517 69.2813   2
  13   5  16 871.727 232.587   2
  13   5  17 60.1479 65.4505   2
  13   5  18 295.546 144.352   2
  13   5  19-47.7384 95.5975   2
 -13   7  24 310.466 147.146   2
 -13   7  23 179.256 118.521   2
 -13   7  22-40.7795 63.9252   2
 -13   7  21-21.1274 90.1082   2
 -13   7  20 31.2539 65.0817   2
 -13   7  19-26.2927 73.5993   2
 -13   7  18-34.5929 83.7379   2
 -13   7  17 243.501 121.960   2
 -13   7  16 176.744 131.939   2
 -13   7  15-109.389 110.395   2
 -13   7  14 144.368 104.605   2
 -13   7  13 624.314 189.868   2
 -13   7  12 505.638 167.890   2
 -13   7  11 596.851 174.574   2
 -13   7  10 734.469 190.782   2
  13   7 -10 689.686 156.379   2
 -13   7   9 189.526 101.894   2
  13   7  -9 308.890 110.185   2
 -13   7   8 240.999 117.431   2
  13   7  -8 303.688 113.129   2
  13   7  -7 339.880 117.947   2
 -13   7   7 390.243 146.835   2
  13  -7  -7 258.106 114.061   3
  13   7  -6 48.4958 73.7091   2
  13  -7  -6 303.178 153.332   3
  13   7  -5 1921.70 266.126   2
  13  -7  -5 1776.53 254.851   3
  13  -7  -4 63.9498 98.6261   3
  13   7  -4 258.110 128.316   2
  13   7  -3 142.508 84.8757   2
  13  -7  -3 150.675 119.230   3
  13   7  -2 1037.78 211.995   2
  13  -7  -2 1081.15 209.741   3
  13   7  -1 436.656 151.526   2
  13  -7  -1 593.542 166.638   3
  13   7   0 877.552 201.663   2
  13  -7   0 870.511 180.145   3
  13   7   1 1910.39 294.320   2
  13  -7   1 2070.72 275.302   3
  13   7   2 113.263 106.356   2
  13  -7   2 212.953 109.396   3
  13   7   3 545.553 167.941   2
  13  -7   3 654.738 174.361   3
  13   7   4 46.2544 85.9354   2
  13  -7   4 96.3821 94.2202   3
  13   7   5 32.5785 66.1514   2
  13  -7   5 8.27105 77.5841   3
  13   7   6 395.815 136.884   2
  13  -7   6 533.463 142.009   3
  13   7   7 625.754 188.482   2
  13   7   8 598.231 198.066   2
  13   7   9 1156.99 262.024   2
  13   7  10 127.374 111.251   2
  13   7  11 261.689 159.427   2
  13   7  12 108.914 84.7091   2
  13   7  13-79.8017 83.8990   2
  13   7  14 133.925 122.351   2
 -13   9  18 61.3681 126.306   2
 -13   9  17 137.796 142.990   2
 -13   9  16 165.867 130.128   2
 -13   9  15-34.7802 69.9534   2
 -13   9  14 107.592 101.050   2
  13  -9  -8 113.104 76.6883   3
  13  -9  -7 33.9532 65.6361   3
  13  -9  -6 449.856 135.472   3
  13  -9  -5 86.8673 53.7228   3
  13  -9  -4 29.7713 58.6594   3
  13   9   2 73.9199 103.505   2
  13   9   3 102.712 103.302   2
  13   9   4 311.018 147.894   2
  13   9   5 229.015 123.119   2
  13   9   6 183.167 132.322   2
  13   9   7 220.368 115.659   2
  13   9   8 148.890 120.851   2
 -14   0  38 68.4059 107.576   2
 -14   0  37-9.99343 81.7127   2
 -14   0  36 372.466 172.683   2
 -14   0  35 69.3656 105.873   2
 -14   0  34-26.9255 64.4763   2
 -14   0  33 164.655 126.486   2
 -14   0  32 553.443 184.747   2
 -14   0  31 18.9584 86.6902   2
 -14   0  30 216.239 132.527   2
 -14   0  29 85.0948 111.827   2
 -14   0  28 1218.47 244.175   2
 -14   0  27 26.2519 105.436   2
 -14   0  26 1175.26 236.655   2
 -14   0  25-82.3311 121.659   2
 -14   0  24 1731.98 269.058   2
 -14   0  23 51.4793 80.0149   2
 -14   0  22 1500.23 238.763   2
 -14   0  21 120.054 92.9470   2
 -14   0  20 262.393 125.913   2
 -14   0  19 104.809 97.6190   2
 -14   0  18 4888.18 401.398   2
  14   0 -18 4610.61 337.113   3
 -14   0  17 71.1449 85.2957   2
  14   0 -17 243.525 95.7161   3
  14   0 -16 284.261 108.825   3
  14   0 -15 108.483 83.9397   3
  14   0 -14 9613.86 483.618   3
  14   0 -13 51.7786 82.7914   3
  14   0 -12 14370.2 570.193   3
  14   0 -11 15.1028 57.0139   3
  14   0 -10 2875.91 261.341   3
  14   0  -9 302.224 126.420   3
  14   0  -8 18106.3 641.536   3
  14   0  -7 484.461 152.243   3
  14   0  -6 19463.1 667.281   3
  14   0  -5 95.2804 91.8807   3
  14   0  -4 4264.44 316.820   3
  14   0  -3 42.7151 63.9602   3
  14   0  -2 3039.27 279.340   3
  14   0  -1 135.566 98.1691   3
  14   0   0 5826.64 391.537   3
  14   0   1 120.843 136.900   3
  14   0   2 46771.7 1157.96   3
  14   0   3 107.572 110.537   3
  14   0   4 1279.91 205.953   3
  14   0   5 51.8342 85.7779   3
  14   0   6 4019.79 363.380   3
  14   0   7 119.506 99.2766   3
  14   0   8 10032.7 593.783   3
  14   0   9 14.1853 84.4936   3
  14   0  10 4886.83 423.009   3
  14   0  11-18.4877 116.652   3
  14   0  11 121.694 116.675   2
  14   0  12 11763.3 676.466   2
  14   0  13 440.388 163.113   2
  14   0  14 1952.79 294.803   2
  14   0  15 215.830 135.850   2
  14   0  16 418.909 176.239   2
  14   0  17 131.340 131.113   2
  14   0  18 227.927 149.740   2
  14   0  19 38.1166 109.694   2
  14   0  20-9.77462 58.4318   2
  14   0  21 77.2022 80.7052   2
  14   0  22 396.219 159.879   2
  14   0  23 43.9379 76.7205   2
  14   0  24 92.6068 100.246   2
  14   0  25-12.6844 70.0055   2
  14   0  26 26.7842 80.4355   2
 -14   2  35 37.9637 66.4094   2
 -14   2  34 14.7265 64.0612   2
 -14   2  33 158.482 99.7658   2
 -14   2  32 29.4007 61.3789   2
 -14   2  31-8.08478 72.5395   2
 -14   2  30-9.72376 65.1490   2
 -14   2  29 142.752 105.240   2
 -14   2  28 48.6185 83.5124   2
  14   2 -27 158.115 90.7743   3
 -14   2  27-16.6868 98.5222   2
  14   2 -26 845.586 144.067   3
 -14   2  26 774.661 185.684   2
  14   2 -25 547.008 122.659   3
 -14   2  25 268.662 115.431   2
  14   2 -24 480.243 117.526   3
 -14   2  24 510.359 146.133   2
  14   2 -23 372.657 103.960   3
 -14   2  23 368.202 123.451   2
  14   2 -22-13.1875 55.6260   3
 -14   2  22-82.8350 111.984   2
 -14   2  21 1801.38 260.904   2
  14   2 -21 1772.82 196.075   3
  14   2 -20-10.1988 54.3955   3
 -14   2  20-92.4835 77.2402   2
  14   2 -19 39.1302 76.6599   3
 -14   2  19 60.6750 118.585   2
 -14   2  18 159.352 95.7024   2
  14   2 -18 197.899 90.4474   3
 -14   2  17 221.270 110.396   2
  14   2 -17 198.271 81.2597   3
 -14   2  16 37.3922 98.2513   2
  14   2 -16-6.83889 60.0146   3
 -14   2  15 439.107 147.109   2
  14   2 -15 398.492 105.531   3
 -14   2  14 90.6724 81.3886   2
  14   2 -14 96.3711 75.2396   3
 -14   2  13 3803.96 336.261   2
  14   2 -13 3568.89 266.053   3
 -14   2  12 81.1921 92.6816   2
  14  -2 -12-46.8363 60.9885   3
  14   2 -12-9.37570 55.2043   3
  14   2 -11 5174.46 326.770   3
 -14  -2  11 5288.98 324.164   3
  14  -2 -11 5282.60 388.737   3
  14  -2 -10 6148.97 404.633   3
 -14  -2  10 6023.81 348.842   3
  14   2 -10 5821.38 353.296   3
  14  -2  -9 340.019 119.557   3
 -14  -2   9 218.304 79.9400   3
  14   2  -9 246.999 103.942   3
 -14  -2   8 1755.69 193.193   3
  14   2  -8 1863.45 216.121   3
  14  -2  -8 1971.82 230.531   3
  14  -2  -7 196.894 106.222   3
 -14  -2   7 62.2269 61.0740   3
  14   2  -7 75.0601 81.9984   3
  14  -2  -6 2443.42 250.160   3
 -14  -2   6 2480.05 235.160   3
  14   2  -6 2388.83 236.811   3
  14  -2  -5 210.125 98.9853   3
  14   2  -5 266.366 97.4736   3
  14  -2  -4 2938.52 280.742   3
  14   2  -4 2912.65 275.639   3
  14  -2  -3 71.9371 72.8976   3
  14   2  -3 13.2743 71.7668   3
  14  -2  -2 418.881 131.045   3
  14   2  -2 287.316 111.915   3
  14  -2  -1 2644.61 273.839   3
  14   2  -1 2564.03 262.609   3
  14  -2   0 1783.16 219.875   3
  14   2   0 1882.23 233.214   3
  14   2   1 836.468 169.167   3
  14  -2   1 581.655 140.101   3
  14   2   2 841.167 163.625   3
  14  -2   2 995.714 192.410   3
  14   2   3 53.0203 78.6145   3
  14  -2   3 114.077 89.6955   3
  14  -2   4 4174.61 364.081   3
  14   2   4 3856.76 358.716   3
  14  -2   5 10080.6 559.965   3
  14   2   5 9432.68 564.196   3
  14   2   6 744.653 193.813   3
  14  -2   6 682.753 161.857   3
  14  -2   7 1977.23 268.081   3
  14   2   8 905.532 212.004   2
  14  -2   8 850.085 180.170   3
  14   2   9 1256.53 234.935   2
  14  -2   9 1331.80 228.208   3
  14   2  10 395.010 156.225   2
  14  -2  10 460.478 151.402   3
  14   2  11 2335.67 329.200   2
  14  -2  11 1957.35 281.504   3
  14  -2  12 1656.87 263.410   3
  14  -2  12 1767.57 246.283   2
  14   2  12 1636.88 277.787   2
  14  -2  13 1226.83 229.622   3
  14  -2  13 994.087 189.647   2
  14   2  13 1120.94 245.421   2
  14  -2  14 1099.49 222.456   3
  14  -2  14 1130.26 213.040   2
  14   2  14 1308.93 268.620   2
  14  -2  15 1129.94 222.411   3
  14  -2  15 1146.92 206.931   2
  14   2  15 1495.69 290.935   2
  14  -2  16-78.3440 100.339   2
  14   2  16 73.3315 106.637   2
  14  -2  17 1393.76 225.686   2
  14   2  17 1452.83 292.200   2
  14  -2  18 159.388 102.879   2
  14   2  18-218.680 142.252   2
  14  -2  19 320.708 120.314   2
  14   2  19 270.078 128.453   2
  14  -2  20 16.0083 41.6044   2
  14   2  20 40.4403 108.870   2
  14   2  21 396.561 183.738   2
  14   2  22-45.0164 92.8660   2
  14   2  23 208.258 133.369   2
  14   2  24-0.88638 67.3577   2
 -14   4  31 32.4358 70.7792   2
 -14   4  30 990.923 253.609   2
 -14   4  29 190.523 131.843   2
 -14   4  28 131.445 110.345   2
 -14   4  27 266.703 136.306   2
 -14   4  26 360.330 143.156   2
 -14   4  25 424.812 161.942   2
 -14   4  24 330.802 154.727   2
 -14   4  23 566.812 179.270   2
 -14   4  22 276.249 134.759   2
 -14   4  21 7.13487 87.1919   2
 -14   4  20 753.953 180.264   2
 -14   4  19 808.088 181.691   2
  14   4 -19 1131.99 151.440   3
 -14   4  18 391.001 135.883   2
  14   4 -18 587.110 121.526   3
 -14   4  17 776.771 186.406   2
  14   4 -17 910.407 145.352   3
 -14   4  16 254.150 125.027   2
  14   4 -16 118.663 76.8848   3
 -14   4  15 248.527 117.748   2
  14   4 -15 274.802 83.8284   3
 -14   4  14-3.77356 84.0228   2
  14   4 -14 141.379 80.0724   3
  14   4 -13 164.593 70.1960   3
 -14   4  13 217.027 110.039   2
 -14  -4  13 210.157 73.5748   3
  14   4 -12 31.8821 62.9199   3
 -14   4  12 95.8382 74.0091   2
 -14  -4  12 72.2048 61.5785   3
 -14   4  11 2411.86 288.582   2
 -14  -4  11 2145.66 203.141   3
  14   4 -11 2781.08 259.199   3
 -14   4  10 2508.75 302.734   2
 -14  -4  10 2565.19 225.354   3
  14   4 -10 3106.62 277.445   3
  14   4  -9 182.167 86.9182   3
 -14   4   9 290.534 110.579   2
  14  -4  -9 168.654 91.6139   3
 -14  -4   9 274.197 98.6404   3
  14   4  -8 207.190 90.5251   3
  14  -4  -8 248.058 118.805   3
 -14  -4   8 117.573 68.4053   3
  14   4  -7 21.1462 62.4491   3
  14  -4  -7-4.49295 82.3617   3
  14   4  -6 479.061 123.594   3
  14  -4  -6 489.782 150.833   3
  14  -4  -5 206.582 122.103   3
  14  -4  -4 91.0449 94.9987   3
  14  -4  -3 346.552 129.296   3
  14  -4  -2 973.409 186.105   3
  14  -4  -1 2535.26 287.845   3
  14  -4   0 1275.57 202.431   3
  14  -4   1 11.3015 83.5622   3
  14  -4   2 248.762 116.769   3
  14  -4   3 679.579 162.759   3
  14   4   4 13290.3 727.031   2
  14  -4   4 14152.1 672.849   3
  14   4   5 5051.99 458.984   2
  14  -4   5 5733.20 437.508   3
  14   4   6 2357.49 319.336   2
  14  -4   6 2311.32 286.088   3
  14   4   7 1246.10 246.504   2
  14  -4   7 1582.50 249.648   3
  14   4   8 72.6452 104.906   2
  14  -4   8 8.27677 84.4009   3
  14   4   9 53.2516 106.141   2
  14  -4   9 129.477 118.868   3
  14   4  10 3993.84 432.070   2
  14  -4  10 4442.74 412.595   3
  14   4  11-110.525 121.517   2
  14  -4  11 310.246 142.229   3
  14  -4  12 1100.78 161.885   2
  14   4  12 1399.39 275.289   2
  14  -4  12 1646.14 262.986   3
  14   4  13 138.992 121.703   2
  14  -4  13 178.040 126.235   3
  14  -4  14 497.442 158.048   3
  14   4  14 388.314 169.870   2
  14  -4  15 259.717 137.542   3
  14   4  15 383.962 173.202   2
  14  -4  16 136.655 99.9199   3
  14   4  16 51.3089 77.3572   2
  14   4  17 214.266 131.142   2
  14   4  18 108.360 94.3517   2
  14   4  19 282.768 148.495   2
  14   4  20-17.7414 84.7253   2
 -14   6  27 227.964 150.507   2
 -14   6  26 479.576 186.463   2
 -14   6  25 141.430 102.036   2
 -14   6  24 136.535 118.881   2
 -14   6  23 42.8740 99.4514   2
 -14   6  22 34.6050 92.6351   2
 -14   6  21 74.9114 101.010   2
 -14   6  20-32.8718 75.7978   2
 -14   6  19 174.162 113.143   2
 -14   6  18 66.3367 78.5366   2
 -14   6  17 93.9805 107.975   2
 -14   6  16 145.995 113.322   2
 -14   6  15 322.147 138.687   2
 -14   6  14 2452.56 325.021   2
 -14   6  13 1880.10 285.152   2
 -14   6  12 730.313 187.670   2
 -14   6  11 1123.51 220.349   2
 -14   6  10 153.005 114.483   2
 -14   6   9 855.497 199.182   2
 -14   6   8-118.577 103.452   2
  14  -6  -8 123.852 108.703   3
  14  -6  -7 40.4686 114.549   3
  14   6  -6 1552.66 234.300   2
  14  -6  -6 1864.08 275.624   3
  14   6  -5 2923.10 330.308   2
  14  -6  -5 2986.01 333.004   3
  14   6  -4 270.342 137.146   2
  14  -6  -4 243.407 124.064   3
  14   6  -3 178.960 112.668   2
  14  -6  -3 93.9717 86.0448   3
  14   6  -2 739.902 185.925   2
  14  -6  -2 822.775 179.820   3
  14   6  -1 116.561 107.553   2
  14  -6  -1-187.555 129.441   3
  14   6   0 159.073 100.525   2
  14  -6   0 45.3020 91.7757   3
  14   6   1 2049.07 301.374   2
  14  -6   1 2302.39 291.000   3
  14   6   2 448.775 161.389   2
  14  -6   2 235.203 125.933   3
  14   6   3 104.971 106.079   2
  14  -6   3 163.286 119.307   3
  14   6   4 61.3121 79.7120   2
  14  -6   4 424.643 148.007   3
  14   6   5-55.1048 91.2863   2
  14  -6   5-41.6315 81.9955   3
  14   6   6 1238.78 250.710   2
  14  -6   6 1809.64 265.214   3
  14   6   7 117.290 108.833   2
  14  -6   7-3.03454 74.2159   3
  14   6   8 370.851 162.832   2
  14  -6   8 317.943 128.142   3
  14   6   9 64.5815 84.4790   2
  14  -6   9 120.188 82.3175   3
  14   6  10 58.9553 82.5427   2
  14  -6  10 108.426 81.8560   3
  14   6  11 325.783 151.427   2
  14   6  12 118.056 118.672   2
  14   6  13 245.506 125.899   2
  14   6  14 943.222 246.946   2
  14   6  15 403.846 170.059   2
  14   6  16 103.322 123.926   2
 -14   8  21 296.669 170.531   2
 -14   8  20 141.950 101.314   2
 -14   8  19 511.386 187.207   2
 -14   8  18-1.20298 69.6722   2
 -14   8  17 375.258 163.836   2
 -14   8  16 113.288 117.342   2
 -14   8  15-10.6475 106.299   2
 -14   8  14-85.8526 66.3917   2
 -14   8  13 56.2489 74.9114   2
 -14   8  12 208.837 114.713   2
 -14   8  11 106.196 98.9761   2
 -14   8  10 149.842 98.3001   2
 -14   8   9 712.092 187.050   2
  14  -8  -9 391.179 126.408   3
  14  -8  -8 87.6967 91.0719   3
  14  -8  -7 156.840 94.4976   3
  14  -8  -6 259.516 122.972   3
  14   8  -5 727.772 192.616   2
  14  -8  -5 508.160 145.218   3
  14   8  -4 335.341 138.181   2
  14  -8  -4 317.483 119.703   3
  14   8  -3 462.403 145.389   2
  14  -8  -3 430.798 130.896   3
  14   8  -2 15.1143 64.2572   2
  14  -8  -2 47.3536 75.1293   3
  14   8  -1-1.06749 74.5933   2
  14  -8  -1-5.63775 51.3859   3
  14   8   0 21.3155 60.4555   2
  14  -8   0 48.4032 69.8250   3
  14  -8   1 123.842 87.5882   3
  14   8   1 34.9884 87.0103   2
  14   8   2-55.7238 70.3453   2
  14   8   3 5.53701 112.968   2
  14   8   4 52.3517 115.730   2
  14   8   5 86.3588 108.462   2
  14   8   6 271.093 131.060   2
  14   8   7 24.6256 65.1770   2
  14   8   8-65.0290 62.5397   2
  14   8   9 272.798 144.867   2
  14   8  10 116.367 120.283   2
 -15   1  36 79.5904 111.867   2
 -15  -1  36 55.3438 71.1270   2
 -15  -1  35 2.79928 73.3500   2
 -15   1  35 50.6135 93.8938   2
 -15  -1  34 284.396 142.984   2
 -15   1  34 87.2786 102.595   2
 -15  -1  33 40.3028 79.5790   2
 -15   1  33 129.675 104.910   2
 -15  -1  32 138.848 121.417   2
 -15   1  32 40.7476 88.6494   2
 -15  -1  31 431.773 156.075   2
 -15   1  31 387.889 153.732   2
 -15  -1  30 153.750 122.372   2
 -15   1  30 146.887 112.710   2
 -15  -1  29 94.4807 102.264   2
 -15   1  29-13.3067 110.276   2
 -15  -1  28 21.3090 115.685   2
 -15   1  28 29.5067 90.4556   2
 -15   1  27 381.553 153.608   2
 -15  -1  27 309.985 128.679   2
  15   1 -27 211.370 91.8960   3
 -15   1  26-88.5347 101.990   2
 -15  -1  26 132.943 130.426   2
  15   1 -26-51.4387 61.8232   3
 -15   1  25 593.750 189.526   2
 -15  -1  25 521.306 154.484   2
  15   1 -25 411.147 116.268   3
 -15   1  24 290.702 134.786   2
  15   1 -24 278.080 96.4630   3
 -15   1  23 1039.65 219.694   2
  15   1 -23 1052.32 177.936   3
 -15   1  22 7510.17 533.112   2
  15   1 -22 7962.69 461.158   3
 -15   1  21 2917.09 333.544   2
  15   1 -21 2887.12 281.435   3
  15   1 -20 769.896 150.889   3
 -15   1  20 905.743 206.483   2
 -15   1  19 413.660 144.630   2
  15   1 -19 337.781 112.799   3
  15   1 -18-0.10492 58.4435   3
 -15   1  18 38.5208 72.3004   2
 -15   1  17 65.5703 77.6468   2
  15   1 -17 53.7428 66.8761   3
  15  -1 -16 2981.32 298.777   3
  15   1 -16 3209.97 279.541   3
 -15   1  16 2881.84 308.228   2
  15  -1 -15 383.866 117.216   3
  15   1 -15 499.293 120.830   3
  15  -1 -14 526.397 142.357   3
  15   1 -14 550.662 131.540   3
  15   1 -13 461.813 127.656   3
  15  -1 -13 230.829 95.2286   3
  15  -1 -12 10331.7 531.125   3
  15   1 -12 9736.67 477.985   3
  15  -1 -11 217.346 112.956   3
  15   1 -11 204.122 104.138   3
  15  -1 -10 11932.3 561.577   3
  15   1 -10 12438.1 543.445   3
  15  -1  -9 2752.52 275.412   3
  15   1  -9 2934.45 275.359   3
  15  -1  -8 3661.29 314.221   3
  15   1  -8 3474.03 296.685   3
  15   1  -7 5367.61 368.802   3
  15  -1  -7 5693.69 384.768   3
  15  -1  -6 146.915 114.434   3
  15   1  -6 285.069 128.075   3
  15  -1  -5 8178.24 460.172   3
  15   1  -5 8415.68 463.251   3
  15  -1  -4 48.8802 62.7058   3
  15   1  -4 192.886 94.0421   3
  15  -1  -3 955.753 171.452   3
  15   1  -3 1038.78 181.533   3
  15  -1  -2 4912.73 373.948   3
  15   1  -2 4981.65 370.160   3
  15  -1  -1 114.484 78.3904   3
  15   1  -1 191.403 116.181   3
  15  -1   0 5288.18 387.238   3
  15   1   0 5375.64 402.118   3
  15  -1   1 4941.50 379.490   3
  15   1   1 4764.46 384.447   3
  15  -1   2 1444.20 223.634   3
  15   1   2 1355.87 217.627   3
  15  -1   3 11804.1 609.429   3
  15   1   3 11450.6 600.106   3
  15  -1   4 1025.59 199.070   3
  15   1   4 1106.15 211.034   3
  15  -1   5 6862.57 480.366   3
  15   1   5 6826.77 489.242   3
  15  -1   6 2527.56 308.002   3
  15   1   6 2358.79 293.798   3
  15   1   7 1993.60 277.214   3
  15  -1   7 2105.59 281.699   3
  15   1   8 155.071 102.847   3
  15  -1   8 239.520 137.018   3
  15  -1   9 21405.0 894.345   3
  15   1   9 20055.6 887.893   3
  15   1  10 3506.54 398.890   2
  15  -1  10 3151.68 366.312   3
  15  -1  11 959.746 221.340   3
  15   1  11 1175.52 243.714   2
  15  -1  12 2318.53 309.736   2
  15   1  12 2355.83 333.744   2
  15  -1  12 2466.17 328.786   3
  15  -1  13 1973.43 303.067   3
  15   1  13 2386.73 352.885   2
  15  -1  13 1901.93 275.954   2
  15  -1  14 199.956 116.924   2
  15   1  14 438.729 174.037   2
  15  -1  15 863.346 201.446   2
  15   1  15 915.541 226.873   2
  15  -1  16 89.3537 108.282   2
  15   1  16 58.8111 127.098   2
  15  -1  17 76.0705 105.975   2
  15   1  17 338.400 195.176   2
  15  -1  18 96.3072 97.2264   2
  15   1  18 39.7577 128.292   2
  15  -1  19 185.364 124.287   2
  15   1  19 153.680 114.727   2
  15   1  20 133.058 110.400   2
  15  -1  20 70.1413 88.8925   2
  15  -1  21 556.921 167.985   2
  15   1  21 653.131 207.060   2
  15   1  22 294.798 163.856   2
  15  -1  22 302.286 137.746   2
  15   1  23 83.4769 84.8679   2
  15  -1  23 45.5036 81.7796   2
  15   1  24 104.413 105.673   2
 -15   3  33-44.2488 83.2414   2
 -15   3  32 475.420 191.777   2
 -15   3  31 558.692 186.575   2
 -15   3  30 589.388 188.155   2
 -15   3  29 717.411 202.123   2
 -15   3  28 82.0398 86.7157   2
 -15   3  27 42.5837 95.3976   2
 -15   3  26 372.473 159.655   2
 -15   3  25 1368.83 253.191   2
 -15   3  24-127.963 127.854   2
  15   3 -23 1305.69 153.516   3
 -15   3  23 1068.20 217.983   2
  15   3 -22 24.4078 56.4259   3
 -15   3  22 26.9764 79.2539   2
 -15   3  21 2157.10 298.624   2
  15   3 -21 1930.96 190.488   3
 -15   3  20 2163.99 294.893   2
  15   3 -20 2055.98 196.016   3
  15   3 -19 169.567 71.3438   3
 -15   3  19 291.033 115.718   2
 -15   3  18 68.3906 72.9768   2
  15   3 -18 249.513 91.2193   3
 -15   3  17 1276.59 224.256   2
  15   3 -17 1475.60 170.164   3
 -15   3  16 1785.06 256.893   2
  15   3 -16 1523.91 176.663   3
 -15   3  15 1292.93 220.693   2
  15   3 -15 1427.92 173.655   3
 -15   3  14 202.273 117.435   2
  15   3 -14 118.411 81.7108   3
 -15   3  13 144.324 87.2805   2
  15   3 -13 163.552 84.2205   3
 -15   3  12 1444.63 228.954   2
  15  -3 -12 1877.57 262.347   3
 -15  -3  12 1626.24 185.803   3
  15   3 -12 1838.06 206.908   3
  15  -3 -11 2758.26 305.655   3
 -15   3  11 2610.27 301.392   2
 -15  -3  11 2380.51 230.490   3
  15   3 -11 2614.18 253.217   3
  15  -3 -10 3888.42 362.083   3
 -15  -3  10 3559.41 278.439   3
  15   3 -10 4051.49 315.916   3
  15  -3  -9 5054.75 397.403   3
  15   3  -9 5092.15 349.866   3
  15  -3  -8 390.173 152.763   3
  15   3  -8 442.715 129.067   3
  15  -3  -7 5504.72 412.072   3
  15   3  -7 5492.08 371.495   3
  15  -3  -6 990.831 180.847   3
  15   3  -6 1177.06 188.457   3
  15  -3  -5 2263.38 256.147   3
  15   3  -5 2319.49 250.149   3
  15   3  -4 408.605 127.836   3
  15  -3  -4 550.459 148.383   3
  15   3  -3 1124.09 194.176   3
  15  -3  -3 1224.88 208.103   3
  15  -3  -2 9605.01 527.812   3
  15   3  -2 8856.47 508.111   3
  15   3  -1 361.986 126.894   3
  15  -3  -1 365.182 122.707   3
  15   3   0 503.651 148.158   3
  15  -3   0 496.386 120.826   3
  15   3   1 555.305 142.343   3
  15  -3   1 691.185 162.615   3
  15  -3   2 2961.44 310.203   3
  15   3   2 2498.85 306.960   3
  15  -3   3 674.901 147.665   3
  15  -3   4 547.211 157.231   3
  15  -3   5 6427.75 471.306   3
  15  -3   6 1467.53 248.128   3
  15   3   7 1335.95 256.550   2
  15  -3   7 1181.95 216.491   3
  15   3   8 3573.54 404.176   2
  15  -3   8 3979.68 388.918   3
  15   3   9 492.228 188.058   2
  15  -3   9 222.124 126.407   3
  15   3  10 15263.0 847.508   2
  15  -3  10 15243.7 767.093   3
  15   3  11 3044.92 392.595   2
  15  -3  11 3311.37 377.230   3
  15   3  12 1731.72 309.929   2
  15  -3  12 1705.85 282.219   3
  15  -3  13 2310.59 264.429   2
  15   3  13 2341.30 350.987   2
  15  -3  13 2601.43 336.688   3
  15  -3  14-2.12073 100.934   3
  15  -3  14 23.7550 73.7149   2
  15   3  14-220.252 143.988   2
  15  -3  15 29.1977 81.7104   3
  15  -3  15 70.7323 68.4807   2
  15   3  15 25.2491 96.9977   2
  15  -3  16-110.468 124.594   3
  15  -3  16-81.7463 72.2304   2
  15   3  16 107.058 126.952   2
  15   3  17 69.6850 68.3369   2
  15   3  18 266.675 132.160   2
  15   3  19 1189.80 274.766   2
  15   3  20 398.699 178.861   2
  15   3  21 250.225 140.928   2
 -15   5  29 22.3792 72.0662   2
 -15   5  28 195.272 106.742   2
 -15   5  27 211.971 123.396   2
 -15   5  26 59.6802 93.1478   2
 -15   5  25 68.0509 85.2589   2
 -15   5  24-0.07185 70.5065   2
 -15   5  23 113.886 97.9624   2
 -15   5  22 92.0300 106.349   2
 -15   5  21 321.930 150.484   2
 -15   5  20 574.379 174.316   2
 -15   5  19 77.9442 95.2616   2
 -15   5  18 213.668 133.970   2
 -15   5  17 95.6558 88.3475   2
 -15   5  16 978.034 205.259   2
 -15   5  15 376.623 144.008   2
 -15   5  14 340.501 159.369   2
 -15   5  13 44.6501 101.404   2
 -15   5  12 74.6543 98.1434   2
 -15   5  11 4334.57 410.176   2
 -15  -5  11 3627.45 277.716   3
 -15   5  10 170.921 129.018   2
  15  -5 -10 123.735 114.867   3
 -15   5   9 648.805 193.989   2
  15  -5  -9 510.069 161.800   3
  15  -5  -8 1772.84 281.385   3
  15  -5  -7 3186.61 372.439   3
  15  -5  -6 9006.84 568.073   3
  15  -5  -5 1396.80 243.385   3
  15  -5  -4 4194.54 392.103   3
  15  -5  -3 2025.96 275.451   3
  15  -5  -2 2203.88 280.695   3
  15  -5  -1 443.699 147.316   3
  15   5   0 3910.17 409.745   2
  15  -5   0 3940.25 369.787   3
  15   5   1-9.10641 103.823   2
  15  -5   1 101.849 109.120   3
  15   5   2 4249.82 427.399   2
  15  -5   2 4285.90 391.029   3
  15   5   3 168.224 139.010   2
  15  -5   3 101.730 106.568   3
  15   5   4 4219.75 445.536   2
  15  -5   4 4480.53 400.424   3
  15   5   5 60.6813 87.0873   2
  15  -5   5 353.889 135.098   3
  15   5   6-42.8502 79.3826   2
  15  -5   6 32.9110 95.8198   3
  15   5   7 346.634 153.866   2
  15  -5   7 622.597 168.939   3
  15   5   8 26.8829 92.7536   2
  15  -5   8 112.270 108.079   3
  15   5   9 1772.61 319.443   2
  15  -5   9 1503.45 246.077   3
  15   5  10 252.065 144.168   2
  15  -5  10-203.844 120.289   3
  15   5  11 104.912 131.787   2
  15  -5  11 144.206 97.8201   3
  15   5  12 335.232 164.883   2
  15  -5  12 128.480 107.105   3
  15   5  13-25.8092 95.2287   2
  15  -5  13 294.824 127.605   3
  15   5  14 80.8165 85.8860   2
  15   5  15 411.154 180.637   2
  15   5  16 126.298 97.2928   2
  15   5  17 153.067 120.732   2
 -15   7  24 108.899 126.976   2
 -15   7  23 316.406 160.291   2
 -15   7  22 128.304 99.3074   2
 -15   7  21 193.192 112.441   2
 -15   7  20 286.361 129.454   2
 -15   7  19 845.611 234.561   2
 -15   7  18 27.4788 76.2222   2
 -15   7  17-44.0567 110.285   2
 -15   7  16 136.861 122.517   2
 -15   7  15 94.9674 91.9256   2
 -15   7  14 133.490 90.9315   2
 -15   7  13-4.54038 84.5336   2
 -15   7  12 177.725 109.302   2
  15   7 -11 1398.60 236.857   2
 -15   7  11 1289.43 244.520   2
  15   7 -10 117.513 95.6630   2
 -15   7  10-57.4619 85.4652   2
  15  -7 -10-2.83997 72.6102   3
  15   7  -9 217.075 122.194   2
 -15   7   9 243.273 120.226   2
  15  -7  -9 105.193 123.177   3
  15   7  -8 1545.90 247.304   2
  15  -7  -8 1144.20 208.024   3
  15   7  -7 310.863 127.053   2
  15  -7  -7 135.418 102.232   3
  15   7  -6 666.458 176.214   2
  15  -7  -6 379.481 134.076   3
  15   7  -5 690.982 183.750   2
  15  -7  -5 630.677 178.380   3
  15   7  -4 113.391 98.9898   2
  15  -7  -4 223.035 113.567   3
  15   7  -3 503.694 153.822   2
  15  -7  -3 421.461 150.758   3
  15   7  -2 285.572 141.140   2
  15  -7  -2 273.558 129.803   3
  15   7  -1-52.2779 80.1359   2
  15  -7  -1 98.5528 117.327   3
  15   7   0 319.373 143.373   2
  15  -7   0 186.220 105.278   3
  15   7   1 102.758 113.341   2
  15  -7   1 171.895 97.4116   3
  15   7   2 9.99898 84.9155   2
  15  -7   2 219.089 123.602   3
  15   7   3 485.457 166.363   2
  15  -7   3 691.519 167.518   3
  15   7   4 134.227 111.208   2
  15  -7   4 65.9162 84.1051   3
  15   7   5 452.679 173.402   2
  15  -7   5 512.019 146.203   3
  15   7   6 153.806 101.875   2
  15   7   7 197.920 125.179   2
  15   7   8 127.682 120.846   2
  15   7   9 87.6825 77.5862   2
  15   7  10 74.6621 116.336   2
  15   7  11 64.4001 79.3315   2
  15   7  12 414.703 181.236   2
 -15   9  18 132.279 161.756   2
 -15   9  17 218.301 142.217   2
 -15   9  16 180.858 125.584   2
  15  -9 -12 140.746 90.2873   3
  15  -9 -11 71.4712 67.2597   3
  15  -9 -10 46.5885 61.0388   3
  15  -9  -9-34.2017 50.0172   3
  15  -9  -8 231.729 114.557   3
  15  -9  -7 92.3486 90.6193   3
  15  -9  -6 583.883 158.410   3
  15  -9  -5 64.8871 79.8772   3
  15   9   2 120.240 107.320   2
  15   9   3 221.141 125.314   2
  15   9   4 384.175 181.227   2
  15   9   5 233.623 150.167   2
 -16   0  37-38.5121 103.658   2
 -16   0  36 572.104 198.965   2
 -16   0  35 109.134 119.932   2
 -16   0  34 33.9327 84.2581   2
 -16   0  33 63.0414 70.8180   2
 -16   0  32 254.589 138.506   2
 -16   0  31 75.2790 92.2748   2
 -16   0  30 345.867 171.851   2
 -16   0  29 61.3317 87.9443   2
 -16   0  28 832.130 221.521   2
 -16   0  27 38.3778 108.703   2
 -16   0  26 814.758 217.126   2
 -16   0  25 87.6376 121.453   2
 -16   0  24 1432.10 260.816   2
 -16   0  23-25.0744 82.9960   2
  16   0 -23-24.5817 79.9626   3
 -16   0  22 4361.49 415.608   2
  16   0 -22 3690.00 334.308   3
 -16   0  21 28.6585 103.425   2
  16   0 -21-95.7132 79.7815   3
  16   0 -20 1631.04 223.950   3
  16   0 -19 53.9051 89.6402   3
  16   0 -18 712.393 159.389   3
  16   0 -17 59.3593 87.2923   3
  16   0 -16 297.215 106.845   3
  16   0 -15 101.030 91.3895   3
  16   0 -14 1038.08 181.549   3
  16   0 -13-39.0483 64.0809   3
  16   0 -12 3981.79 331.815   3
  16   0 -11 172.682 112.534   3
  16   0 -10 5973.14 406.179   3
  16   0  -9 46.7387 83.9497   3
  16   0  -8 2257.66 260.668   3
  16   0  -7-53.4724 87.6114   3
  16   0  -6 41.3185 68.7788   3
  16   0  -5 343.488 152.880   3
  16   0  -4 21929.5 783.942   3
  16   0  -3-30.2345 75.3199   3
  16   0  -2 341.190 115.370   3
  16   0  -1-45.3676 64.8944   3
  16   0   0 15.1489 67.5220   3
  16   0   1-23.9162 81.8900   3
  16   0   2 3718.38 351.962   3
  16   0   3-21.6152 84.6444   3
  16   0   4 5413.69 430.739   3
  16   0   5 71.0149 109.132   3
  16   0   6 15522.1 760.610   3
  16   0   7 75.5648 116.355   3
  16   0   8 12761.2 710.609   3
  16   0   9 330.289 177.929   3
  16   0  10 21166.3 937.327   3
  16   0  11-29.4785 104.043   3
  16   0  11 178.652 148.945   2
  16   0  12 2580.51 356.497   3
  16   0  12 3081.44 375.920   2
  16   0  13 47.0979 130.455   2
  16   0  14 3866.42 433.191   2
  16   0  15 79.1552 114.851   2
  16   0  16 609.771 180.946   2
  16   0  17 60.0386 134.372   2
  16   0  18 89.2756 112.581   2
  16   0  19 73.4464 106.618   2
  16   0  20 2084.49 332.320   2
  16   0  21-85.7263 73.3499   2
  16   0  22 207.202 118.984   2
  16   0  23 43.4592 70.3973   2
  16   0  24 5.21560 68.3064   2
  16   0  25 50.2942 72.0929   2
 -16   2  34-89.6794 99.0800   2
 -16   2  33 366.434 159.265   2
 -16   2  32 79.0395 105.285   2
 -16   2  31-49.4770 59.6313   2
 -16   2  30 601.401 175.074   2
 -16   2  29 652.314 193.430   2
 -16   2  28 205.017 149.234   2
 -16   2  27 3366.34 397.701   2
  16   2 -27 3156.80 285.468   3
 -16   2  26 1888.19 301.429   2
  16   2 -26 2004.18 228.231   3
 -16   2  25 4.97642 100.510   2
  16   2 -25 34.1638 77.6180   3
 -16   2  24 2474.59 328.052   2
  16   2 -24 2643.18 263.157   3
 -16   2  23 189.915 135.384   2
  16   2 -23 232.080 93.0755   3
 -16   2  22 253.334 126.224   2
  16   2 -22 336.610 117.202   3
 -16   2  21 108.932 88.9722   2
  16   2 -21 78.2229 89.4410   3
 -16   2  20 1392.05 229.258   2
  16   2 -20 1560.42 201.690   3
 -16   2  19 1407.17 234.677   2
  16   2 -19 1101.99 178.077   3
 -16   2  18 430.640 144.421   2
  16   2 -18 312.806 106.885   3
 -16   2  17 560.171 167.585   2
  16   2 -17 488.060 123.982   3
 -16   2  16 95.7447 85.7391   2
  16   2 -16 125.284 68.5186   3
 -16   2  15 717.563 168.739   2
  16  -2 -15 716.301 165.015   3
  16   2 -15 784.932 142.900   3
  16  -2 -14 3315.45 331.836   3
  16   2 -14 3447.60 285.148   3
  16  -2 -13 457.346 142.067   3
  16   2 -13 482.603 118.508   3
  16  -2 -12 637.508 159.724   3
  16   2 -12 700.801 145.695   3
  16  -2 -11 1437.09 224.655   3
  16   2 -11 1504.32 205.723   3
  16  -2 -10 78.3958 68.4137   3
  16   2 -10 209.792 108.439   3
  16  -2  -9 1587.39 228.366   3
  16   2  -9 1666.85 218.674   3
  16  -2  -8 540.678 137.570   3
  16   2  -8 784.222 166.616   3
  16  -2  -7 7609.70 474.571   3
  16   2  -7 7927.85 465.801   3
  16  -2  -6 2214.26 267.507   3
  16   2  -6 2165.58 252.494   3
  16  -2  -5 515.862 145.813   3
  16   2  -5 373.035 142.526   3
  16  -2  -4 3607.89 341.306   3
  16   2  -4 4026.76 342.870   3
  16  -2  -3 586.967 148.286   3
  16   2  -3 697.023 154.923   3
  16  -2  -2 240.704 101.148   3
  16   2  -2 138.798 96.2094   3
  16  -2  -1 1456.58 216.805   3
  16   2  -1 1522.76 230.916   3
  16  -2   0 2145.83 258.543   3
  16   2   0 1885.89 251.729   3
  16   2   1 441.826 136.587   3
  16  -2   1 309.627 108.174   3
  16   2   2 140.147 131.814   3
  16  -2   2-21.4788 93.2271   3
  16  -2   3 12046.3 635.050   3
  16   2   3 11537.8 640.896   3
  16  -2   4 4296.59 399.319   3
  16   2   4 4132.78 409.021   3
  16  -2   5 3406.04 360.076   3
  16   2   5 3168.91 352.454   3
  16   2   6 241.235 106.334   3
  16  -2   6 206.639 110.377   3
  16  -2   7 111.145 94.1085   3
  16  -2   8 7823.97 549.355   3
  16   2   9 1165.62 249.351   2
  16  -2   9 1297.60 253.512   3
  16   2  10 5331.45 497.547   2
  16  -2  10 6117.99 506.836   3
  16  -2  11 234.831 124.061   3
  16   2  11 447.657 174.764   2
  16  -2  12 82.9838 135.661   3
  16   2  12 235.084 171.018   2
  16  -2  13 6181.70 477.088   2
  16   2  13 6655.31 587.221   2
  16  -2  13 6732.75 558.954   3
  16  -2  14 4331.03 411.189   2
  16   2  14 4449.06 496.091   2
  16  -2  14 4662.22 467.934   3
  16  -2  15 22.3689 99.2230   3
  16  -2  15 146.068 112.972   2
  16   2  15 243.828 179.099   2
  16  -2  16 1169.32 217.309   2
  16   2  16 1593.92 331.610   2
  16  -2  17 455.684 148.016   2
  16   2  17 375.040 197.853   2
  16  -2  18 615.709 152.774   2
  16   2  18 677.539 218.161   2
  16  -2  19 101.090 84.3622   2
  16   2  19 178.314 134.403   2
  16   2  20 150.523 98.0606   2
  16   2  21-130.579 124.766   2
  16   2  22 17.5131 77.9173   2
 -16   4  31 1152.56 267.237   2
 -16   4  30 398.246 167.750   2
 -16   4  29 261.172 134.150   2
 -16   4  28-73.6351 93.7925   2
 -16   4  27 617.455 185.840   2
 -16   4  26 502.252 173.147   2
 -16   4  25 61.5528 93.5547   2
 -16   4  24 550.228 187.227   2
 -16   4  23-22.8181 78.7421   2
 -16   4  22 534.651 156.904   2
 -16   4  21 187.813 122.273   2
 -16   4  20 101.630 74.6223   2
 -16   4  19 306.304 135.160   2
  16   4 -19 616.497 132.362   3
 -16   4  18-9.02227 87.5424   2
  16   4 -18 399.747 112.554   3
 -16   4  17 952.195 212.772   2
  16   4 -17 998.498 168.794   3
 -16   4  16 2067.71 287.821   2
  16   4 -16 2782.21 264.205   3
 -16   4  15 3985.94 393.941   2
  16   4 -15 4826.97 347.547   3
 -16   4  14 1508.06 255.042   2
  16   4 -14 1894.59 230.939   3
 -16   4  13 346.831 139.779   2
 -16  -4  13 194.259 96.7639   3
  16   4 -13 513.207 146.227   3
  16  -4 -12 8433.81 561.104   3
 -16   4  12 8112.09 549.874   2
  16   4 -12 9721.79 505.931   3
  16  -4 -11 2507.44 322.886   3
  16   4 -11 3257.61 302.664   3
  16  -4 -10 4260.63 395.073   3
  16   4 -10 4608.36 356.917   3
  16   4  -9 1065.90 189.828   3
  16  -4  -9 1026.87 210.814   3
  16  -4  -8 3524.37 364.722   3
  16   4  -8 3872.72 339.173   3
  16  -4  -7 2708.45 329.217   3
  16   4  -7 2742.16 292.556   3
  16  -4  -6 7582.32 511.308   3
  16   4  -6 7869.54 487.528   3
  16  -4  -5 4773.12 413.771   3
  16   4  -5 4796.80 388.633   3
  16  -4  -4 4603.23 392.236   3
  16   4  -4 4781.52 396.785   3
  16  -4  -3 698.357 177.117   3
  16  -4  -2 807.007 182.581   3
  16  -4  -1 4796.34 407.477   3
  16  -4   0 1544.72 245.855   3
  16  -4   1 308.907 127.792   3
  16  -4   2 892.969 192.920   3
  16  -4   3 937.780 201.634   3
  16   4   4 9521.35 650.983   2
  16  -4   4 10355.9 616.130   3
  16   4   5 204.461 135.403   2
  16  -4   5-6.69123 84.0370   3
  16   4   6 410.734 159.880   2
  16  -4   6 232.699 128.363   3
  16   4   7 1732.15 300.801   2
  16  -4   7 1835.24 278.479   3
  16   4   8 210.688 159.231   2
  16  -4   8 94.5901 120.356   3
  16   4   9 3028.64 393.362   2
  16  -4   9 3551.33 390.506   3
  16   4  10 556.424 198.600   2
  16  -4  10 970.065 215.838   3
  16   4  11 601.663 198.093   2
  16  -4  11 583.449 189.404   3
  16   4  12 46.9992 101.269   2
  16  -4  12 73.7557 108.130   3
  16   4  13 25.8019 85.7816   2
  16  -4  13-164.419 126.059   3
  16  -4  14 28.7060 90.4920   3
  16   4  14 16.0289 97.3638   2
  16  -4  15 496.216 149.262   3
  16   4  15 616.820 211.926   2
  16  -4  16 402.647 130.378   3
  16   4  16 459.437 181.329   2
  16   4  17 337.429 186.800   2
  16   4  18 1061.39 270.870   2
 -16   6  26 91.5674 98.1294   2
 -16   6  25-7.42113 91.1898   2
 -16   6  24 386.225 168.226   2
 -16   6  23 194.153 135.763   2
 -16   6  22 287.109 139.532   2
 -16   6  21 134.897 113.001   2
 -16   6  20-38.7923 70.2041   2
 -16   6  19 132.335 127.633   2
 -16   6  18 3.74277 93.4020   2
 -16   6  17 496.044 168.427   2
 -16   6  16 402.770 168.546   2
 -16   6  15 136.388 131.900   2
 -16   6  14 3098.82 376.440   2
 -16   6  13 148.962 140.589   2
 -16   6  12 1543.90 277.507   2
 -16   6  11-28.6371 72.4333   2
  16  -6 -11 41.6338 116.842   3
  16  -6 -10 1145.02 230.781   3
  16  -6  -9 8.32692 99.6465   3
  16  -6  -8 88.4961 103.703   3
  16  -6  -7 1044.72 224.561   3
  16  -6  -6 1724.07 270.560   3
  16  -6  -5 369.933 166.982   3
  16   6  -4 2943.77 352.987   2
  16  -6  -4 2719.23 339.239   3
  16   6  -3 163.645 116.280   2
  16  -6  -3 266.026 125.075   3
  16   6  -2 563.471 182.325   2
  16  -6  -2 531.690 174.456   3
  16   6  -1 540.238 167.781   2
  16  -6  -1 521.145 157.183   3
  16   6   0 228.913 138.329   2
  16  -6   0 421.719 170.340   3
  16   6   1 1961.77 312.941   2
  16  -6   1 1692.57 268.876   3
  16   6   2 444.924 176.284   2
  16  -6   2 714.805 183.664   3
  16   6   3 778.945 200.244   2
  16  -6   3 910.108 196.670   3
  16   6   4 239.639 121.551   2
  16  -6   4 272.895 131.426   3
  16   6   5 168.872 124.539   2
  16  -6   5 73.7374 98.6736   3
  16   6   6 96.1186 72.0318   2
  16  -6   6 52.7495 92.5895   3
  16   6   7 155.124 117.641   2
  16  -6   7-28.8537 73.0547   3
  16   6   8 32.9533 86.5148   2
  16  -6   8 241.932 121.513   3
  16   6   9 285.708 140.129   2
  16  -6   9 73.7599 63.9096   3
  16   6  10-29.5084 66.9789   2
  16   6  11 24.0397 63.2575   2
  16   6  12 388.968 165.270   2
  16   6  13 222.669 141.507   2
 -16   8  21 153.011 131.206   2
 -16   8  20 279.740 154.785   2
 -16   8  19 124.295 130.421   2
 -16   8  18 132.594 105.187   2
 -16   8  17 378.280 169.062   2
 -16   8  16-82.2658 102.053   2
 -16   8  15 27.4840 93.3442   2
 -16   8  14 565.221 197.960   2
 -16   8  13 192.113 138.460   2
 -16   8  12 1265.55 265.735   2
  16  -8 -12 767.564 190.532   3
  16  -8 -11 112.134 104.406   3
  16  -8 -10 992.235 223.444   3
  16  -8  -9 554.899 163.732   3
  16  -8  -8 155.394 111.661   3
  16  -8  -7 380.041 139.376   3
  16  -8  -6 117.184 108.728   3
  16   8  -5 140.720 117.424   2
  16  -8  -5-43.0873 68.2682   3
  16   8  -4 40.9844 71.7867   2
  16  -8  -4 15.1031 62.3653   3
  16   8  -3 203.874 120.504   2
  16  -8  -3 33.1947 68.0448   3
  16   8  -2 206.894 106.991   2
  16  -8  -2 286.855 123.771   3
  16   8  -1-74.3002 106.274   2
  16  -8  -1 31.1528 53.7317   3
  16   8   0-49.8667 84.9995   2
  16  -8   0 21.2180 75.1807   3
  16   8   1-10.4827 93.9190   2
  16   8   2 377.336 142.493   2
  16   8   3 143.808 118.609   2
  16   8   4 34.8811 69.5033   2
  16   8   5 244.409 149.381   2
  16   8   6 8.76078 72.8310   2
  16   8   7 41.8653 91.0669   2
 -17   1  35 73.6463 108.438   2
 -17   1  34 168.849 115.174   2
 -17   1  33-23.3744 77.1674   2
 -17   1  32-17.8539 86.6391   2
 -17   1  31 488.102 179.107   2
 -17   1  30 315.992 139.557   2
  17   1 -30 318.561 119.130   3
 -17   1  29 144.656 149.034   2
  17   1 -29 116.879 92.1087   3
 -17   1  28 187.316 103.940   2
  17   1 -28 182.816 97.8620   3
 -17   1  27 1507.03 277.291   2
  17   1 -27 1468.09 220.998   3
 -17   1  26 416.565 170.778   2
  17   1 -26 165.212 92.5724   3
 -17   1  25 2203.05 324.608   2
  17   1 -25 2162.03 264.487   3
 -17   1  24 217.478 148.373   2
  17   1 -24 175.177 111.367   3
 -17   1  23 4731.94 451.912   2
  17   1 -23 4392.63 369.554   3
  17   1 -22 6115.91 425.146   3
 -17   1  22 6319.19 509.771   2
  17  -1 -21 4854.06 407.055   3
  17   1 -21 5395.11 398.844   3
 -17   1  21 5541.48 476.266   2
  17  -1 -20 6972.40 485.030   3
  17   1 -20 7591.49 467.557   3
 -17   1  20 7881.41 552.276   2
 -17   1  19 1091.01 224.362   2
  17  -1 -19 1045.47 199.713   3
  17   1 -19 888.813 169.826   3
  17  -1 -18 123.736 78.1037   3
  17   1 -18 629.364 155.653   3
  17   1 -17 571.078 142.768   3
  17  -1 -17 519.134 152.851   3
  17  -1 -16 1858.71 251.222   3
  17   1 -16 1769.02 229.213   3
  17  -1 -15 1150.30 216.944   3
  17   1 -15 1289.56 199.999   3
  17  -1 -14 5196.28 405.631   3
  17   1 -14 5393.68 392.184   3
  17  -1 -13 3205.28 320.229   3
  17   1 -13 3146.83 305.446   3
  17  -1 -12 9289.21 524.676   3
  17   1 -12 9674.11 523.615   3
  17  -1 -11 5643.26 426.275   3
  17   1 -11 5904.44 418.090   3
  17  -1 -10 7882.74 484.774   3
  17   1 -10 7708.43 466.719   3
  17  -1  -9 1840.91 246.879   3
  17   1  -9 1694.44 225.819   3
  17  -1  -8 372.740 129.039   3
  17   1  -8 358.298 118.184   3
  17  -1  -7 755.552 159.579   3
  17   1  -7 820.804 167.744   3
  17  -1  -6 1905.92 255.008   3
  17   1  -6 2169.57 259.030   3
  17  -1  -5 280.491 121.025   3
  17   1  -5 329.230 108.786   3
  17  -1  -4 517.703 142.228   3
  17   1  -4 605.940 158.215   3
  17  -1  -3 3794.14 339.707   3
  17   1  -3 3930.60 357.008   3
  17  -1  -2 728.635 164.847   3
  17   1  -2 994.434 185.807   3
  17  -1  -1-2.62402 74.6932   3
  17   1  -1 116.721 97.3271   3
  17  -1   0 471.615 151.811   3
  17   1   0 651.835 175.023   3
  17  -1   1 7974.13 522.269   3
  17   1   1 7363.95 499.886   3
  17  -1   2 1107.17 211.098   3
  17   1   2 1055.83 207.879   3
  17  -1   3-140.520 117.806   3
  17   1   3 86.1836 107.575   3
  17  -1   4 2383.80 304.704   3
  17   1   4 2295.25 307.844   3
  17   1   5 1351.14 247.179   3
  17  -1   5 1288.31 231.666   3
  17   1   6 1850.89 287.623   3
  17  -1   6 1684.21 255.939   3
  17  -1   7 4611.78 430.967   3
  17   1   7 4996.00 460.581   3
  17   1   8 75.0819 104.118   3
  17  -1   8-117.660 103.242   3
  17  -1   9 3755.79 402.574   3
  17   1   9 3886.82 420.490   3
  17  -1  10 1517.37 266.576   3
  17   1  10 1648.02 297.032   2
  17  -1  11 32.0266 98.2447   3
  17   1  11 242.048 137.123   2
  17  -1  12 492.769 180.684   3
  17  -1  12 426.412 170.173   2
  17   1  12 411.932 166.164   2
  17  -1  13 759.141 201.758   3
  17  -1  13 921.479 215.984   2
  17   1  13 1032.79 257.765   2
  17  -1  14 530.879 174.268   2
  17   1  14 769.001 234.664   2
  17  -1  15 601.976 187.573   2
  17   1  15 799.666 245.243   2
  17  -1  16 353.267 159.459   2
  17   1  16-26.6248 103.081   2
  17  -1  17 21.5219 78.6185   2
  17   1  17-61.1230 96.8838   2
  17  -1  18 666.499 184.152   2
  17   1  18 917.135 244.692   2
  17  -1  19 599.214 188.896   2
  17   1  19 731.578 226.914   2
  17  -1  20 256.149 140.794   2
  17   1  20 544.159 202.969   2
  17  -1  21 168.697 119.713   2
  17   1  21 32.6137 107.180   2
  17  -1  22 18.5057 92.5304   2
  17   1  22-4.84653 74.3084   2
 -17   3  32 167.650 137.694   2
 -17   3  31 323.041 150.775   2
 -17   3  30 95.4041 88.8586   2
 -17   3  29 316.788 155.298   2
 -17   3  28 1036.11 241.120   2
 -17   3  27 143.608 116.871   2
 -17   3  26 1640.62 284.849   2
 -17   3  25 499.002 181.530   2
 -17   3  24 247.383 120.847   2
 -17   3  23-59.6863 132.820   2
  17   3 -23-78.4120 56.9465   3
 -17   3  22 1318.88 234.598   2
  17   3 -22 1549.83 191.358   3
 -17   3  21 585.522 170.413   2
  17   3 -21 512.418 113.564   3
 -17   3  20 29.8094 85.6717   2
  17   3 -20-3.22419 63.1861   3
 -17   3  19 891.765 196.782   2
  17   3 -19 989.547 162.812   3
 -17   3  18 2836.01 342.657   2
  17   3 -18 2738.29 255.888   3
 -17   3  17 2209.00 309.424   2
  17   3 -17 2238.97 231.777   3
 -17   3  16 720.181 177.425   2
  17   3 -16 612.536 134.460   3
  17  -3 -15 2666.53 318.675   3
 -17   3  15 2652.01 322.689   2
  17   3 -15 2752.07 272.238   3
  17  -3 -14 4023.91 393.930   3
  17   3 -14 3779.49 317.588   3
  17  -3 -13 4581.38 413.249   3
  17   3 -13 4504.30 345.600   3
  17  -3 -12 970.258 199.030   3
  17   3 -12 874.810 166.299   3
  17  -3 -11 3593.73 358.531   3
  17   3 -11 3388.63 309.533   3
  17  -3 -10 9.57208 77.2757   3
  17   3 -10-6.58296 79.6357   3
  17  -3  -9 354.021 140.869   3
  17   3  -9 248.017 103.256   3
  17  -3  -8 1064.32 199.881   3
  17   3  -8 1129.26 191.534   3
  17  -3  -7 2922.08 323.760   3
  17   3  -7 2900.77 296.467   3
  17  -3  -6 4390.70 387.360   3
  17   3  -6 4173.95 362.660   3
  17  -3  -5 4242.02 384.690   3
  17   3  -5 4353.90 368.672   3
  17  -3  -4 1594.13 243.688   3
  17   3  -4 1613.23 240.433   3
  17  -3  -3 4302.73 388.683   3
  17   3  -3 4086.61 371.358   3
  17  -3  -2 2460.08 299.619   3
  17   3  -2 2416.50 291.547   3
  17   3  -1 1708.61 242.706   3
  17  -3  -1 1696.77 256.089   3
  17   3   0-22.1554 96.8430   3
  17  -3   0 140.993 102.210   3
  17   3   1 697.491 174.135   3
  17  -3   1 828.624 193.078   3
  17   3   2 1999.77 283.153   3
  17  -3   2 2806.66 329.269   3
  17  -3   3 3242.32 354.639   3
  17  -3   4 1748.80 276.098   3
  17  -3   5 4786.02 442.705   3
  17  -3   6 417.961 149.456   3
  17   3   7 788.343 231.498   2
  17  -3   7 955.401 224.125   3
  17   3   8-72.0837 113.530   2
  17  -3   8 33.6159 98.2777   3
  17   3   9 733.984 211.112   2
  17  -3   9 655.040 185.648   3
  17   3  10 1359.95 288.770   2
  17  -3  10 1533.57 263.490   3
  17   3  11 1587.80 310.292   2
  17  -3  11 1490.98 272.886   3
  17   3  12 3974.41 463.293   2
  17  -3  12 4111.73 441.691   3
  17  -3  13 154.290 131.528   3
  17  -3  13 162.698 99.4721   2
  17   3  13 162.822 147.217   2
  17  -3  14-48.7476 111.082   3
  17  -3  14 93.3020 78.7327   2
  17   3  14 182.332 133.839   2
  17  -3  15 1027.12 232.757   3
  17  -3  15 499.645 134.693   2
  17   3  15 970.348 261.711   2
  17  -3  16 159.531 111.387   3
  17   3  16 160.259 120.390   2
  17   3  17 152.470 132.243   2
  17   3  18 341.501 179.534   2
  17   3  19 117.162 113.039   2
 -17   5  28 194.524 108.353   2
 -17   5  27 45.7959 106.599   2
 -17   5  26-85.1141 90.7978   2
 -17   5  25 389.446 157.392   2
 -17   5  24 406.572 155.621   2
 -17   5  23 520.531 173.412   2
 -17   5  22 16.1999 75.5332   2
 -17   5  21 153.867 108.606   2
 -17   5  20 495.955 177.950   2
 -17   5  19 496.496 174.731   2
 -17   5  18 85.7253 101.322   2
 -17   5  17 43.3538 98.1582   2
 -17   5  16 177.679 99.3558   2
 -17   5  15 364.178 161.871   2
 -17   5  14 1037.86 221.901   2
 -17   5  13 1242.77 242.317   2
  17  -5 -13 1195.25 233.015   3
  17  -5 -12-40.4531 109.705   3
  17  -5 -11 99.5057 121.358   3
  17  -5 -10 379.728 156.131   3
  17  -5  -9 482.915 158.802   3
  17  -5  -8 106.600 120.728   3
  17  -5  -7 458.897 145.454   3
  17  -5  -6 340.170 130.185   3
  17  -5  -5-31.5484 111.277   3
  17  -5  -4 162.610 114.717   3
  17  -5  -3 648.591 192.226   3
  17  -5  -2 3663.96 378.803   3
  17  -5  -1 597.878 168.371   3
  17  -5   0 679.910 171.825   3
  17   5   1 462.035 154.581   2
  17  -5   1 570.467 160.506   3
  17   5   2 37.5692 95.9436   2
  17  -5   2 39.8299 113.791   3
  17   5   3 59.3236 82.3952   2
  17  -5   3-1.32443 97.7509   3
  17   5   4 240.252 127.509   2
  17  -5   4 171.072 95.5539   3
  17   5   5 212.114 140.798   2
  17  -5   5 305.563 142.747   3
  17   5   6-56.9096 130.682   2
  17  -5   6 324.445 132.185   3
  17   5   7 149.414 119.070   2
  17  -5   7 39.9674 90.4427   3
  17   5   8 780.666 220.425   2
  17  -5   8 927.351 212.381   3
  17   5   9 201.244 136.831   2
  17  -5   9 314.391 154.306   3
  17   5  10 880.752 240.220   2
  17  -5  10 719.990 192.059   3
  17   5  11 333.604 169.772   2
  17  -5  11 377.126 141.774   3
  17   5  12 1474.97 309.017   2
  17  -5  12 1049.48 219.818   3
  17   5  13 624.396 221.996   2
  17   5  14 754.100 215.134   2
  17   5  15 238.750 143.731   2
 -17   7  23 268.719 139.141   2
 -17   7  22 72.3525 93.7684   2
 -17   7  21 371.664 174.286   2
 -17   7  20 50.9554 133.968   2
 -17   7  19 501.613 182.282   2
 -17   7  18 163.250 126.066   2
 -17   7  17 234.450 147.639   2
 -17   7  16 206.959 142.947   2
 -17   7  15 1400.53 289.585   2
 -17   7  14 51.8415 77.0620   2
 -17   7  13 421.962 172.660   2
  17  -7 -13 120.914 87.8024   3
 -17   7  12 67.5220 94.9497   2
  17  -7 -12-50.1866 87.5446   3
  17   7 -11-15.8981 73.1458   2
  17  -7 -11 111.586 99.7494   3
  17   7 -10 53.0610 63.5114   2
  17  -7 -10-61.3039 94.2153   3
  17   7  -9 168.566 109.073   2
  17  -7  -9 174.576 139.859   3
  17   7  -8 325.384 133.125   2
  17  -7  -8 376.640 157.108   3
  17   7  -7 1673.42 276.186   2
  17  -7  -7 1443.24 266.317   3
  17   7  -6 1460.28 270.074   2
  17  -7  -6 1548.30 284.360   3
  17   7  -5 4480.49 462.004   2
  17  -7  -5 4213.03 429.800   3
  17   7  -4 384.627 185.216   2
  17  -7  -4 359.511 163.354   3
  17   7  -3 329.655 153.122   2
  17  -7  -3 596.026 178.065   3
  17   7  -2 109.556 106.365   2
  17  -7  -2 327.888 136.041   3
  17   7  -1 261.320 144.921   2
  17  -7  -1 183.862 100.280   3
  17   7   0 605.799 198.371   2
  17  -7   0 11.1631 68.9541   3
  17   7   1 67.9814 78.1853   2
  17  -7   1 123.331 92.0535   3
  17   7   2 64.5609 65.1216   2
  17  -7   2 178.056 115.328   3
  17   7   3 279.006 136.119   2
  17  -7   3 102.068 70.8487   3
  17   7   4 137.885 92.9139   2
  17  -7   4 237.220 131.672   3
  17   7   5 937.345 235.461   2
  17   7   6 482.558 186.424   2
  17   7   7 51.9713 98.3091   2
  17   7   8 2.64896 81.8792   2
  17   7   9 2.53148 65.0126   2
  17  -9 -10 14.5385 56.5317   3
  17  -9  -9 78.3030 91.5719   3
  17  -9  -8 133.445 84.1961   3
  17  -9  -7-9.47172 73.4113   3
  17  -9  -6 149.596 85.3369   3
  17  -9  -5 34.4528 75.4480   3
  17   9   2 119.446 126.152   2
 -18   0  36 97.9243 96.7353   2
 -18   0  35 73.5639 107.350   2
 -18   0  34 180.539 148.714   2
 -18   0  33-46.9014 66.4463   2
 -18   0  32 303.922 140.947   2
  18   0 -32 101.440 82.1524   3
 -18   0  31 138.418 144.353   2
  18   0 -31 0.37007 75.1752   3
 -18   0  30 129.625 122.616   2
  18   0 -30 26.7295 78.9765   3
 -18   0  29-48.1647 108.104   2
  18   0 -29 81.1908 96.9159   3
 -18   0  28-10.6726 99.0255   2
  18   0 -28-6.96814 66.9591   3
 -18   0  27 144.526 133.546   2
  18   0 -27 33.9128 74.2604   3
  18   0 -26 129.707 104.310   3
  18   0 -25 63.7711 93.0447   3
  18   0 -24 1272.91 215.538   3
  18   0 -23-4.12459 82.9741   3
  18   0 -22 175.177 119.169   3
  18   0 -21 8.93435 81.3801   3
  18   0 -20 4421.14 390.179   3
  18   0 -19-4.93644 73.4536   3
  18   0 -18 7294.30 487.409   3
  18   0 -17 119.431 115.332   3
  18   0 -16 15063.7 693.570   3
  18   0 -15 84.9258 111.109   3
  18   0 -14 3702.20 342.627   3
  18   0 -13 66.8720 104.804   3
  18   0 -12 231.051 143.803   3
  18   0 -11 709.483 201.595   3
  18   0 -10 31102.1 972.758   3
  18   0  -9 57.3511 97.1903   3
  18   0  -8 1501.42 231.108   3
  18   0  -7-67.0366 84.1912   3
  18   0  -6 2314.82 275.219   3
  18   0  -5 108.164 110.918   3
  18   0  -4 961.422 191.395   3
  18   0  -3 109.855 104.577   3
  18   0  -2 3489.59 343.706   3
  18   0  -1-20.7801 85.2412   3
  18   0   0 850.011 182.700   3
  18   0   1-94.9321 115.635   3
  18   0   2 1761.94 266.723   3
  18   0   3 71.5827 126.664   3
  18   0   4 14735.3 750.444   3
  18   0   5 87.1670 119.270   3
  18   0   6 22264.7 953.861   3
  18   0   7 158.285 120.726   3
  18   0   8 668.018 193.511   3
  18   0   9 104.625 133.198   3
  18   0  10 816.746 205.639   3
  18   0  11 56.1217 138.485   3
  18   0  12 4548.62 478.586   2
  18   0  12 4558.07 491.242   3
  18   0  13 11.9632 116.566   2
  18   0  14 235.135 134.376   2
  18   0  15 151.644 149.462   2
  18   0  16 178.366 129.919   2
  18   0  17 60.1365 97.0788   2
  18   0  18 93.1409 72.7784   2
  18   0  19-3.86700 65.9762   2
  18   0  20 309.963 160.929   2
  18   0  21 150.576 116.232   2
  18   0  22 478.689 192.789   2
  18   0  23 65.9318 90.6393   2
 -18   2  34 44.9866 69.0275   2
 -18   2  33 202.761 144.118   2
 -18   2  32-20.6365 80.4793   2
 -18   2  31 236.205 122.792   2
 -18   2  30-14.8178 90.5161   2
 -18   2  29-61.0761 100.426   2
 -18   2  28 473.835 178.306   2
 -18   2  27 407.600 166.408   2
  18   2 -27 553.706 139.693   3
 -18   2  26 1510.25 286.795   2
  18   2 -26 1305.12 198.590   3
 -18   2  25 389.800 153.610   2
  18   2 -25 462.399 127.059   3
 -18   2  24 584.677 199.294   2
  18   2 -24 235.019 98.9569   3
 -18   2  23 6439.90 536.379   2
  18   2 -23 6536.97 424.717   3
 -18   2  22 3486.30 399.646   2
  18   2 -22 3435.24 313.734   3
 -18   2  21 1010.16 226.735   2
  18   2 -21 741.379 152.509   3
  18  -2 -20 1881.68 268.166   3
  18   2 -20 2020.40 242.007   3
 -18   2  20 2486.23 328.247   2
 -18   2  19-108.924 84.3066   2
  18  -2 -19-216.170 140.008   3
  18   2 -19 7.58510 77.8684   3
  18  -2 -18 1341.79 221.632   3
  18   2 -18 1465.93 212.362   3
  18   2 -17 343.679 121.833   3
  18  -2 -17 174.485 100.658   3
  18  -2 -16 2505.29 305.040   3
  18   2 -16 2522.85 268.830   3
  18  -2 -15 761.249 177.857   3
  18   2 -15 661.360 145.476   3
  18  -2 -14 538.723 163.209   3
  18   2 -14 544.269 145.163   3
  18  -2 -13 5942.59 462.675   3
  18   2 -13 6149.73 420.488   3
  18  -2 -12 600.226 168.838   3
  18   2 -12 737.431 167.007   3
  18  -2 -11 556.773 164.806   3
  18   2 -11 561.901 151.505   3
  18  -2 -10 2162.76 277.947   3
  18   2 -10 2248.87 276.796   3
  18  -2  -9 1686.52 248.637   3
  18   2  -9 1892.97 259.214   3
  18  -2  -8 789.187 190.781   3
  18   2  -8 595.887 154.923   3
  18  -2  -7 7740.99 501.321   3
  18   2  -7 7589.17 496.615   3
  18  -2  -6 1854.91 259.487   3
  18   2  -6 1926.55 262.084   3
  18  -2  -5 5897.57 446.970   3
  18   2  -5 5953.20 445.523   3
  18  -2  -4 407.977 140.748   3
  18   2  -4 205.008 116.525   3
  18  -2  -3 5393.68 434.682   3
  18   2  -3 5657.08 439.963   3
  18  -2  -2-20.0893 108.274   3
  18   2  -2 187.052 124.521   3
  18  -2  -1 2556.31 308.558   3
  18   2  -1 2387.32 297.269   3
  18  -2   0 871.798 192.994   3
  18   2   0 884.107 186.818   3
  18   2   1 888.938 186.531   3
  18  -2   1 801.177 178.450   3
  18   2   2 215.630 127.118   3
  18  -2   2 154.677 108.744   3
  18   2   3 37.6980 99.6420   3
  18  -2   3-4.89774 103.742   3
  18   2   4-64.4765 82.7894   3
  18  -2   4 147.592 109.980   3
  18   2   5 138.311 94.1538   3
  18  -2   5 173.512 115.140   3
  18   2   6 1518.32 275.186   3
  18  -2   6 1393.22 254.523   3
  18   2   7 2707.76 373.001   3
  18  -2   7 2734.09 360.829   3
  18  -2   8 4253.32 435.229   3
  18   2   9 480.622 172.212   2
  18  -2   9 603.181 189.302   3
  18   2  10 49.9192 102.664   2
  18  -2  10-10.3553 105.025   3
  18  -2  11 297.024 168.800   3
  18   2  11 292.495 112.686   2
  18  -2  12 47.8069 129.004   3
  18   2  12 79.4260 127.501   2
  18  -2  13 33.4638 92.2818   3
  18  -2  13-5.29384 79.2770   2
  18   2  13-38.5236 120.297   2
  18  -2  14 108.494 131.534   3
  18  -2  14 140.612 105.032   2
  18   2  14 147.864 128.421   2
  18  -2  15 81.5005 106.174   3
  18  -2  15 7.67444 55.3463   2
  18   2  15 125.950 120.211   2
  18  -2  16-12.9498 60.7251   2
  18   2  16-80.4402 92.6221   2
  18  -2  17 1317.34 235.404   2
  18   2  17 1422.50 299.173   2
  18  -2  18 152.432 92.9266   2
  18   2  18 83.6508 115.707   2
  18   2  19 275.787 167.965   2
  18   2  20 33.0042 112.021   2
 -18   4  30 245.371 121.703   2
 -18   4  29 252.824 143.453   2
 -18   4  28 73.2664 101.371   2
 -18   4  27 113.748 92.7878   2
 -18   4  26 101.146 102.747   2
 -18   4  25 1095.07 248.540   2
 -18   4  24 1964.46 319.157   2
 -18   4  23 46.0250 79.2834   2
 -18   4  22 179.360 121.270   2
 -18   4  21 131.641 104.564   2
 -18   4  20 1146.50 248.126   2
 -18   4  19 1496.07 274.284   2
  18   4 -19 1687.59 215.937   3
 -18   4  18 189.460 118.012   2
  18   4 -18 243.188 106.640   3
 -18   4  17 2568.17 338.299   2
  18   4 -17 3516.96 318.169   3
 -18   4  16 196.437 145.012   2
  18  -4 -16-14.6070 111.933   3
  18   4 -16 190.857 106.875   3
 -18   4  15 249.746 136.287   2
  18  -4 -15 347.757 168.810   3
  18   4 -15 149.718 96.7662   3
  18  -4 -14 1735.56 281.941   3
  18   4 -14 2505.62 280.065   3
  18  -4 -13 786.767 215.090   3
  18   4 -13 1050.69 193.847   3
  18  -4 -12 5315.40 477.114   3
  18   4 -12 5501.45 406.742   3
  18  -4 -11 22.6549 110.374   3
  18   4 -11 122.571 93.9137   3
  18   4 -10 481.487 148.679   3
  18  -4 -10 310.855 145.621   3
  18   4  -9 191.979 104.150   3
  18  -4  -9 74.9998 114.710   3
  18  -4  -8 2444.74 313.564   3
  18   4  -8 2806.57 307.947   3
  18   4  -7 216.418 112.129   3
  18  -4  -7 137.461 105.181   3
  18   4  -6-1.83500 82.4866   3
  18  -4  -6-112.742 121.441   3
  18   4  -5-5.08776 88.3547   3
  18  -4  -5 7.35684 103.371   3
  18   4  -4 890.930 186.600   3
  18  -4  -4 956.820 208.429   3
  18   4  -3 378.417 135.968   3
  18  -4  -3 362.532 146.619   3
  18  -4  -2 2201.21 303.427   3
  18  -4  -1 635.052 174.325   3
  18  -4   0 1087.62 217.726   3
  18  -4   1 12.0419 105.009   3
  18  -4   2 1968.28 286.103   3
  18  -4   3 1737.87 284.844   3
  18  -4   4 5749.38 496.484   3
  18   4   5 77.4170 110.203   2
  18  -4   5 55.4936 112.662   3
  18   4   6 180.635 139.423   2
  18  -4   6 236.363 149.336   3
  18   4   7 79.8863 138.311   2
  18  -4   7-38.5243 122.916   3
  18   4   8 866.863 222.339   2
  18  -4   8 1149.15 254.645   3
  18   4   9 12.7413 103.594   2
  18  -4   9 187.547 134.886   3
  18   4  10 523.852 197.412   2
  18  -4  10 699.768 211.874   3
  18   4  11-24.1925 76.8124   2
  18  -4  11 152.520 120.393   3
  18   4  12-17.6629 85.5565   2
  18  -4  12 53.2323 82.5025   3
  18  -4  13 43.9392 86.3311   3
  18   4  13 272.162 158.095   2
  18  -4  14 874.177 213.821   3
  18   4  14 814.446 238.606   2
  18  -4  15-31.8087 92.7151   3
  18   4  15 69.0334 105.253   2
  18   4  16 182.057 135.373   2
 -18   6  25 199.116 142.696   2
 -18   6  24 1021.43 272.694   2
 -18   6  23 171.016 118.086   2
 -18   6  22 90.6030 99.4111   2
 -18   6  21 145.368 101.338   2
 -18   6  20 267.238 140.666   2
 -18   6  19 328.523 166.933   2
 -18   6  18 1421.21 290.766   2
 -18   6  17 656.802 206.071   2
 -18   6  16 749.879 212.455   2
 -18   6  15 160.737 122.391   2
  18  -6 -15 164.257 117.288   3
 -18   6  14 782.119 220.428   2
  18  -6 -14 673.620 189.074   3
  18  -6 -13 287.045 147.799   3
  18  -6 -12 260.805 152.888   3
  18  -6 -11 171.416 137.766   3
  18  -6 -10 196.595 117.187   3
  18  -6  -9 273.905 157.979   3
  18  -6  -8 310.474 155.159   3
  18  -6  -7 114.503 116.032   3
  18  -6  -6 213.227 137.808   3
  18  -6  -5-103.821 89.5292   3
  18  -6  -4 852.541 207.764   3
  18   6  -3 989.779 235.125   2
  18  -6  -3 876.410 219.469   3
  18   6  -2 39.8123 93.4857   2
  18  -6  -2 100.381 120.708   3
  18   6  -1 427.190 161.612   2
  18  -6  -1 536.273 160.697   3
  18   6   0-19.9573 82.5800   2
  18  -6   0 79.4203 104.640   3
  18   6   1 173.720 103.545   2
  18  -6   1 211.058 111.491   3
  18   6   2 313.787 148.350   2
  18  -6   2 144.482 99.2519   3
  18   6   3 206.064 113.713   2
  18  -6   3 182.649 110.639   3
  18   6   4 219.187 142.859   2
  18  -6   4 352.503 141.306   3
  18   6   5-82.4758 81.5866   2
  18  -6   5 80.8431 85.1739   3
  18   6   6 87.7310 87.5940   2
  18  -6   6 22.7836 87.0696   3
  18   6   7 19.3539 109.041   2
  18  -6   7 91.3899 103.790   3
  18   6   8 19.0517 80.3312   2
  18  -6   8 50.6463 69.9843   3
  18   6   9 478.999 186.021   2
  18   6  10 752.839 230.596   2
  18   6  11-57.6135 112.769   2
 -18   8  20 63.6261 102.752   2
 -18   8  19 723.394 261.244   2
 -18   8  18-56.9906 113.316   2
 -18   8  17 251.423 120.692   2
 -18   8  16 755.167 224.780   2
 -18   8  15 171.213 139.368   2
  18  -8 -15-88.6634 90.1112   3
  18  -8 -14 59.0116 92.5922   3
  18  -8 -13 15.8366 61.3340   3
  18  -8 -12 199.892 134.409   3
  18  -8 -11 108.283 104.882   3
  18  -8 -10 44.1192 77.6301   3
  18  -8  -9 145.153 105.024   3
  18  -8  -8 9.79295 56.7009   3
  18  -8  -7 2.55406 64.4516   3
  18  -8  -6 109.037 102.095   3
  18   8  -5 441.470 175.145   2
  18  -8  -5 208.472 98.4553   3
  18   8  -4 141.833 92.6755   2
  18  -8  -4 169.372 113.850   3
  18   8  -3 262.322 128.150   2
  18  -8  -3 155.794 110.096   3
  18   8  -2 75.2090 101.211   2
  18  -8  -2 248.453 140.858   3
  18   8  -1 93.5683 93.4350   2
  18  -8  -1 63.8955 63.6418   3
  18   8   0 267.767 148.259   2
  18   8   1 105.028 97.9345   2
  18   8   2 625.931 205.282   2
  18   8   3 34.3920 83.0695   2
  18   8   4 58.1526 91.4743   2
  18   8   5 53.9437 66.3053   2
 -19   1  35 89.7420 107.017   2
 -19   1  34-11.8871 69.8839   2
 -19   1  33 42.2635 83.1311   2
 -19   1  32 13.1462 76.6389   2
 -19   1  31 96.7549 95.3451   2
 -19   1  30 50.5456 74.2524   2
  19   1 -30 80.0470 79.0926   3
 -19   1  29 872.011 225.705   2
  19   1 -29 710.530 165.930   3
 -19   1  28 234.628 142.184   2
  19   1 -28 120.415 90.8205   3
 -19   1  27 104.552 125.573   2
  19  -1 -27 55.3056 86.1546   3
  19   1 -27 9.71038 68.4374   3
 -19   1  26 1544.85 288.065   2
  19  -1 -26 1504.97 240.504   3
  19   1 -26 1397.99 230.064   3
 -19   1  25 101.366 130.911   2
  19  -1 -25 192.054 124.072   3
  19   1 -25-18.6314 75.9529   3
 -19   1  24 1369.24 262.294   2
  19  -1 -24 899.790 194.830   3
  19   1 -24 1158.26 202.598   3
  19  -1 -23 1144.84 222.205   3
  19   1 -23 977.959 187.155   3
  19  -1 -22 271.657 129.769   3
  19   1 -22 350.442 139.975   3
  19  -1 -21 2073.72 297.788   3
  19   1 -21 2463.82 295.130   3
  19  -1 -20 5198.87 449.366   3
  19   1 -20 5448.32 427.315   3
  19  -1 -19 7382.08 523.697   3
  19   1 -19 7152.93 485.089   3
  19  -1 -18 4821.10 427.864   3
  19   1 -18 5205.51 413.388   3
  19  -1 -17 2463.61 298.809   3
  19   1 -17 2292.44 281.490   3
  19  -1 -16 4954.42 418.737   3
  19   1 -16 5006.96 405.406   3
  19  -1 -15 2597.31 312.207   3
  19   1 -15 2663.04 301.510   3
  19  -1 -14 80.9031 92.1852   3
  19   1 -14-18.0361 78.3957   3
  19  -1 -13 82.7686 78.8069   3
  19   1 -13 231.149 109.948   3
  19  -1 -12 149.758 138.141   3
  19   1 -12 105.876 103.615   3
  19  -1 -11 1211.47 219.560   3
  19   1 -11 862.036 171.236   3
  19  -1 -10 6012.82 450.745   3
  19   1 -10 5811.03 438.905   3
  19  -1  -9 767.803 180.473   3
  19   1  -9 760.872 176.594   3
  19  -1  -8 2078.51 276.889   3
  19   1  -8 1945.39 262.605   3
  19  -1  -7 184.058 101.275   3
  19   1  -7 76.6133 109.553   3
  19  -1  -6 1702.45 270.809   3
  19   1  -6 1440.63 239.008   3
  19  -1  -5 5122.04 425.850   3
  19   1  -5 5628.58 449.761   3
  19  -1  -4 9430.56 573.510   3
  19   1  -4 9470.71 579.470   3
  19  -1  -3 3641.13 375.829   3
  19   1  -3 3217.28 355.794   3
  19  -1  -2 5196.43 438.802   3
  19   1  -2 5268.19 447.506   3
  19  -1  -1 8071.88 544.244   3
  19   1  -1 8360.10 560.585   3
  19  -1   0 2749.58 323.208   3
  19   1   0 2522.04 308.759   3
  19  -1   1 351.860 137.622   3
  19   1   1 460.786 149.557   3
  19  -1   2 1910.96 283.694   3
  19   1   2 1412.67 240.938   3
  19  -1   3 1586.96 270.312   3
  19   1   3 1499.67 263.257   3
  19  -1   4 394.647 149.695   3
  19   1   4 385.363 160.083   3
  19   1   5 1914.12 305.228   3
  19  -1   5 1907.77 291.899   3
  19   1   6 549.605 176.776   3
  19  -1   6 438.774 156.775   3
  19   1   7 154.234 136.318   3
  19  -1   7 104.466 120.887   3
  19   1   8 66.9285 111.808   3
  19  -1   8 278.177 166.631   3
  19  -1   9-2.79081 109.723   3
  19   1   9-103.464 133.249   3
  19  -1  10 91.1624 142.841   3
  19  -1  11 777.793 225.903   3
  19   1  11 387.072 168.555   2
  19  -1  12 211.263 144.592   3
  19  -1  12 67.9262 95.9953   2
  19   1  12 13.2326 93.8208   2
  19  -1  13-186.536 153.649   3
  19  -1  13 42.5584 81.2847   2
  19   1  13 212.146 145.632   2
  19  -1  14 271.112 132.318   2
  19   1  14-49.0100 114.556   2
  19  -1  15 933.576 221.363   2
  19   1  15 1218.80 269.917   2
  19  -1  16-42.9697 75.3959   2
  19   1  16 52.4293 116.403   2
  19  -1  17 64.3544 86.7391   2
  19   1  17-33.0195 70.0283   2
  19  -1  18 209.915 132.175   2
  19   1  18 60.5578 99.3704   2
  19  -1  19-62.2391 75.7201   2
  19   1  19 32.6398 87.6275   2
  19  -1  20 88.4970 111.120   2
  19   1  20 330.813 175.372   2
 -19   3  31 172.492 125.695   2
 -19   3  30 47.7102 100.047   2
 -19   3  29 315.764 146.523   2
 -19   3  28 35.3875 86.8027   2
 -19   3  27-2.43028 80.4898   2
 -19   3  26 206.941 127.817   2
 -19   3  25 112.642 105.718   2
 -19   3  24 2905.74 382.270   2
 -19   3  23 298.644 159.710   2
  19   3 -23 161.140 85.0106   3
 -19   3  22 682.538 209.364   2
  19   3 -22 405.540 105.272   3
 -19   3  21 516.692 171.945   2
  19   3 -21 479.117 131.132   3
 -19   3  20 1998.73 301.808   2
  19  -3 -20 2062.53 304.802   3
  19   3 -20 1995.67 233.450   3
 -19   3  19 217.006 139.312   2
  19  -3 -19 189.327 135.511   3
  19   3 -19 41.4590 71.0925   3
  19  -3 -18 5372.24 474.531   3
 -19   3  18 5566.84 492.779   2
  19   3 -18 5268.24 378.553   3
  19  -3 -17 643.694 192.212   3
  19   3 -17 706.237 152.528   3
  19  -3 -16 1025.28 232.222   3
  19   3 -16 909.909 176.810   3
  19  -3 -15 1217.41 262.864   3
  19   3 -15 1016.48 183.014   3
  19  -3 -14 218.501 158.308   3
  19   3 -14 127.132 92.6451   3
  19  -3 -13 1069.58 232.650   3
  19   3 -13 990.768 183.363   3
  19  -3 -12 3113.18 351.138   3
  19   3 -12 3104.21 315.632   3
  19  -3 -11 387.497 160.632   3
  19   3 -11 308.276 116.423   3
  19  -3 -10 541.059 159.879   3
  19   3 -10 532.598 144.166   3
  19  -3  -9 1873.60 280.686   3
  19   3  -9 2153.80 275.690   3
  19  -3  -8 3090.38 348.764   3
  19   3  -8 2883.08 309.386   3
  19  -3  -7 242.541 136.530   3
  19   3  -7 250.972 124.750   3
  19  -3  -6 1819.12 266.406   3
  19   3  -6 2126.80 274.906   3
  19  -3  -5 153.223 97.1643   3
  19   3  -5-38.0893 93.9929   3
  19  -3  -4 1104.88 220.147   3
  19   3  -4 1192.68 220.193   3
  19   3  -3 243.172 157.883   3
  19  -3  -3 106.538 109.139   3
  19  -3  -2 4611.02 425.850   3
  19   3  -2 4326.20 413.139   3
  19   3  -1 877.302 196.843   3
  19  -3  -1 812.595 181.177   3
  19   3   0 58.0936 116.172   3
  19  -3   0 204.762 135.732   3
  19  -3   1 6492.53 516.670   3
  19   3   1 5508.25 486.384   3
  19   3   2 59.9030 95.4370   3
  19  -3   2 277.699 143.104   3
  19   3   3 4.17397 96.1737   3
  19  -3   3 143.250 109.379   3
  19  -3   4 248.252 124.247   3
  19  -3   5 250.453 131.812   3
  19  -3   6 729.611 201.488   3
  19   3   7-78.2959 119.417   2
  19  -3   7 94.6153 122.826   3
  19   3   8 614.555 199.565   2
  19  -3   8 743.715 222.665   3
  19   3   9 1215.35 274.079   2
  19  -3   9 1029.47 241.218   3
  19   3  10 70.1875 117.499   2
  19  -3  10 68.7543 97.0442   3
  19   3  11 1096.16 269.505   2
  19  -3  11 1079.68 250.894   3
  19  -3  12 237.108 127.844   3
  19   3  12 311.805 168.500   2
  19  -3  13-45.6993 89.8030   3
  19  -3  13 154.839 84.2968   2
  19   3  13 35.4786 83.9690   2
  19  -3  14 36.7446 75.6877   3
  19   3  14 35.2829 66.3220   2
  19  -3  15 120.745 88.4780   3
  19   3  15 6.81488 79.0088   2
  19  -3  16 136.193 77.8438   3
  19   3  16 185.946 138.374   2
  19   3  17 50.5745 79.7263   2
 -19   5  27 149.705 119.673   2
 -19   5  26 84.7796 114.258   2
 -19   5  25 66.9968 84.3632   2
 -19   5  24 452.451 173.498   2
 -19   5  23 388.749 140.405   2
 -19   5  22 78.8756 93.3340   2
 -19   5  21 185.258 125.305   2
 -19   5  20 1854.06 319.441   2
 -19   5  19 2016.43 341.624   2
 -19   5  18 27.7021 96.2784   2
 -19   5  17 298.794 180.412   2
  19  -5 -17 140.471 115.720   3
 -19   5  16 58.8310 115.712   2
  19  -5 -16-85.6673 107.713   3
  19   5 -15 1344.04 246.774   3
  19  -5 -15 677.407 210.202   3
  19  -5 -14 1834.45 313.250   3
  19   5 -14 2292.28 306.772   3
  19  -5 -13-52.1782 117.614   3
  19  -5 -12 1022.76 234.500   3
  19  -5 -11 207.592 140.302   3
  19  -5 -10 108.701 96.6669   3
  19  -5  -9 1031.61 227.370   3
  19  -5  -8 162.046 135.740   3
  19  -5  -7 12.6911 107.768   3
  19  -5  -6 107.969 112.447   3
  19  -5  -5 536.494 186.855   3
  19  -5  -4 2003.15 311.788   3
  19  -5  -3 1371.84 262.299   3
  19  -5  -2 628.077 199.780   3
  19  -5  -1 52.8248 95.0250   3
  19  -5   0 33.9185 96.9644   3
  19  -5   1 52.3689 95.3113   3
  19   5   2 269.447 152.695   2
  19  -5   2 314.343 145.219   3
  19   5   3 499.777 163.129   2
  19  -5   3 774.340 207.922   3
  19   5   4-59.1857 98.1198   2
  19  -5   4 372.988 168.620   3
  19   5   5 576.269 178.964   2
  19  -5   5 500.502 164.209   3
  19   5   6 239.513 137.325   2
  19  -5   6 277.957 130.837   3
  19   5   7 217.304 130.910   2
  19  -5   7 112.016 105.613   3
  19   5   8 87.6550 99.0109   2
  19  -5   8 180.344 122.997   3
  19   5   9-20.4702 83.9318   2
  19  -5   9 23.8667 87.6402   3
  19   5  10 208.426 138.775   2
  19  -5  10 132.990 98.5861   3
  19   5  11 185.993 117.554   2
  19  -5  11 218.953 136.831   3
  19   5  12 6.28437 104.391   2
  19  -5  12 234.414 140.709   3
 -19   7  22-94.5420 80.8477   2
 -19   7  21 242.638 146.824   2
 -19   7  20 200.984 137.247   2
 -19   7  19 152.093 125.179   2
 -19   7  18 114.623 113.352   2
 -19   7  17 232.957 169.744   2
  19  -7 -17 19.0226 72.1105   3
 -19   7  16 53.2118 98.7318   2
  19  -7 -16 130.432 112.777   3
  19  -7 -15 419.147 158.611   3
  19  -7 -14 147.720 102.197   3
  19  -7 -13-18.3676 68.5159   3
  19  -7 -12 774.741 205.214   3
  19  -7 -11 316.314 136.344   3
  19  -7 -10 580.215 182.567   3
  19   7  -9 10.4155 77.0121   2
  19  -7  -9-38.9336 80.3394   3
  19   7  -8-94.6794 119.425   2
  19  -7  -8-7.11831 61.9245   3
  19   7  -7 291.254 130.533   2
  19  -7  -7 156.781 80.7995   3
  19   7  -6-66.9439 105.293   2
  19  -7  -6 310.579 147.515   3
  19   7  -5 764.769 203.646   2
  19  -7  -5 831.856 208.518   3
  19   7  -4 550.123 188.934   2
  19  -7  -4 586.089 182.463   3
  19   7  -3 6.95929 68.7458   2
  19  -7  -3 185.763 100.731   3
  19   7  -2 70.6541 109.787   2
  19  -7  -2 242.591 131.038   3
  19   7  -1 1298.79 273.784   2
  19  -7  -1 1358.54 260.874   3
  19   7   0 105.057 131.775   2
  19  -7   0 141.791 122.291   3
  19   7   1 570.395 201.386   2
  19  -7   1 733.277 198.434   3
  19   7   2 28.6822 89.0835   2
  19  -7   2 54.1931 79.1340   3
  19   7   3 94.0174 134.415   2
  19  -7   3-9.08983 73.6562   3
  19   7   4 55.9142 102.061   2
  19  -7   4 80.1076 93.5745   3
  19   7   5 306.942 173.392   2
  19   7   6 161.261 140.907   2
  19   7   7 299.634 160.226   2
  20   0 -32 942.851 198.939   3
  20   0 -31 87.9498 98.2104   3
  20   0 -30 122.747 94.7749   3
  20   0 -29-10.7332 71.2450   3
  20   0 -28 254.342 116.042   3
  20   0 -27 108.293 91.7852   3
  20   0 -26 346.689 128.298   3
  20   0 -25 140.457 110.551   3
  20   0 -24 1992.34 278.906   3
  20   0 -23 64.9911 90.9950   3
  20   0 -22 303.635 114.650   3
  20   0 -21-61.0884 94.9884   3
  20   0 -20 7444.37 522.176   3
  20   0 -19 112.034 139.572   3
  20   0 -18 1366.19 259.274   3
  20   0 -17 861.415 244.445   3
  20   0 -16 80347.3 1690.16   3
  20   0 -15 1145.03 293.903   3
  20   0 -14 55487.2 1402.19   3
  20   0 -13 310.633 186.190   3
  20   0 -12 2852.42 330.190   3
  20   0 -11-10.9227 77.7904   3
  20   0 -10 1744.90 269.013   3
  20   0  -9-64.5866 78.0426   3
  20   0  -8 19.1375 84.7797   3
  20   0  -7-127.986 104.254   3
  20   0  -6 59.2102 83.3258   3
  20   0  -5-17.6411 86.2233   3
  20   0  -4 1488.82 248.152   3
  20   0  -3 126.007 121.229   3
  20   0  -2 2110.58 298.676   3
  20   0  -1 3.31074 93.7085   3
  20   0   0 1029.18 211.404   3
  20   0   1-162.440 143.563   3
  20   0   2 2102.34 308.910   3
  20   0   3 53.9222 98.6417   3
  20   0   4 7251.62 572.305   3
  20   0   5 27.0933 111.158   3
  20   0   6 1082.14 249.258   3
  20   0   7 168.765 160.811   3
  20   0   8-131.374 129.892   3
  20   0   9-172.839 157.599   3
  20   0  10-1.86871 121.543   3
  20   0  11 15.3014 107.680   3
  20   0  12 1163.47 266.218   3
  20   0  12 1764.36 327.322   2
  20   0  13 96.9265 128.407   2
  20   0  14 261.711 149.354   2
  20   0  15-59.1144 91.9370   2
  20   0  16 317.946 148.391   2
  20   0  17-35.2994 69.4092   2
  20   0  18 844.567 243.561   2
  20   0  19 65.4535 99.1930   2
  20   0  20 1457.34 316.440   2
 -20   2  33 85.0348 116.895   2
 -20   2  32 152.985 125.852   2
 -20   2  31-10.0225 65.0279   2
 -20   2  30 233.535 133.701   2
 -20   2  29 74.1888 88.6180   2
 -20   2  28 162.133 102.592   2
 -20   2  27 48.0051 106.291   2
 -20   2  26 126.270 139.475   2
  20  -2 -26 66.8358 104.208   3
  20   2 -26 135.014 81.8640   3
 -20   2  25 744.200 200.853   2
  20  -2 -25 797.688 195.565   3
  20   2 -25 994.930 185.106   3
  20  -2 -24 4969.07 457.484   3
  20   2 -24 5278.31 411.998   3
 -20   2  24 5281.14 512.446   2
 -20   2  23 265.961 153.263   2
  20  -2 -23 209.627 130.927   3
  20   2 -23 139.635 106.789   3
  20  -2 -22 1245.20 247.057   3
  20   2 -22 1353.48 211.208   3
  20  -2 -21 2034.45 298.135   3
  20   2 -21 1814.01 242.905   3
  20  -2 -20 2345.32 316.432   3
  20   2 -20 2593.64 289.658   3
  20  -2 -19 768.680 196.755   3
  20   2 -19 753.922 161.161   3
  20  -2 -18 810.509 200.973   3
  20   2 -18 816.290 171.365   3
  20  -2 -17 343.922 165.480   3
  20   2 -17 150.302 129.405   3
  20  -2 -16 13842.7 744.457   3
  20   2 -16 13753.3 666.114   3
  20  -2 -15 7218.76 526.622   3
  20   2 -15 7550.68 500.472   3
  20  -2 -14 3888.39 391.530   3
  20   2 -14 3457.52 348.554   3
  20  -2 -13 185.814 120.676   3
  20   2 -13 165.299 123.666   3
  20  -2 -12 4972.36 442.677   3
  20   2 -12 4261.57 382.322   3
  20  -2 -11 804.631 211.063   3
  20   2 -11 780.498 210.734   3
  20  -2 -10 5385.23 462.078   3
  20   2 -10 5847.63 462.263   3
  20  -2  -9 11186.3 654.484   3
  20   2  -9 10680.1 618.395   3
  20  -2  -8 1239.92 241.089   3
  20   2  -8 1001.38 228.050   3
  20  -2  -7 10869.8 638.650   3
  20   2  -7 10403.9 620.368   3
  20  -2  -6 8248.02 570.099   3
  20   2  -6 9641.24 593.081   3
  20  -2  -5 1443.04 251.427   3
  20   2  -5 1406.21 252.249   3
  20  -2  -4 5627.67 467.121   3
  20   2  -4 5964.33 480.009   3
  20  -2  -3-49.8101 109.128   3
  20   2  -3 165.550 152.109   3
  20  -2  -2-122.508 119.243   3
  20   2  -2 208.316 136.142   3
  20  -2  -1 217.330 135.990   3
  20   2  -1 264.374 121.762   3
  20  -2   0 167.956 114.915   3
  20   2   0 339.396 162.932   3
  20   2   1 163.776 124.395   3
  20  -2   1 54.1710 87.0181   3
  20   2   2 249.973 136.849   3
  20  -2   2 487.842 168.817   3
  20   2   3 57.7841 98.9154   3
  20  -2   3 107.825 131.781   3
  20   2   4-55.5277 129.700   3
  20  -2   4-116.683 118.572   3
  20   2   5-110.448 145.738   3
  20  -2   5-143.125 121.649   3
  20   2   6-197.335 126.956   3
  20  -2   6-138.273 144.766   3
  20   2   7-93.7455 144.040   3
  20  -2   7 128.391 133.474   3
  20  -2   8 237.783 141.526   3
  20   2   9 777.319 233.788   2
  20  -2   9 887.246 239.254   3
  20   2  10 9.74866 112.867   2
  20  -2  10 164.329 133.489   3
  20  -2  11 290.469 148.240   3
  20   2  11 256.824 160.089   2
  20  -2  12-15.4997 89.5418   3
  20   2  12 44.7363 79.6970   2
  20  -2  13 229.099 143.284   3
  20  -2  13 118.260 90.1533   2
  20   2  13 343.036 178.548   2
  20  -2  14-77.3085 110.043   3
  20  -2  14-83.1125 103.407   2
  20   2  14-56.3181 67.2102   2
  20  -2  15 211.875 125.540   3
  20  -2  15 169.137 99.8049   2
  20   2  15 154.816 132.373   2
  20  -2  16 922.648 208.605   2
  20   2  16 1291.42 309.257   2
  20   2  17 48.5551 122.216   2
 -20   4  29 42.6346 76.1021   2
 -20   4  28 90.6377 100.843   2
 -20   4  27 227.467 128.648   2
 -20   4  26 201.430 121.125   2
 -20   4  25 336.401 156.993   2
 -20   4  24 246.386 142.682   2
 -20   4  23 28.4390 88.1580   2
 -20   4  22 584.935 194.354   2
 -20   4  21 252.067 144.659   2
 -20   4  20 296.435 152.484   2
  20  -4 -20 314.266 136.604   3
 -20   4  19 2043.96 324.463   2
  20  -4 -19 2218.43 332.699   3
  20   4 -19 2543.02 285.212   3
  20  -4 -18 1100.54 238.122   3
  20   4 -18 1728.54 242.459   3
  20  -4 -17 600.645 200.043   3
  20   4 -17 1002.35 202.159   3
  20  -4 -16 1799.63 314.493   3
  20   4 -16 2252.88 283.410   3
  20  -4 -15 6169.49 538.810   3
  20   4 -15 7217.94 485.607   3
  20  -4 -14 258.945 161.357   3
  20   4 -14 170.295 118.692   3
  20  -4 -13 177.666 133.842   3
  20   4 -13 71.1612 104.529   3
  20  -4 -12 1454.85 272.346   3
  20   4 -12 1693.32 249.776   3
  20  -4 -11 246.850 145.641   3
  20   4 -11 637.087 176.518   3
  20  -4 -10 4692.98 455.739   3
  20   4 -10 4936.50 422.299   3
  20   4  -9 202.415 134.371   3
  20  -4  -9 98.4484 126.598   3
  20   4  -8 1056.64 209.878   3
  20  -4  -8 885.278 218.179   3
  20   4  -7 1466.23 234.419   3
  20  -4  -7 1441.46 263.695   3
  20  -4  -6 2030.21 307.200   3
  20   4  -6 1991.27 293.535   3
  20   4  -5 1192.38 225.302   3
  20  -4  -5 1417.07 266.476   3
  20   4  -4-7.67094 78.3324   3
  20  -4  -4 31.7672 99.0292   3
  20   4  -3 390.835 158.334   3
  20  -4  -3 415.491 160.614   3
  20   4  -2 227.070 118.942   3
  20  -4  -2 289.159 138.652   3
  20  -4  -1 162.614 114.192   3
  20  -4   0 1601.61 278.204   3
  20  -4   1 222.956 152.813   3
  20  -4   2 844.689 238.548   3
  20  -4   3 2068.00 319.149   3
  20  -4   4 172.369 110.136   3
  20   4   5 114.721 124.704   2
  20  -4   5 162.984 119.771   3
  20   4   6 236.610 138.954   2
  20  -4   6 106.266 103.227   3
  20   4   7 360.160 161.753   2
  20  -4   7 389.083 172.159   3
  20   4   8 633.160 203.591   2
  20  -4   8 523.709 177.179   3
  20   4   9 229.686 158.280   2
  20  -4   9 347.944 158.027   3
  20   4  10 804.386 228.277   2
  20  -4  10 762.134 214.883   3
  20   4  11 203.506 153.852   2
  20  -4  11 192.843 132.371   3
  20   4  12 63.8787 121.867   2
  20  -4  12 96.5191 113.076   3
  20  -4  13-9.41164 67.8866   3
  20   4  13 31.9328 96.3729   2
  20  -4  14-59.7414 92.8931   3
  20  -4  15-124.319 121.748   3
 -20   6  24 98.2376 104.725   2
 -20   6  23 107.104 123.273   2
 -20   6  22 96.0458 88.6154   2
 -20   6  21 295.319 162.266   2
 -20   6  20 160.551 129.331   2
 -20   6  19 117.722 124.786   2
  20  -6 -19 81.1607 108.416   3
 -20   6  18 814.111 223.462   2
  20  -6 -18 832.840 215.425   3
  20  -6 -17 36.8476 106.569   3
  20  -6 -16 553.819 187.353   3
  20  -6 -15 51.2937 88.4364   3
  20  -6 -14-1.70972 86.1575   3
  20  -6 -13-55.6669 112.915   3
  20  -6 -12 119.910 121.709   3
  20  -6 -11 103.814 97.2960   3
  20  -6 -10 77.6196 110.001   3
  20  -6  -9 2175.60 334.962   3
  20  -6  -8 410.450 187.325   3
  20  -6  -7 1084.56 254.619   3
  20  -6  -6 1285.03 265.147   3
  20  -6  -5 691.731 192.527   3
  20  -6  -4 202.652 151.814   3
  20  -6  -3-51.2769 108.616   3
  20   6  -2 56.4568 74.0716   2
  20  -6  -2 228.187 117.668   3
  20   6  -1 22.5907 73.0315   2
  20  -6  -1-69.3988 99.3702   3
  20   6   0 34.9174 97.8482   2
  20  -6   0-48.3506 84.3466   3
  20   6   1 776.698 230.943   2
  20  -6   1 783.263 204.580   3
  20   6   2-116.118 126.915   2
  20  -6   2-79.7213 98.4410   3
  20   6   3 450.786 167.119   2
  20  -6   3 507.540 171.199   3
  20   6   4 328.839 140.487   2
  20  -6   4 401.128 169.602   3
  20   6   5 144.177 104.610   2
  20  -6   5 287.359 132.710   3
  20   6   6 288.928 155.696   2
  20  -6   6 286.589 154.356   3
  20   6   7-35.5626 92.4165   2
  20  -6   7-56.3588 74.3538   3
  20   6   8 48.6652 84.1758   2
  20  -8 -12-42.3938 83.3764   3
  20  -8 -11 79.3460 81.6764   3
  20  -8 -10 164.172 99.9154   3
  20  -8  -9 172.475 96.8304   3
  20  -8  -8-26.4089 71.4540   3
  20  -8  -7 61.6687 97.7384   3
  20  -8  -6 210.315 133.718   3
  20   8  -5 208.017 128.035   2
  20  -8  -5 225.023 127.078   3
  20   8  -4-150.469 124.114   2
  20  -8  -4 94.5795 84.6899   3
  20   8  -3 193.329 135.536   2
  20  -8  -3 155.949 104.458   3
  20   8  -2 15.5024 68.0562   2
  20  -8  -2 23.8771 84.7697   3
  20   8  -1-221.127 138.959   2
  20  -8  -1 288.730 152.421   3
  20   8   0 115.562 117.266   2
  20   8   1 183.211 161.550   2
  20   8   2 281.657 143.615   2
  21  -1 -35-54.8356 62.8194   3
 -21   1  34 189.861 138.576   2
  21  -1 -34 14.9236 66.2981   3
 -21   1  33 1.18077 80.1607   2
  21  -1 -33-21.7678 66.3794   3
  21  -1 -32 163.680 108.986   3
  21  -1 -31 126.362 98.5252   3
  21  -1 -30 102.887 85.7797   3
  21   1 -30 220.575 119.090   3
  21  -1 -29 374.512 158.040   3
  21   1 -29 278.516 105.127   3
  21  -1 -28 121.653 96.1764   3
  21   1 -28 34.8834 58.8046   3
  21  -1 -27 271.707 135.917   3
  21   1 -27-48.2123 60.2786   3
  21  -1 -26 1728.11 287.814   3
  21   1 -26 1634.15 254.785   3
  21  -1 -25-54.4288 75.4280   3
  21   1 -25 86.2225 66.5476   3
  21  -1 -24 216.553 116.107   3
  21   1 -24 274.332 93.3489   3
  21  -1 -23 418.960 157.742   3
  21   1 -23 248.688 122.441   3
  21  -1 -22 50.3492 95.9747   3
  21   1 -22 221.035 124.493   3
  21  -1 -21 240.612 127.085   3
  21   1 -21 397.869 158.385   3
  21  -1 -20 922.379 209.050   3
  21   1 -20 1262.92 237.435   3
  21  -1 -19 6103.73 494.380   3
  21   1 -19 5724.45 462.962   3
  21  -1 -18 341.896 153.739   3
  21   1 -18 97.5146 113.735   3
  21  -1 -17 423.359 192.627   3
  21   1 -17 173.988 147.755   3
  21  -1 -16 8771.69 601.064   3
  21   1 -16 8948.70 585.635   3
  21  -1 -15 41985.5 1273.92   3
  21   1 -15 42014.1 1238.88   3
  21  -1 -14 3245.17 387.981   3
  21   1 -14 2671.66 332.705   3
  21  -1 -13 4523.62 444.121   3
  21   1 -13 4207.55 410.801   3
  21  -1 -12 2336.57 350.537   3
  21   1 -12 2056.90 315.270   3
  21  -1 -11 44977.8 1319.12   3
  21   1 -11 45537.1 1298.31   3
  21  -1 -10 905.137 228.985   3
  21   1 -10 825.363 211.986   3
  21  -1  -9 4728.41 437.193   3
  21   1  -9 4791.18 424.438   3
  21  -1  -8 4886.33 438.847   3
  21   1  -8 4940.89 440.783   3
  21  -1  -7 666.221 181.325   3
  21   1  -7 729.918 186.143   3
  21  -1  -6-185.998 137.738   3
  21   1  -6-16.4615 93.2178   3
  21  -1  -5 519.485 175.429   3
  21   1  -5 531.472 157.122   3
  21  -1  -4 4314.59 418.990   3
  21   1  -4 4523.79 427.057   3
  21  -1  -3 731.623 207.413   3
  21   1  -3 755.115 201.952   3
  21  -1  -2 270.834 135.842   3
  21   1  -2 231.646 130.891   3
  21  -1  -1-134.345 118.252   3
  21   1  -1-71.3086 135.252   3
  21  -1   0 172.335 132.024   3
  21   1   0 157.252 143.551   3
  21  -1   1 447.369 167.193   3
  21   1   1 414.235 163.303   3
  21  -1   2 185.785 132.225   3
  21   1   2 300.383 138.333   3
  21  -1   3 2610.11 356.285   3
  21   1   3 2600.38 359.595   3
  21   1   4 12.7549 93.6457   3
  21  -1   4-15.4609 97.5462   3
  21   1   5 119.790 136.938   3
  21  -1   5 282.492 152.799   3
  21   1   6 353.107 170.287   3
  21  -1   6 535.417 193.953   3
  21   1   7-42.8565 106.629   3
  21  -1   7 138.320 143.879   3
  21   1   8 23.9215 111.909   3
  21  -1   8 40.7980 101.930   3
  21  -1   9 201.604 169.828   3
  21   1   9 105.990 124.287   3
  21  -1  10 622.133 208.604   3
  21  -1  11-42.8769 118.022   3
  21   1  11-36.0591 92.4164   2
  21  -1  12 175.161 100.512   3
  21  -1  12 406.577 171.071   2
  21   1  12 296.949 147.080   2
  21  -1  13-70.6520 90.2300   3
  21  -1  13 147.458 114.489   2
  21   1  13 45.2253 78.5708   2
  21  -1  14 512.718 180.443   2
  21   1  14 436.699 159.368   2
  21  -1  15 125.707 93.0442   2
  21   1  15 301.727 182.157   2
  21  -1  16-66.5188 88.9344   2
  21   1  16 74.9609 108.037   2
  21  -1  17 137.024 111.287   2
  21   1  17 30.5117 77.5598   2
  21  -1  18 32.4727 75.7057   2
  21  -1  19 8.14579 59.2741   2
 -21   3  30 67.0802 90.0428   2
 -21   3  29 193.442 109.885   2
 -21   3  28 151.499 118.714   2
 -21   3  27 155.569 112.589   2
 -21   3  26 205.486 127.088   2
  21  -3 -26 122.454 134.033   3
 -21   3  25 736.275 197.836   2
  21  -3 -25 479.602 163.665   3
 -21   3  24 361.511 177.326   2
  21  -3 -24 513.350 169.011   3
 -21   3  23-123.841 92.5796   2
  21  -3 -23 2.12115 94.5861   3
  21   3 -23 61.2961 72.1760   3
  21  -3 -22 206.259 135.997   3
  21   3 -22 176.852 94.8545   3
  21  -3 -21 1779.92 302.206   3
  21   3 -21 1825.62 239.668   3
  21  -3 -20 94.1211 132.567   3
  21   3 -20 181.524 109.122   3
  21  -3 -19 2975.28 390.890   3
  21   3 -19 2845.55 304.137   3
  21  -3 -18 3999.74 439.011   3
  21   3 -18 3952.86 362.781   3
  21  -3 -17 5226.56 487.712   3
  21   3 -17 5313.87 425.729   3
  21  -3 -16 4504.94 458.101   3
  21   3 -16 4153.36 377.290   3
  21  -3 -15 1791.66 292.511   3
  21   3 -15 1875.42 260.022   3
  21  -3 -14 223.982 136.177   3
  21   3 -14 260.464 136.358   3
  21  -3 -13 5270.95 484.818   3
  21   3 -13 5773.16 456.273   3
  21  -3 -12 3203.86 385.233   3
  21   3 -12 2958.02 334.441   3
  21  -3 -11 4205.05 431.433   3
  21   3 -11 4458.90 404.708   3
  21  -3 -10 2144.53 317.805   3
  21   3 -10 2081.06 287.010   3
  21  -3  -9 3010.07 368.643   3
  21   3  -9 3251.17 362.188   3
  21  -3  -8 4016.48 418.948   3
  21   3  -8 4345.84 406.796   3
  21  -3  -7 243.539 136.386   3
  21   3  -7 579.322 178.593   3
  21  -3  -6 1152.96 237.940   3
  21   3  -6 827.286 200.064   3
  21  -3  -5 2436.52 339.131   3
  21   3  -5 2593.94 336.103   3
  21  -3  -4 1174.16 235.424   3
  21   3  -4 999.234 226.489   3
  21   3  -3 714.163 177.817   3
  21  -3  -3 979.938 232.147   3
  21   3  -2 172.857 110.186   3
  21  -3  -2 324.354 153.809   3
  21   3  -1 521.794 169.954   3
  21  -3  -1 778.608 208.253   3
  21   3   0 418.070 152.532   3
  21  -3   0 622.436 210.139   3
  21   3   1 1835.14 303.372   3
  21  -3   1 2432.12 341.380   3
  21   3   2 354.526 168.341   3
  21  -3   2 460.989 184.212   3
  21   3   3-14.1355 119.771   3
  21  -3   3 226.458 155.993   3
  21  -3   4 136.464 130.081   3
  21  -3   5 187.364 135.096   3
  21  -3   6 202.220 145.851   3
  21   3   7 251.487 162.637   2
  21  -3   7 248.647 150.215   3
  21   3   8 354.699 148.371   2
  21  -3   8 250.712 153.408   3
  21   3   9 57.6586 75.8248   2
  21  -3   9 304.981 164.322   3
  21   3  10-58.4450 119.746   2
  21  -3  10 20.7955 70.5178   3
  21   3  11 29.2484 67.3095   2
  21  -3  11 211.180 133.591   3
  21  -3  12 50.0582 103.048   3
  21   3  12-25.1138 79.1739   2
  21  -3  13 468.602 176.337   3
  21   3  13 324.974 152.403   2
  21  -3  14-53.2267 89.8023   3
  21   3  14 36.4457 111.279   2
  21  -3  15 463.592 189.491   3
 -21   5  26 225.458 133.011   2
 -21   5  25 397.104 183.220   2
 -21   5  24 2.86568 81.0278   2
 -21   5  23 136.574 118.615   2
 -21   5  22 768.524 230.623   2
  21  -5 -22 609.784 195.729   3
 -21   5  21 511.360 189.682   2
  21  -5 -21 647.963 212.435   3
 -21   5  20 850.092 225.436   2
  21  -5 -20 1056.07 263.192   3
  21  -5 -19 157.597 132.032   3
  21  -5 -18 473.435 162.026   3
  21  -5 -17 110.978 97.7630   3
  21  -5 -16 28.5799 120.719   3
  21   5 -15 237.382 108.794   3
  21  -5 -15 65.4060 109.772   3
  21   5 -14 71.2380 71.9585   3
  21  -5 -14-77.9134 105.212   3
  21   5 -13 118.484 109.199   3
  21  -5 -13 99.0587 130.636   3
  21   5 -12 1204.40 236.654   3
  21  -5 -12 783.047 225.810   3
  21   5 -11 67.9882 103.835   3
  21  -5 -11 89.3205 121.909   3
  21  -5 -10 2038.69 337.042   3
  21  -5  -9 1938.28 316.120   3
  21  -5  -8 340.744 167.947   3
  21  -5  -7 418.313 179.135   3
  21  -5  -6 258.230 129.410   3
  21  -5  -5 759.779 191.096   3
  21  -5  -4 274.030 142.589   3
  21  -5  -3 24.7725 93.8338   3
  21  -5  -2 412.480 168.589   3
  21  -5  -1 1022.41 241.746   3
  21  -5   0 1192.01 251.648   3
  21  -5   1 505.199 174.228   3
  21   5   2 699.720 227.369   2
  21  -5   2 899.881 227.679   3
  21   5   3 103.694 138.028   2
  21  -5   3 88.9975 110.989   3
  21   5   4 428.422 178.409   2
  21  -5   4 488.744 169.700   3
  21   5   5 150.166 125.376   2
  21  -5   5 133.047 120.200   3
  21   5   6 47.8794 89.9549   2
  21  -5   6 74.7258 99.7273   3
  21   5   7-18.2532 91.7452   2
  21  -5   7-44.6600 101.975   3
  21   5   8 245.827 146.075   2
  21  -5   8 251.112 143.399   3
  21   5   9 211.142 142.329   2
  21  -5   9 575.965 189.253   3
  21  -5  10 1470.75 297.843   3
  21  -5  11 650.611 203.618   3
 -21   7  21 172.614 153.691   2
 -21   7  20 255.936 168.526   2
  21  -7 -17 916.097 228.423   3
  21  -7 -16 175.502 125.801   3
  21  -7 -15 441.620 174.941   3
  21  -7 -14 471.043 185.239   3
  21  -7 -13 564.410 202.592   3
  21  -7 -12 51.9379 97.4146   3
  21  -7 -11 215.269 134.639   3
  21  -7 -10 147.090 122.666   3
  21  -7  -9 508.166 190.490   3
  21   7  -8 730.639 218.533   2
  21  -7  -8 552.931 167.638   3
  21   7  -7 149.510 116.912   2
  21  -7  -7 116.554 111.943   3
  21   7  -6 332.543 149.666   2
  21  -7  -6 462.299 171.999   3
  21   7  -5 200.265 121.789   2
  21  -7  -5 172.521 124.002   3
  21   7  -4 120.180 117.256   2
  21  -7  -4 60.9323 68.9094   3
  21   7  -3 203.290 109.902   2
  21  -7  -3 5.07611 70.7333   3
  21   7  -2 184.365 111.990   2
  21  -7  -2 138.971 121.213   3
  21   7  -1 91.5288 79.7637   2
  21  -7  -1 66.8901 84.3330   3
  21   7   0 93.3688 133.446   2
  21  -7   0 177.552 117.028   3
  21   7   1 78.8086 95.1711   2
  21  -7   1 110.551 105.182   3
  21   7   2 128.830 100.308   2
  21  -7   2-128.656 123.301   3
  21   7   3 64.7261 94.0142   2
  21  -7   3 268.105 146.525   3
  22   0 -32 278.819 117.398   3
  22   0 -31 45.2579 64.2171   3
  22   0 -30 116.200 97.1172   3
  22   0 -29-91.3125 113.963   3
  22   0 -28 342.236 124.892   3
  22   0 -27 146.056 94.1242   3
  22   0 -26 1329.17 246.172   3
  22   0 -25 60.5494 68.9905   3
  22   0 -24 25.0680 80.5649   3
  22   0 -23-52.5208 90.9612   3
  22   0 -22 4917.50 453.604   3
  22   0 -21 67.4737 123.716   3
  22   0 -20 1119.62 228.962   3
  22   0 -19 210.136 138.428   3
  22   0 -18 2490.08 335.282   3
  22   0 -17 71.1978 116.662   3
  22   0 -16 550.454 171.380   3
  22   0 -15 77.1442 99.4552   3
  22   0 -14 456.037 163.781   3
  22   0 -13 86.7284 120.204   3
  22   0 -12 7026.70 535.387   3
  22   0 -11-29.2592 94.9236   3
  22   0 -10 6650.46 516.636   3
  22   0  -9-224.874 174.480   3
  22   0  -8 394.364 150.158   3
  22   0  -7-118.770 107.679   3
  22   0  -6 226.187 143.317   3
  22   0  -5 190.129 150.113   3
  22   0  -4 8721.86 606.225   3
  22   0  -3 68.8570 119.011   3
  22   0  -2 271.711 153.796   3
  22   0  -1 63.3812 97.2213   3
  22   0   0 18.3686 111.975   3
  22   0   1-211.183 153.634   3
  22   0   2 3591.91 414.450   3
  22   0   3 118.514 168.837   3
  22   0   4 2876.86 384.539   3
  22   0   5 223.080 175.772   3
  22   0   6 129.445 172.105   3
  22   0   7 75.6223 97.1174   3
  22   0   8 113.412 124.165   3
  22   0   9 141.650 152.056   3
  22   0  10 122.440 125.165   3
  22   0  11 26.2071 83.9923   3
  22   0  12-42.8515 63.6571   2
  22   0  13 124.854 109.081   2
  22   0  14 138.764 118.687   2
  22   0  15-22.1916 82.5353   2
  22   0  16 371.503 168.987   2
  22   0  17 124.279 125.205   2
  22   0  18 182.407 112.243   2
  22  -2 -35 155.425 103.443   3
  22  -2 -34 63.6170 92.5773   3
  22  -2 -33 46.2636 84.7117   3
  22  -2 -32 15.6854 70.4796   3
 -22   2  31-49.9639 95.0625   2
  22  -2 -31-11.6678 86.2610   3
 -22   2  30 131.903 110.842   2
  22  -2 -30 99.3764 111.724   3
  22  -2 -29 66.2932 88.8944   3
  22  -2 -28 387.097 170.459   3
  22  -2 -27 300.853 150.548   3
  22  -2 -26 208.487 124.540   3
  22   2 -26 66.7021 100.916   3
  22   2 -25 1658.37 246.069   3
  22  -2 -25 1779.19 299.361   3
  22  -2 -24 601.479 205.693   3
  22   2 -24 431.335 144.117   3
  22  -2 -23 5138.25 496.054   3
  22   2 -23 5137.74 430.665   3
  22  -2 -22 366.907 191.541   3
  22   2 -22 418.183 147.718   3
  22  -2 -21 7054.34 571.495   3
  22   2 -21 7080.26 500.532   3
  22  -2 -20 358.440 159.473   3
  22   2 -20 368.606 128.654   3
  22  -2 -19 12.4296 106.407   3
  22   2 -19 45.2157 71.5891   3
  22  -2 -18 2308.08 326.663   3
  22   2 -18 2336.08 296.255   3
  22  -2 -17-31.7381 127.948   3
  22   2 -17 243.860 124.655   3
  22  -2 -16-150.810 126.559   3
  22   2 -16 50.2704 93.5568   3
  22  -2 -15 49.0090 125.466   3
  22   2 -15 174.011 117.912   3
  22  -2 -14 1901.16 284.435   3
  22   2 -14 2004.60 281.959   3
  22  -2 -13 252.517 137.754   3
  22   2 -13 505.568 173.664   3
  22  -2 -12 857.936 230.464   3
  22   2 -12 1025.36 218.226   3
  22  -2 -11 7534.22 567.927   3
  22   2 -11 6972.82 532.050   3
  22  -2 -10 279.300 126.290   3
  22   2 -10 295.534 139.927   3
  22  -2  -9 261.685 131.935   3
  22   2  -9 179.047 101.929   3
  22  -2  -8 63.0443 138.325   3
  22   2  -8 76.3773 98.0501   3
  22  -2  -7 1296.75 271.923   3
  22   2  -7 1563.84 272.493   3
  22  -2  -6 4992.28 470.572   3
  22   2  -6 5120.63 478.480   3
  22  -2  -5 14386.9 775.998   3
  22   2  -5 14243.2 771.018   3
  22  -2  -4 421.138 164.177   3
  22   2  -4 668.042 221.665   3
  22  -2  -3 1141.29 257.319   3
  22   2  -3 926.336 205.810   3
  22  -2  -2 1094.22 240.088   3
  22   2  -2 1235.92 251.492   3
  22  -2  -1 66.7306 118.294   3
  22   2  -1 138.627 119.557   3
  22  -2   0-54.3620 94.5596   3
  22   2   0-53.1308 97.2242   3
  22   2   1 830.065 220.261   3
  22  -2   1 627.016 192.999   3
  22   2   2 1127.11 260.169   3
  22  -2   2 1255.17 257.992   3
  22   2   3-39.8779 108.272   3
  22  -2   3-174.283 144.373   3
  22   2   4 158.980 117.900   3
  22  -2   4 194.577 134.023   3
  22   2   5 1433.85 290.751   3
  22  -2   5 1266.44 257.145   3
  22   2   6 311.161 187.826   3
  22  -2   6 320.160 170.014   3
  22   2   7 961.323 238.750   3
  22  -2   7 1213.77 279.335   3
  22  -2   8 244.047 134.551   3
  22   2   9 153.419 144.991   2
  22  -2   9 126.233 108.390   3
  22  -2  10 243.821 162.479   3
  22   2  10 132.303 90.3876   2
  22  -2  11 245.983 143.219   3
  22   2  11 300.098 151.543   2
  22  -2  12 164.114 121.303   3
  22   2  12-5.52474 81.7612   2
  22  -2  13 132.172 113.729   3
  22  -2  13-49.0341 76.0792   2
  22   2  13 148.652 90.6261   2
  22  -2  14 225.091 168.004   3
  22  -2  14-44.5775 71.6411   2
  22   2  14 156.391 138.741   2
  22  -2  15 134.260 102.389   2
 -22   4  28 74.1937 114.392   2
 -22   4  27 44.5057 65.0544   2
  22  -4 -27 46.8607 94.8386   3
 -22   4  26 125.736 127.840   2
  22  -4 -26 195.051 143.042   3
 -22   4  25 274.767 152.054   2
  22  -4 -25-14.1614 96.2356   3
 -22   4  24 115.181 111.940   2
  22  -4 -24 292.028 146.135   3
  22  -4 -23 1329.68 275.928   3
  22  -4 -22 57.4799 89.3700   3
  22  -4 -21 51.1670 84.3070   3
  22  -4 -20 101.516 131.880   3
  22  -4 -19 238.481 165.647   3
  22   4 -19 353.437 122.318   3
  22  -4 -18 424.463 183.311   3
  22   4 -18 468.990 143.307   3
  22  -4 -17 219.706 147.382   3
  22   4 -17 222.372 121.937   3
  22  -4 -16 177.339 145.738   3
  22   4 -16 262.844 117.543   3
  22  -4 -15 1093.15 248.232   3
  22   4 -15 1465.43 238.208   3
  22  -4 -14 680.634 215.095   3
  22   4 -14 815.219 196.573   3
  22  -4 -13 931.736 240.719   3
  22   4 -13 873.286 192.605   3
  22  -4 -12 1593.62 304.197   3
  22   4 -12 1440.54 241.156   3
  22  -4 -11 1857.17 307.216   3
  22   4 -11 2492.45 321.611   3
  22   4 -10 405.121 161.212   3
  22  -4 -10 316.105 161.168   3
  22   4  -9 168.155 132.561   3
  22  -4  -9 320.943 163.038   3
  22  -4  -8 3580.31 423.986   3
  22   4  -8 3356.24 377.042   3
  22   4  -7 1188.88 232.698   3
  22  -4  -7 1005.07 240.684   3
  22   4  -6-12.9568 86.5998   3
  22  -4  -6 180.681 144.414   3
  22   4  -5 231.902 87.7495   3
  22  -4  -5 561.031 189.869   3
  22   4  -4-53.1422 101.768   3
  22  -4  -4-45.3420 113.516   3
  22   4  -3 377.914 152.011   3
  22  -4  -3 199.276 119.764   3
  22   4  -2 63.2821 79.7579   3
  22  -4  -2 57.7451 100.914   3
  22  -4  -1 860.555 224.335   3
  22  -4   0 361.969 162.366   3
  22  -4   1 509.975 183.515   3
  22  -4   2 2118.72 343.747   3
  22  -4   3 211.516 153.960   3
  22  -4   4 425.259 167.582   3
  22   4   5 48.9265 73.8213   2
  22  -4   5 71.8978 106.527   3
  22   4   6 80.8642 123.687   2
  22  -4   6-26.7388 91.1101   3
  22   4   7 362.924 161.304   2
  22  -4   7 437.110 157.902   3
  22   4   8 140.580 119.968   2
  22  -4   8-132.981 135.172   3
  22   4   9 77.1364 84.9074   2
  22  -4   9 339.486 183.270   3
  22   4  10 133.333 137.907   2
  22  -4  10-14.7324 86.3260   3
  22  -4  11 9.74273 96.9633   3
  22  -4  12 429.810 198.263   3
  22  -4  13 150.641 108.118   3
  22  -4  14-158.932 125.243   3
 -22   6  23 238.053 154.968   2
 -22   6  22 25.8123 77.7274   2
  22  -6 -21 158.963 134.395   3
  22  -6 -20 55.6606 126.003   3
  22  -6 -19-9.98008 103.964   3
  22  -6 -18 206.295 141.581   3
  22  -6 -17 208.862 133.834   3
  22  -6 -16 270.221 135.502   3
  22  -6 -15 0.56783 94.8654   3
  22  -6 -14-105.064 95.8232   3
  22  -6 -13 106.495 125.350   3
  22  -6 -12 2006.38 334.369   3
  22  -6 -11 354.396 155.412   3
  22  -6 -10-31.6158 78.4785   3
[truncated: 49,528 more chars]
