# Supplementary material for: Direct ring-strain loading for visible-light accelerated bioorthogonal ligation via diarylsydnone-dibenzo[b,f ][1,4,5]thiadiazepine photo-click reactions
Source: Commun Chem. 2020 Mar 4;3:29. doi: 10.1038/s42004-020-0273-6 (PMC9814081; doi:10.1038/s42004-020-0273-6)
Supplement: Supplementary file 5 — Supplementary Data 2 [file 42004_2020_273_MOESM5_ESM.zip › CIF for DBTD.cif]

data_180917_s3_gjs
_audit_creation_date               2018-09-17
_audit_creation_method
;
Olex2 1.2
(compiled 2018.05.29 svn.r3508 for OlexSys, GUI svn.r5506)
;
_shelx_SHELXL_version_number       '2014/7'
_audit_contact_author_address      ?
_audit_contact_author_email        ?
_audit_contact_author_name         ''
_audit_contact_author_phone        ?
_publ_contact_author_id_orcid      ?
_publ_section_references
;
Dolomanov, O.V., Bourhis, L.J., Gildea, R.J, Howard, J.A.K. & Puschmann, H.
 (2009), J. Appl. Cryst. 42, 339-341.

Palatinus, L. & Chapuis, G. (2007). J. Appl. Cryst., 40, 786-790;
Palatinus, L. & van der Lee, A. (2008). J. Appl. Cryst. 41, 975-984;
Palatinus, L., Prathapa, S. J. & van Smaalen, S. (2012). J. Appl. Cryst. 45,
 575-580.

Sheldrick, G.M. (2015). Acta Cryst. C71, 3-8.
;
_chemical_name_common              ?
_chemical_name_systematic
;
 ? 
;
_chemical_formula_moiety           'C12 H8 N2 S'
_chemical_formula_sum              'C12 H8 N2 S'
_chemical_formula_weight           212.26
_chemical_melting_point            ?
_chemical_oxdiff_formula           c12h12n2o3s1
loop_
  _atom_type_symbol
  _atom_type_description
  _atom_type_scat_dispersion_real
  _atom_type_scat_dispersion_imag
  _atom_type_scat_source
 'C' 'C' 0.0033 0.0016 'International Tables Vol C Tables 4.2.6.8 and 6.1.1.4'
 'H' 'H' 0.0000 0.0000 'International Tables Vol C Tables 4.2.6.8 and 6.1.1.4'
 'N' 'N' 0.0061 0.0033 'International Tables Vol C Tables 4.2.6.8 and 6.1.1.4'
 'S' 'S' 0.1246 0.1234 'International Tables Vol C Tables 4.2.6.8 and 6.1.1.4'

_shelx_space_group_comment
;
The symmetry employed for this shelxl refinement is uniquely defined
by the following loop, which should always be used as a source of
symmetry information in preference to the above space-group names.
They are only intended as comments.
;
_space_group_crystal_system        'monoclinic'
_space_group_IT_number             14
_space_group_name_H-M_alt          'P 1 21/n 1'
_space_group_name_Hall             '-P 2yn'
loop_
  _space_group_symop_operation_xyz
 'x, y, z'
 '-x+1/2, y+1/2, -z+1/2'
 '-x, -y, -z'
 'x-1/2, -y-1/2, z-1/2'

_cell_length_a                     5.8600(5)
_cell_length_b                     12.4535(12)
_cell_length_c                     13.6689(10)
_cell_angle_alpha                  90
_cell_angle_beta                   91.561(7)
_cell_angle_gamma                  90
_cell_volume                       997.16(14)
_cell_formula_units_Z              4
_cell_measurement_reflns_used      1419
_cell_measurement_temperature      293(2)
_cell_measurement_theta_max        28.1730
_cell_measurement_theta_min        3.7350
_shelx_estimated_absorpt_T_max     0.906
_shelx_estimated_absorpt_T_min     0.894
_exptl_absorpt_coefficient_mu      0.286
_exptl_absorpt_correction_T_max    1.00000
_exptl_absorpt_correction_T_min    0.75068
_exptl_absorpt_correction_type     multi-scan
_exptl_absorpt_process_details
;
CrysAlisPro, Agilent Technologies,
Version 1.171.37.35 (release 13-08-2014 CrysAlis171 .NET)
(compiled Aug 13 2014,18:06:01)
Empirical absorption correction using spherical harmonics,
 implemented in SCALE3 ABSPACK scaling algorithm.
;
_exptl_absorpt_special_details     ?
_exptl_crystal_colour              ?
_exptl_crystal_density_diffrn      1.414
_exptl_crystal_density_meas        ?
_exptl_crystal_density_method      'not measured'
_exptl_crystal_description         block
_exptl_crystal_F_000               440
_exptl_crystal_size_max            0.4
_exptl_crystal_size_mid            0.4
_exptl_crystal_size_min            0.35
_exptl_special_details
;
 ? 
;
_exptl_transmission_factor_max     ?
_exptl_transmission_factor_min     ?
_diffrn_reflns_av_R_equivalents    0.0178
_diffrn_reflns_av_unetI/netI       0.0343
_diffrn_reflns_Laue_measured_fraction_full  0.999
_diffrn_reflns_Laue_measured_fraction_max  0.837
_diffrn_reflns_limit_h_max         5
_diffrn_reflns_limit_h_min         -8
_diffrn_reflns_limit_k_max         10
_diffrn_reflns_limit_k_min         -15
_diffrn_reflns_limit_l_max         17
_diffrn_reflns_limit_l_min         -11
_diffrn_reflns_number              4596
_diffrn_reflns_point_group_measured_fraction_full  0.999
_diffrn_reflns_point_group_measured_fraction_max  0.837
_diffrn_reflns_theta_full          25.242
_diffrn_reflns_theta_max           29.369
_diffrn_reflns_theta_min           2.982
_diffrn_ambient_temperature        293.15
_diffrn_detector                   'CCD plate'
_diffrn_detector_area_resol_mean   16.0874
_diffrn_detector_type              Eos
_diffrn_measured_fraction_theta_full  0.999
_diffrn_measured_fraction_theta_max  0.837
_diffrn_measurement_details
;
#__ type_ start__ end____ width___ exp.time_
  1 omega  -35.00   33.00   1.0000    2.2500
omega____ theta____ kappa____ phi______ frames
    -       16.8419  -57.0000  -90.0000 68

#__ type_ start__ end____ width___ exp.time_
  2 omega   56.00   82.00   1.0000    2.2500
omega____ theta____ kappa____ phi______ frames
    -       16.8419   57.0000   90.0000 26

#__ type_ start__ end____ width___ exp.time_
  3 omega  -78.00    4.00   1.0000    2.2500
omega____ theta____ kappa____ phi______ frames
    -      -14.9669  -38.0000  120.0000 82

#__ type_ start__ end____ width___ exp.time_
  4 omega  -86.00  -54.00   1.0000    2.2500
omega____ theta____ kappa____ phi______ frames
    -      -14.9669 -173.0000  -93.0000 32
;
_diffrn_measurement_device         'four-circle diffractometer'
_diffrn_measurement_device_type    'Xcalibur, Eos'
_diffrn_measurement_method         '\w scans'
_diffrn_orient_matrix_UB_11        -0.0573636000
_diffrn_orient_matrix_UB_12        -0.0501652000
_diffrn_orient_matrix_UB_13        0.0014313000
_diffrn_orient_matrix_UB_21        0.0140081000
_diffrn_orient_matrix_UB_22        -0.0061687000
_diffrn_orient_matrix_UB_23        -0.0510202000
_diffrn_orient_matrix_UB_31        0.1057111000
_diffrn_orient_matrix_UB_32        -0.0264098000
_diffrn_orient_matrix_UB_33        0.0090968000
_diffrn_radiation_monochromator    graphite
_diffrn_radiation_probe            x-ray
_diffrn_radiation_type             MoK\a
_diffrn_radiation_wavelength       0.71073
_diffrn_source                     'Enhance (Mo) X-ray Source'
_reflns_Friedel_coverage           0.000
_reflns_Friedel_fraction_full      .
_reflns_Friedel_fraction_max       .
_reflns_number_gt                  1709
_reflns_number_total               2293
_reflns_odcompleteness_completeness  99.86
_reflns_odcompleteness_iscentric   1
_reflns_odcompleteness_theta       26.32
_reflns_special_details
;
 Reflections were merged by SHELXL according to the crystal
 class for the calculation of statistics and refinement.
 
 _reflns_Friedel_fraction is defined as the number of unique
 Friedel pairs measured divided by the number that would be
 possible theoretically, ignoring centric projections and
 systematic absences.
;
_reflns_threshold_expression       'I > 2\s(I)'
_computing_cell_refinement
;
CrysAlisPro, Agilent Technologies,
Version 1.171.37.35 (release 13-08-2014 CrysAlis171 .NET)
(compiled Aug 13 2014,18:06:01)
;
_computing_data_collection
;
CrysAlisPro, Agilent Technologies,
Version 1.171.37.35 (release 13-08-2014 CrysAlis171 .NET)
(compiled Aug 13 2014,18:06:01)
;
_computing_data_reduction
;
CrysAlisPro, Agilent Technologies,
Version 1.171.37.35 (release 13-08-2014 CrysAlis171 .NET)
(compiled Aug 13 2014,18:06:01)
;
_computing_molecular_graphics      'Olex2 (Dolomanov et al., 2009)'
_computing_publication_material    'Olex2 (Dolomanov et al., 2009)'
_computing_structure_refinement    'ShelXL (Sheldrick, 2015)'
_computing_structure_solution
;
Superflip (Palatinus & Chapuis, 2007;Palatinus & van der Lee, 2008;
Palatinus et al., 2012)
;
_refine_diff_density_max           0.174
_refine_diff_density_min           -0.289
_refine_diff_density_rms           0.044
_refine_ls_extinction_coef         .
_refine_ls_extinction_method       none
_refine_ls_goodness_of_fit_ref     1.033
_refine_ls_hydrogen_treatment      constr
_refine_ls_matrix_type             full
_refine_ls_number_parameters       136
_refine_ls_number_reflns           2293
_refine_ls_number_restraints       0
_refine_ls_R_factor_all            0.0611
_refine_ls_R_factor_gt             0.0409
_refine_ls_restrained_S_all        1.033
_refine_ls_shift/su_max            0.000
_refine_ls_shift/su_mean           0.000
_refine_ls_structure_factor_coef   Fsqd
_refine_ls_weighting_details      
 'w=1/[\s^2^(Fo^2^)+(0.0379P)^2^+0.3182P] where P=(Fo^2^+2Fc^2^)/3'
_refine_ls_weighting_scheme        calc
_refine_ls_wR_factor_gt            0.0898
_refine_ls_wR_factor_ref           0.1028
_refine_special_details            ?
_olex2_refinement_description
;
1. Fixed Uiso
 At 1.2 times of:
  All C(H) groups
2.a Aromatic/amide H refined with riding coordinates:
 C3(H3), C4(H4), C5(H5), C6(H6), C9(H9), C10(H10), C11(H11), C12(H12)
;
_atom_sites_solution_hydrogens     geom
_atom_sites_solution_primary       iterative
_atom_sites_solution_secondary     ?
loop_
  _atom_site_label
  _atom_site_type_symbol
  _atom_site_fract_x
  _atom_site_fract_y
  _atom_site_fract_z
  _atom_site_U_iso_or_equiv
  _atom_site_adp_type
  _atom_site_occupancy
  _atom_site_site_symmetry_order
  _atom_site_calc_flag
  _atom_site_refinement_flags_posn
  _atom_site_refinement_flags_adp
  _atom_site_refinement_flags_occupancy
  _atom_site_disorder_assembly
  _atom_site_disorder_group
 S1 S 0.90120(8) 0.17057(5) 0.36328(4) 0.04509(18) Uani 1 1 d . . . . .
 N1 N 0.4597(3) 0.30815(13) 0.38396(13) 0.0438(4) Uani 1 1 d . . . . .
 N2 N 0.4581(3) 0.29072(13) 0.29468(12) 0.0427(4) Uani 1 1 d . . . . .
 C1 C 0.7046(3) 0.16349(15) 0.45933(13) 0.0339(4) Uani 1 1 d . . . . .
 C2 C 0.5072(3) 0.22610(14) 0.45601(13) 0.0343(4) Uani 1 1 d . . . . .
 C3 C 0.3549(3) 0.22084(16) 0.53199(13) 0.0410(5) Uani 1 1 d . . . . .
 H3 H 0.2267 0.2649 0.5313 0.049 Uiso 1 1 calc R . . . .
 C4 C 0.3938(3) 0.15041(17) 0.60834(14) 0.0433(5) Uani 1 1 d . . . . .
 H4 H 0.2870 0.1438 0.6571 0.052 Uiso 1 1 calc R . . . .
 C5 C 0.5909(4) 0.08948(17) 0.61265(14) 0.0433(5) Uani 1 1 d . . . . .
 H5 H 0.6189 0.0436 0.6653 0.052 Uiso 1 1 calc R . . . .
 C6 C 0.7460(3) 0.09674(16) 0.53895(13) 0.0398(4) Uani 1 1 d . . . . .
 H6 H 0.8796 0.0565 0.5427 0.048 Uiso 1 1 calc R . . . .
 C7 C 0.7068(3) 0.12925(16) 0.26907(13) 0.0361(4) Uani 1 1 d . . . . .
 C8 C 0.5053(3) 0.18707(15) 0.25198(13) 0.0357(4) Uani 1 1 d . . . . .
 C9 C 0.3502(3) 0.15210(17) 0.18040(14) 0.0438(5) Uani 1 1 d . . . . .
 H9 H 0.2176 0.1912 0.1675 0.053 Uiso 1 1 calc R . . . .
 C10 C 0.3918(4) 0.05980(19) 0.12837(14) 0.0521(6) Uani 1 1 d . . . . .
 H10 H 0.2829 0.0344 0.0833 0.063 Uiso 1 1 calc R . . . .
 C11 C 0.5939(4) 0.00489(18) 0.14282(14) 0.0519(6) Uani 1 1 d . . . . .
 H11 H 0.6238 -0.0556 0.1054 0.062 Uiso 1 1 calc R . . . .
 C12 C 0.7525(3) 0.03929(17) 0.21265(14) 0.0439(5) Uani 1 1 d . . . . .
 H12 H 0.8894 0.0024 0.2219 0.053 Uiso 1 1 calc R . . . .

loop_
  _atom_site_aniso_label
  _atom_site_aniso_U_11
  _atom_site_aniso_U_22
  _atom_site_aniso_U_33
  _atom_site_aniso_U_23
  _atom_site_aniso_U_13
  _atom_site_aniso_U_12
 S1 0.0307(3) 0.0624(4) 0.0424(3) 0.0006(2) 0.00438(19) -0.0029(2)
 N1 0.0459(10) 0.0342(9) 0.0513(10) 0.0006(8) 0.0007(8) 0.0025(8)
 N2 0.0445(9) 0.0342(9) 0.0494(10) 0.0052(8) 0.0005(7) 0.0021(8)
 C1 0.0304(9) 0.0374(10) 0.0338(9) -0.0049(8) 0.0010(7) -0.0023(8)
 C2 0.0378(10) 0.0291(9) 0.0359(9) -0.0039(8) -0.0011(7) -0.0018(8)
 C3 0.0380(10) 0.0423(11) 0.0429(10) -0.0114(9) 0.0037(8) 0.0006(9)
 C4 0.0447(11) 0.0490(12) 0.0366(10) -0.0079(9) 0.0090(8) -0.0074(10)
 C5 0.0544(12) 0.0423(11) 0.0331(9) 0.0004(8) 0.0004(8) -0.0053(10)
 C6 0.0384(10) 0.0420(11) 0.0387(10) -0.0032(8) -0.0026(8) 0.0046(9)
 C7 0.0366(10) 0.0400(10) 0.0320(9) 0.0070(8) 0.0054(7) -0.0029(9)
 C8 0.0396(10) 0.0347(10) 0.0329(9) 0.0085(8) 0.0046(7) -0.0014(9)
 C9 0.0435(11) 0.0525(13) 0.0352(10) 0.0088(9) -0.0022(8) 0.0001(10)
 C10 0.0609(14) 0.0602(14) 0.0351(10) -0.0008(10) -0.0027(9) -0.0076(12)
 C11 0.0726(15) 0.0464(13) 0.0370(11) -0.0048(9) 0.0093(10) 0.0011(12)
 C12 0.0469(11) 0.0454(12) 0.0400(10) 0.0046(9) 0.0117(8) 0.0058(10)

_geom_special_details
;
 All esds (except the esd in the dihedral angle between two l.s. planes)
 are estimated using the full covariance matrix.  The cell esds are taken
 into account individually in the estimation of esds in distances, angles
 and torsion angles; correlations between esds in cell parameters are only
 used when they are defined by crystal symmetry.  An approximate (isotropic)
 treatment of cell esds is used for estimating esds involving l.s. planes.
;
loop_
  _geom_bond_atom_site_label_1
  _geom_bond_atom_site_label_2
  _geom_bond_distance
  _geom_bond_site_symmetry_2
  _geom_bond_publ_flag
 S1 C1 1.7724(18) . ?
 S1 C7 1.7723(19) . ?
 N1 N2 1.239(2) . ?
 N1 C2 1.441(2) . ?
 N2 C8 1.446(2) . ?
 C1 C2 1.394(3) . ?
 C1 C6 1.386(3) . ?
 C2 C3 1.389(2) . ?
 C3 H3 0.9300 . ?
 C3 C4 1.378(3) . ?
 C4 H4 0.9300 . ?
 C4 C5 1.382(3) . ?
 C5 H5 0.9300 . ?
 C5 C6 1.378(3) . ?
 C6 H6 0.9300 . ?
 C7 C8 1.397(3) . ?
 C7 C12 1.390(3) . ?
 C8 C9 1.387(3) . ?
 C9 H9 0.9300 . ?
 C9 C10 1.377(3) . ?
 C10 H10 0.9300 . ?
 C10 C11 1.377(3) . ?
 C11 H11 0.9300 . ?
 C11 C12 1.382(3) . ?
 C12 H12 0.9300 . ?

loop_
  _geom_angle_atom_site_label_1
  _geom_angle_atom_site_label_2
  _geom_angle_atom_site_label_3
  _geom_angle
  _geom_angle_site_symmetry_1
  _geom_angle_site_symmetry_3
  _geom_angle_publ_flag
 C7 S1 C1 96.07(8) . . ?
 N2 N1 C2 123.02(16) . . ?
 N1 N2 C8 123.87(16) . . ?
 C2 C1 S1 120.22(14) . . ?
 C6 C1 S1 120.55(14) . . ?
 C6 C1 C2 119.23(17) . . ?
 C1 C2 N1 124.30(16) . . ?
 C3 C2 N1 115.34(17) . . ?
 C3 C2 C1 119.90(17) . . ?
 C2 C3 H3 120.0 . . ?
 C4 C3 C2 120.01(18) . . ?
 C4 C3 H3 120.0 . . ?
 C3 C4 H4 119.9 . . ?
 C3 C4 C5 120.17(18) . . ?
 C5 C4 H4 119.9 . . ?
 C4 C5 H5 120.0 . . ?
 C6 C5 C4 120.00(18) . . ?
 C6 C5 H5 120.0 . . ?
 C1 C6 H6 119.7 . . ?
 C5 C6 C1 120.58(18) . . ?
 C5 C6 H6 119.7 . . ?
 C8 C7 S1 119.69(15) . . ?
 C12 C7 S1 120.48(15) . . ?
 C12 C7 C8 119.82(18) . . ?
 C7 C8 N2 124.24(17) . . ?
 C9 C8 N2 115.84(17) . . ?
 C9 C8 C7 119.37(18) . . ?
 C8 C9 H9 119.8 . . ?
 C10 C9 C8 120.31(19) . . ?
 C10 C9 H9 119.8 . . ?
 C9 C10 H10 119.9 . . ?
 C9 C10 C11 120.3(2) . . ?
 C11 C10 H10 119.9 . . ?
 C10 C11 H11 119.8 . . ?
 C10 C11 C12 120.3(2) . . ?
 C12 C11 H11 119.8 . . ?
 C7 C12 H12 120.1 . . ?
 C11 C12 C7 119.79(19) . . ?
 C11 C12 H12 120.1 . . ?

loop_
  _geom_torsion_atom_site_label_1
  _geom_torsion_atom_site_label_2
  _geom_torsion_atom_site_label_3
  _geom_torsion_atom_site_label_4
  _geom_torsion
  _geom_torsion_site_symmetry_1
  _geom_torsion_site_symmetry_2
  _geom_torsion_site_symmetry_3
  _geom_torsion_site_symmetry_4
  _geom_torsion_publ_flag
 S1 C1 C2 N1 -7.6(2) . . . . ?
 S1 C1 C2 C3 -179.43(14) . . . . ?
 S1 C1 C6 C5 -178.63(15) . . . . ?
 S1 C7 C8 N2 11.1(2) . . . . ?
 S1 C7 C8 C9 -177.78(13) . . . . ?
 S1 C7 C12 C11 176.71(15) . . . . ?
 N1 N2 C8 C7 -57.2(3) . . . . ?
 N1 N2 C8 C9 131.4(2) . . . . ?
 N1 C2 C3 C4 -175.41(17) . . . . ?
 N2 N1 C2 C1 55.8(3) . . . . ?
 N2 N1 C2 C3 -132.0(2) . . . . ?
 N2 C8 C9 C10 173.46(17) . . . . ?
 C1 S1 C7 C8 57.33(16) . . . . ?
 C1 S1 C7 C12 -122.16(16) . . . . ?
 C1 C2 C3 C4 -2.9(3) . . . . ?
 C2 N1 N2 C8 -0.6(3) . . . . ?
 C2 C1 C6 C5 2.1(3) . . . . ?
 C2 C3 C4 C5 3.9(3) . . . . ?
 C3 C4 C5 C6 -1.9(3) . . . . ?
 C4 C5 C6 C1 -1.1(3) . . . . ?
 C6 C1 C2 N1 171.74(17) . . . . ?
 C6 C1 C2 C3 -0.1(3) . . . . ?
 C7 S1 C1 C2 -59.93(16) . . . . ?
 C7 S1 C1 C6 120.77(16) . . . . ?
 C7 C8 C9 C10 1.6(3) . . . . ?
 C8 C7 C12 C11 -2.8(3) . . . . ?
 C8 C9 C10 C11 -3.9(3) . . . . ?
 C9 C10 C11 C12 2.8(3) . . . . ?
 C10 C11 C12 C7 0.5(3) . . . . ?
 C12 C7 C8 N2 -169.41(16) . . . . ?
 C12 C7 C8 C9 1.7(3) . . . . ?

_shelx_res_file
;
    180917_s3_gjs.res created by SHELXL-2014/7

TITL CF solution in P21/n
CELL 0.71073 5.86004 12.45347 13.66894 90 91.5612 90
ZERR 4 0.00046 0.00118 0.00102 0 0.0069 0
LATT 1
SYMM 0.5-X,0.5+Y,0.5-Z
SFAC C H N S
UNIT 48 32 8 4

L.S. 4
PLAN  25
SIZE 0.35 0.4 0.4
TEMP 20
BOND $h
htab
conf
fmap 2
acta
REM <olex2.extras>
REM <HklSrc "%.\\180917_s3_gjs.hkl">
REM </olex2.extras>

WGHT    0.037900    0.318200
FVAR      11.19164
S1    4    0.901200    0.170575    0.363275    11.00000    0.03068    0.06237 =
         0.04241    0.00055    0.00438   -0.00292
N1    3    0.459663    0.308152    0.383956    11.00000    0.04594    0.03420 =
         0.05129    0.00065    0.00066    0.00246
N2    3    0.458074    0.290722    0.294684    11.00000    0.04451    0.03416 =
         0.04939    0.00515    0.00048    0.00207
C1    1    0.704591    0.163488    0.459325    11.00000    0.03037    0.03743 =
         0.03384   -0.00494    0.00105   -0.00231
C2    1    0.507245    0.226100    0.456008    11.00000    0.03775    0.02906 =
         0.03589   -0.00387   -0.00105   -0.00183
C3    1    0.354904    0.220841    0.531988    11.00000    0.03804    0.04225 =
         0.04291   -0.01141    0.00368    0.00057
AFIX  43
H3    2    0.226696    0.264876    0.531297    11.00000   -1.20000
AFIX   0
C4    1    0.393752    0.150405    0.608342    11.00000    0.04472    0.04897 =
         0.03658   -0.00791    0.00901   -0.00740
AFIX  43
H4    2    0.287041    0.143827    0.657114    11.00000   -1.20000
AFIX   0
C5    1    0.590937    0.089480    0.612653    11.00000    0.05435    0.04226 =
         0.03314    0.00039    0.00038   -0.00528
AFIX  43
H5    2    0.618946    0.043589    0.665295    11.00000   -1.20000
AFIX   0
C6    1    0.746001    0.096739    0.538954    11.00000    0.03836    0.04196 =
         0.03874   -0.00316   -0.00262    0.00461
AFIX  43
H6    2    0.879629    0.056487    0.542686    11.00000   -1.20000
AFIX   0
C7    1    0.706782    0.129246    0.269075    11.00000    0.03656    0.03998 =
         0.03200    0.00698    0.00544   -0.00289
C8    1    0.505316    0.187073    0.251982    11.00000    0.03964    0.03472 =
         0.03286    0.00845    0.00465   -0.00137
C9    1    0.350215    0.152103    0.180400    11.00000    0.04353    0.05249 =
         0.03517    0.00877   -0.00222    0.00013
AFIX  43
H9    2    0.217551    0.191186    0.167499    11.00000   -1.20000
AFIX   0
C10   1    0.391776    0.059800    0.128367    11.00000    0.06089    0.06017 =
         0.03505   -0.00075   -0.00269   -0.00764
AFIX  43
H10   2    0.282932    0.034438    0.083285    11.00000   -1.20000
AFIX   0
C11   1    0.593886    0.004886    0.142819    11.00000    0.07264    0.04643 =
         0.03702   -0.00483    0.00935    0.00110
AFIX  43
H11   2    0.623776   -0.055630    0.105417    11.00000   -1.20000
AFIX   0
C12   1    0.752503    0.039289    0.212647    11.00000    0.04690    0.04544 =
         0.04000    0.00460    0.01168    0.00585
AFIX  43
H12   2    0.889376    0.002385    0.221858    11.00000   -1.20000
AFIX   0
HKLF 4

REM  CF solution in P21/n
REM R1 =  0.0409 for    1709 Fo > 4sig(Fo)  and  0.0611 for all    2293 data
REM    136 parameters refined using      0 restraints

END

WGHT      0.0379      0.3182

REM No hydrogen bonds found for HTAB generation

REM Highest difference peak  0.174,  deepest hole -0.289,  1-sigma level  0.044
Q1    1   0.4871  0.2650  0.4224  11.00000  0.05    0.17
Q2    1   0.6022  0.1589  0.2596  11.00000  0.05    0.17
Q3    1   0.7591  0.1561  0.4092  11.00000  0.05    0.17
Q4    1   0.4529  0.2417  0.4989  11.00000  0.05    0.16
Q5    1   0.6082  0.2007  0.4636  11.00000  0.05    0.16
Q6    1   0.4966  0.2343  0.2716  11.00000  0.05    0.16
Q7    1   0.8571  0.1182  0.2210  11.00000  0.05    0.16
Q8    1   0.6063 -0.0972  0.1417  11.00000  0.05    0.15
Q9    1   0.8825  0.2480  0.3173  11.00000  0.05    0.15
Q10   1   0.6396  0.0165  0.2028  11.00000  0.05    0.15
Q11   1   0.5698  0.1594  0.4383  11.00000  0.05    0.15
Q12   1   0.4011  0.2051  0.5772  11.00000  0.05    0.14
Q13   1   0.6920  0.1262  0.5915  11.00000  0.05    0.14
Q14   1   0.8132  0.1581  0.2929  11.00000  0.05    0.14
Q15   1   0.6255  0.1762  0.2442  11.00000  0.05    0.14
Q16   1   0.3994  0.1570  0.2424  11.00000  0.05    0.14
Q17   1   0.7095  0.0996  0.2239  11.00000  0.05    0.14
Q18   1   0.9898 -0.0003  0.5749  11.00000  0.05    0.14
Q19   1   0.1425  0.1983  0.2136  11.00000  0.05    0.13
Q20   1   0.7004  0.1164  0.4831  11.00000  0.05    0.13
Q21   1   1.0424  0.2106  0.3410  11.00000  0.05    0.13
Q22   1   0.5514 -0.0835  0.1036  11.00000  0.05    0.13
Q23   1   0.3475  0.0797  0.0176  11.00000  0.05    0.13
Q24   1   0.5122 -0.1563  0.1758  11.00000  0.05    0.13
Q25   1   0.9398  0.1010  0.5931  11.00000  0.05    0.13
;
_shelx_res_checksum                12469
_shelx_hkl_file
;
   0   0   2 78218.1 978.145   2
   0   0  -2 79211.1 992.109   2
   0   0  -3-8.65432 63.1880   2
   0   0   3 67.5431 59.0728   2
   0   0  -4 260034. 2560.27   2
   0   0   4 260271. 2543.75   2
   0   0  -5 26.1957 76.6639   2
   0   0   5 53.7014 81.5385   2
   0   0   6 1005.27 222.003   2
   0   0   7-4.00309 123.578   2
   0   0   8 206886. 3270.59   2
   0   0   9 121.606 193.068   2
   0   0  10 60241.2 1995.94   2
   0   0  10 62286.0 2076.05   1
   0   0  11 56.4640 235.354   1
   0   0  12 180244. 3938.20   1
   0   0  13 512.932 373.604   1
   0   0  14 4682.48 728.326   1
   0   0  15-69.3317 277.597   1
   0   0  16-107.829 310.509   1
   0   0  17-620.437 515.614   1
   0   1  -2 175211. 1797.12   3
   0   1  -2 179226. 1560.62   1
   0  -1   2 177947. 1571.70   1
   0   1  -3 253106. 2186.43   1
   0   1  -3 254721. 2237.00   2
   0  -1   3 256351. 2246.25   1
   0  -1   4 22487.4 779.906   1
   0   1  -4 22881.7 762.539   2
   0   1  -5 33188.0 1029.74   2
   0   1   5 34224.4 1048.20   2
   0  -1   5 32894.9 1040.49   1
   0   1  -6 8798.17 585.545   2
   0   1   6 8301.03 569.104   2
   0  -1   6 8820.76 599.204   1
   0   1   7 3397.66 404.588   2
   0  -1   7 3495.21 421.948   1
   0   1  -7 4181.13 439.773   2
   0   1   8-123.226 140.962   2
   0  -1   8 102.054 151.464   1
   0  -1   9 733.195 268.957   1
   0   1   9 867.769 285.313   2
   0   1  10 48955.1 1793.70   2
   0  -1  10 53010.8 1935.33   1
   0  -1  11 14723.8 1092.56   1
   0   1  11 12972.0 970.691   2
   0  -1  12 64148.3 2382.17   1
   0   1  12 66871.7 2342.29   2
   0   1  13 4085.37 637.060   2
   0  -1  13 4109.66 685.134   1
   0   1  13 4100.14 675.838   1
   0   1  14 6214.05 831.607   1
   0  -1  14 5795.89 807.755   1
   0   1  15 6847.06 893.570   1
   0  -1  15 8090.23 995.413   1
   0   1  16 4786.46 814.053   1
   0  -1  16 4198.97 752.351   1
   0   1  17-118.635 347.186   1
   0  -1  17 663.794 398.964   1
   0   2   0 602737. 2768.11   3
   0  -2   0 600378. 2808.55   3
   0  -2   1 400941. 2740.62   1
   0   2  -1 402606. 2472.16   3
   0   2  -1 396773. 2671.85   1
   0  -2   1 400574. 2426.62   3
   0   2  -2 35995.1 835.724   1
   0  -2   2 37131.7 883.227   1
   0  -2   2 35965.5 877.689   3
   0   2  -2 36497.1 890.500   3
   0  -2   3 230725. 2366.90   1
   0   2  -3 228322. 2571.76   3
   0   2  -4 44751.2 1301.08   3
   0  -2   4 45510.3 1159.08   1
   0   2  -4 45549.0 1117.61   1
   0   2  -5 10847.5 601.155   1
   0  -2   5 10217.6 457.557   4
   0   2  -5 9049.16 653.544   3
   0   2  -5 10785.1 612.682   2
   0  -2   5 9452.51 576.394   1
   0  -2   6-15.4292 108.671   1
   0  -2   6 40.1370 59.7331   4
   0   2  -6 156.793 123.406   2
   0  -2  -6 130.275 70.1354   4
   0   2  -6 27.6995 87.6918   3
   0  -2   7 3349.92 416.815   1
   0  -2   7 4726.86 289.757   4
   0   2   7 4102.68 447.209   2
   0  -2  -7 4229.80 289.560   4
   0   2   8 153.637 166.880   2
   0  -2  -8 290.690 93.1319   4
   0  -2   8 187.252 193.360   1
   0  -2   9 87861.5 2366.87   1
   0   2   9 84898.2 2253.45   2
   0   2  10 9186.75 786.086   2
   0  -2  10 9112.84 844.176   1
   0   2  11 39297.9 1712.72   2
   0  -2  11 41293.9 1839.99   1
   0  -2  12 4271.09 626.827   1
   0   2  12 5727.44 710.275   2
   0  -2  13 18119.7 1359.11   1
   0   2  13 15995.5 1204.17   2
   0   2  14 8257.36 926.499   2
   0  -2  14 9848.75 1066.91   1
   0  -2  15 1246.17 541.788   1
   0   2  15 1915.74 455.466   2
   0   2  15 1478.03 423.634   1
   0  -2  16 131.707 248.443   1
   0   2  16 336.729 342.563   1
   0  -2  17 8852.94 1164.81   1
   0  -3   0 489.387 115.644   3
   0  -3   1 760001. 3914.55   3
   0   3  -1 759408. 3980.03   3
   0  -3   1 761484. 4617.31   1
   0   3  -2 682638. 4311.13   1
   0   3  -2 676080. 4222.76   3
   0  -3   2 682168. 4442.55   1
   0  -3   2 680594. 4150.00   3
   0   3  -3 35450.2 1091.02   3
   0  -3   3 38027.8 1116.35   3
   0   3  -3 37284.4 1025.91   1
   0  -3   3 37065.8 1106.81   1
   0  -3   4 103.649 97.8774   1
   0   3  -4 208.571 115.845   1
   0   3  -4 67.5760 131.546   3
   0  -3   5 48122.3 1383.71   1
   0   3  -5 48483.1 1330.80   1
   0   3  -5 47978.6 1527.61   3
   0   3  -6 2815.85 355.955   1
   0  -3   6 2698.62 370.316   1
   0   3  -6 3338.71 454.157   3
   0  -3   6 2068.43 262.797   4
   0  -3   7 84792.8 2128.71   1
   0  -3   7 83731.6 1585.75   4
   0  -3  -7 82267.3 1639.37   4
   0  -3  -8 2707.41 294.100   4
   0  -3   8 2713.95 425.477   1
   0  -3   8 2269.47 261.371   4
   0  -3   9 6853.60 695.749   1
   0   3   9 5928.85 618.759   2
   0  -3   9 6066.91 385.369   4
   0  -3  -9 6668.48 458.005   4
   0   3  10 21057.3 1202.48   2
   0  -3  10 20970.0 1293.66   1
   0   3  11 195355. 3816.12   2
   0  -3  11 184402. 3985.26   1
   0   3  12 1069.73 361.966   2
   0  -3  12 1177.01 396.999   1
   0  -3  13 1122.70 356.764   1
   0   3  13 1036.13 326.374   2
   0   3  14 17913.7 1347.14   2
   0  -3  14 20395.6 1549.42   1
   0  -3  15 687.114 342.535   1
   0   3  15 910.545 411.075   2
   0   3  16 1372.17 473.646   2
   0  -3  16 414.112 273.399   1
   0  -4   0 52750.7 1177.46   3
   0   4  -1 26142.5 845.200   3
   0  -4   1 24420.4 807.004   3
   0   4  -1 26092.7 958.457   1
   0   4  -2 5307.51 413.620   3
   0  -4   2 4905.66 452.459   1
   0   4  -2 4965.56 422.395   1
   0  -4   2 5033.61 398.200   3
   0   4  -3 25128.8 973.071   3
   0  -4   3 24241.5 934.668   3
   0  -4   3 24676.1 1009.22   1
   0   4  -3 25820.5 977.029   1
   0  -4   4 49041.1 1464.70   3
   0  -4   4 49440.2 1486.41   1
   0   4  -4 47953.0 1480.64   3
   0   4  -4 47679.2 1353.98   1
   0   4  -5 2448.75 327.963   1
   0   4  -5 3170.51 417.394   3
   0  -4   5 2795.68 381.815   1
   0  -4   6 8384.16 678.384   1
   0   4  -6 7469.72 682.544   3
   0  -4   7 15512.6 828.198   4
   0  -4   7 17051.9 1016.59   1
   0  -4  -7 15272.5 833.986   4
   0  -4  -8 22057.7 1010.82   4
   0  -4   8 21872.9 1201.03   1
   0  -4   8 20907.3 929.232   4
   0  -4   9 98066.9 2681.90   1
   0  -4   9 97438.4 1948.90   4
   0  -4  -9 101328. 2079.10   4
   0  -4  10-53.5225 107.347   4
   0   4  10 251.972 235.919   2
   0  -4 -10 209.392 152.174   4
   0   4  11 30092.6 1527.38   2
   0  -4  11 29313.2 1653.11   1
   0   4  12 171.424 259.092   2
   0  -4  12 1288.90 434.585   1
   0   4  13-28.9286 233.166   2
   0  -4  13 467.791 370.491   1
   0   4  14 7359.03 866.804   2
   0  -4  14 5754.28 844.389   1
   0  -4  15 4273.81 750.208   1
   0   4  15 3815.21 708.744   2
   0   4  16 532.748 334.708   2
   0  -4  16 940.744 472.295   1
   0   4  17 1056.05 371.555   2
   0  -5   0-83.0027 106.537   3
   0   5  -1 10290.0 677.889   1
   0   5  -1 10567.8 604.259   3
   0  -5  -1 10723.5 608.415   3
   0  -5   1 10815.8 595.708   3
   0  -5   2 167279. 2425.84   3
   0   5  -2 169363. 2737.44   1
   0  -5   2 167428. 2866.58   1
   0   5  -2 163961. 2483.80   3
   0   5  -3 100745. 2117.82   1
   0   5  -3 98892.4 2059.37   3
   0  -5   3 100553. 2012.62   3
   0  -5   3 102004. 2294.28   1
   0   5  -4-1.60968 103.379   3
   0  -5   4-123.889 156.781   1
   0  -5   4 135.303 113.631   3
   0   5  -4 25.9098 100.851   1
   0  -5   5 2927.85 434.845   1
   0   5  -5 3236.37 441.650   3
   0  -5   6 13393.9 925.864   1
   0   5  -6 14111.1 976.499   3
   0  -5   7 31196.8 1463.98   1
   0  -5   7 27054.4 1230.20   4
   0  -5   8 12968.9 851.733   4
   0  -5   8 12181.9 971.032   1
   0  -5  -8 12419.7 848.868   4
   0  -5   9 32826.2 1320.63   4
   0  -5  -9 31159.7 1341.43   4
   0  -5   9 31918.9 1627.76   1
   0  -5  10 99185.5 2216.95   4
   0  -5  10 97650.1 2949.39   1
   0  -5 -10 96042.4 2307.61   4
   0  -5  11 4857.44 467.324   4
   0  -5  11 5046.49 754.201   1
   0   5  11 5360.66 676.948   2
   0  -5 -11 5750.73 587.398   4
   0   5  12 28763.5 1580.19   2
   0  -5  12 29239.8 1790.71   1
   0  -5  13 564.394 334.391   1
   0   5  13 545.543 227.800   2
   0   5  14 1430.55 421.412   2
   0  -5  14 1570.52 475.614   1
   0   5  15 668.341 277.634   2
   0  -5  15 7.24313 301.424   1
   0  -5  16 5114.00 925.347   1
   0   5  16 6919.09 926.021   2
   0   5  17 1088.37 397.520   2
   0  -6   0 299163. 3431.18   3
   0  -6   1 73.6157 110.532   3
   0   6  -1 17.7979 106.601   3
   0  -6  -1 11.3908 160.489   3
   0   6  -1-178.075 211.116   1
   0  -6   2 127915. 2281.26   3
   0   6  -2 126627. 2591.53   1
   0   6  -2 125942. 2340.19   3
   0   6  -3 20480.9 1006.07   3
   0  -6   3 20970.1 1154.77   1
   0  -6   3 21592.2 996.504   3
   0  -6   4 110321. 2385.90   3
   0  -6   4 114630. 2706.30   1
   0   6  -4 112407. 2500.33   3
   0   6  -5-184.661 176.164   3
   0  -6   5 214.053 197.586   1
   0  -6   5 265.152 216.012   3
   0  -6   6 10339.5 878.412   1
   0  -6   7 6067.14 699.790   1
   0  -6   7 5614.01 644.092   4
   0  -6  -8 34888.9 1556.78   4
   0  -6   8 36564.1 1772.89   1
   0  -6   8 36265.3 1581.52   4
   0  -6   9 8785.14 925.962   1
   0  -6   9 9939.41 829.398   4
   0  -6  10 15459.6 998.393   4
   0  -6 -10 16306.7 1069.99   4
   0  -6  11 937.427 382.732   1
   0  -6  11 94.0023 161.016   4
   0  -6 -11 526.529 231.811   4
   0  -6  12 535.610 310.512   1
   0   6  12 342.313 231.501   2
   0   6  13 1843.18 433.760   2
   0  -6  13 2464.63 610.699   1
   0   6  14 5173.99 764.412   2
   0  -6  14 4977.88 889.438   1
   0   6  15 733.774 289.479   2
   0  -6  15 563.506 473.021   1
   0   6  16 2396.10 573.893   2
   0  -7   0 234.317 146.483   3
   0  -7   1-0.58234 142.002   3
   0  -7  -1-16.4555 132.527   3
   0   7  -2 91383.7 2132.38   3
   0  -7   2 88606.6 2034.18   3
   0  -7  -2 91570.7 2154.75   3
   0  -7   3 62068.9 1793.53   3
   0   7  -3 66362.3 1903.55   3
   0  -7   4 22883.6 1323.44   1
   0  -7   4 22230.4 1136.25   3
   0   7  -4 23033.4 1182.86   3
   0  -7   5 7660.24 713.955   3
   0  -7   5 6448.93 741.332   1
   0   7  -5 8417.84 768.847   3
   0  -7   6 53089.3 2109.87   1
   0  -7   7 238.896 211.927   4
   0  -7   7 218.430 194.888   1
   0  -7   8 32106.9 1741.11   1
   0  -7   8 32178.8 1623.95   4
   0  -7  -8 32272.9 1640.88   4
   0  -7  -9 44869.3 1942.71   4
   0  -7   9 44157.3 1920.35   4
   0  -7   9 41417.0 2062.60   1
   0  -7  10 21869.2 1314.81   4
   0  -7 -10 21113.1 1336.03   4
   0  -7  10 22081.0 1565.46   1
   0  -7  11 2618.64 585.873   1
   0  -7  11 2035.84 403.646   4
   0  -7 -11 2461.54 464.867   4
   0  -7  12 65.1451 239.650   1
   0  -7  13 846.839 448.116   1
   0   7  13 1323.01 401.670   2
   0  -7  14 4834.00 898.339   1
   0   7  14 3441.70 654.236   2
   0  -7  15 2876.08 763.959   1
   0   7  15 4151.36 759.881   2
   0   7  16-13.8125 236.814   2
   0  -8   0 91871.1 2212.30   3
   0  -8  -1 184528. 3187.00   3
   0  -8   1 188623. 3134.98   3
   0  -8  -2 4575.67 512.852   3
   0   8  -2 5764.60 573.764   3
   0  -8   2 4194.26 471.850   3
   0   8  -3 5376.23 597.555   3
   0  -8   3 4746.24 537.669   3
   0   8  -4 34097.6 1510.46   3
   0  -8   4 36835.6 1506.46   3
   0  -8   5 2795.96 562.461   1
   0  -8   5 3852.55 550.025   3
   0  -8   6 804.771 352.388   1
   0  -8   7 9073.36 974.706   1
   0  -8   7 9266.38 958.882   4
   0  -8   8 19002.7 1433.19   1
   0  -8   8 20900.2 1420.03   4
   0  -8  -8 18764.2 1350.61   4
   0  -8   9 16150.9 1352.46   1
   0  -8   9 14724.2 1204.36   4
   0  -8  -9 16036.3 1253.03   4
   0  -8  10 95.7459 203.111   4
   0  -8  10 132.833 343.081   1
   0  -8 -10 223.430 210.452   4
   0  -8 -11 11290.9 1056.72   4
   0  -8  11 11366.1 1037.73   4
   0  -8  11 9764.45 1144.92   1
   0  -8  12 6887.96 1018.67   1
   0  -8  13 7619.52 1108.14   1
   0  -8  14-228.989 278.534   1
   0   8  14 395.458 318.772   2
   0   8  15 114.299 271.902   2
   0  -9   0 279.569 202.174   3
   0  -9   1 241.958 231.180   3
   0  -9  -1 631.341 252.248   3
   0  -9   2 23258.1 1182.62   3
   0   9  -2 24493.1 1230.83   3
   0  -9  -2 23156.5 1235.22   3
   0  -9   3 44856.5 1686.80   3
   0   9  -3 45352.9 1750.32   3
   0  -9  -3 45809.7 1787.87   3
   0  -9   4 23077.2 1251.91   3
   0   9  -4 22898.4 1296.59   3
   0  -9   5 9619.23 857.217   3
   0  -9   6 5561.44 765.152   1
   0  -9   7 21172.8 1532.54   4
   0  -9  -7 22039.7 1563.16   4
   0  -9   7 22792.7 1621.32   1
   0  -9   8 2470.94 576.888   1
   0  -9   8 2133.59 493.986   4
   0  -9  -8 2362.77 554.108   4
   0  -9   9 147.067 290.542   1
   0  -9   9 156.383 309.467   4
   0  -9  -9-62.4033 271.557   4
   0  -9  10 118.569 222.438   4
   0  -9  10 506.437 307.278   1
   0  -9 -10 124.530 223.857   4
   0  -9 -11 3423.17 623.273   4
   0  -9  11 3192.50 701.315   1
   0  -9  11 3074.88 619.587   4
   0  -9  12 947.951 389.207   1
   0  -9  13 3374.43 798.015   1
   0  -9  14 1101.69 555.373   1
   0   9  15 7607.64 1008.45   2
   0 -10   0 1247.47 314.916   3
   0 -10   1 8053.30 731.807   3
   0 -10  -1 6700.44 697.264   3
   0 -10   2-0.42559 169.103   3
   0 -10  -2 258.352 224.149   3
   0 -10   3 1426.59 324.229   3
   0 -10  -3 1099.41 317.302   3
   0  10  -3 1088.31 308.287   3
   0 -10  -4 471.507 276.831   3
   0 -10   4 975.705 302.920   3
   0 -10   5 11071.5 937.230   3
   0 -10   6 2339.91 588.190   4
   0 -10  -7 236.657 251.052   4
   0 -10   7 680.989 444.284   1
   0 -10   7 816.551 368.991   4
   0 -10   8 1297.04 514.611   1
   0 -10  -8 1345.57 444.099   4
   0 -10   8 847.274 387.826   4
   0 -10   9 14896.4 1411.04   4
   0 -10  -9 13177.3 1303.54   4
   0 -10   9 13880.8 1427.45   1
   0 -10 -10 658.879 324.398   4
   0 -10  10 771.283 475.597   1
   0 -10  10 1326.40 451.777   4
   0 -10 -11 207.268 278.878   4
   0 -10  11-376.078 338.038   4
   0 -10  11-85.5000 376.957   1
   0 -10  12-312.549 425.405   1
   0 -10  13 10.1381 313.190   1
   0 -11   0-146.327 225.608   3
   0 -11   1 149.313 206.375   3
   0 -11  -1 461.707 275.934   3
   0 -11   2-92.9402 236.724   3
   0 -11  -2 95.2609 200.966   3
   0 -11   3 10561.1 902.634   3
   0 -11  -3 9619.08 909.475   3
   0 -11  -4 6271.79 775.158   3
   0 -11   4 5967.14 691.864   3
   0 -11   5 410.705 273.730   4
   0 -11  -5 203.462 281.943   3
   0 -11   5 4.37207 211.504   3
   0 -11  -6 400.351 337.776   4
   0 -11   6 8.92400 307.272   4
   0 -11   7 1146.51 489.740   4
   0 -11  -7 617.302 378.842   4
   0 -11   8 16433.8 1589.02   1
   0 -11  -8 17096.5 1594.36   4
   0 -11   8 17949.0 1652.69   4
   0 -11  -9 347.830 383.772   4
   0 -11   9 482.930 383.060   4
   0 -11   9-370.388 354.797   1
   0 -11 -10 674.136 278.688   4
   0 -11  10 826.849 413.580   4
   0 -11  10 736.011 487.735   1
   0 -11  11-102.989 240.045   1
   0 -11 -11-118.047 247.317   4
   0 -11  12 4711.20 954.144   1
   0 -12   0 5494.88 664.511   3
   0 -12   1-528.636 257.153   3
   0 -12  -1 182.036 186.798   3
   0 -12   2 9928.22 899.354   3
   0 -12  -2 9288.07 898.320   3
   0 -12   3 7397.77 782.581   3
   0 -12  -3 7180.94 824.232   3
   0 -12   3 7434.64 1116.97   4
   0 -12   4 34301.1 1699.31   3
   0 -12  -4 34120.0 2300.91   4
   0 -12  -4 32449.7 1785.54   3
   0 -12   4 33074.5 2326.00   4
   0 -12   5 146.971 381.217   4
   0 -12  -5-308.336 345.543   3
   0 -12  -5 594.963 409.937   4
   0 -12   5-41.0202 210.504   3
   0 -12  -6 3202.92 616.489   3
   0 -12   6 4628.29 906.945   4
   0 -12  -6 2588.78 680.228   4
   0 -12   7 4372.24 884.262   4
   0 -12  -7 3827.59 809.456   4
   0 -12   8 4938.06 945.861   4
   0 -12  -8 5474.14 949.608   4
   0 -12  -9 800.245 475.143   4
   0 -12   9 686.050 392.677   4
   0 -12 -10 6338.33 1016.32   4
   0 -12  10 5119.24 915.726   4
   0 -12  10 6592.97 1104.66   1
   0 -12  11 747.355 465.818   1
   0 -13   0-334.524 390.784   4
   0 -13  -1 19889.9 1856.13   4
   0 -13   1 14214.4 1588.54   4
   0 -13   2 2174.69 658.608   4
   0 -13  -2 2728.01 741.129   4
   0 -13  -3 1512.08 639.255   4
   0 -13   3 116.056 314.343   4
   0 -13   4 866.737 470.517   4
   0 -13  -4 1033.65 549.810   4
   0 -13  -5 1061.25 440.526   4
   0 -13   5 2337.30 712.754   4
   0 -13   6 12067.2 1456.97   4
   0 -13  -6 14545.6 1610.07   4
   0 -13   7 527.797 400.145   4
   0 -13  -7 579.147 454.698   4
   0 -13   8 7997.48 1222.45   4
   0 -13  -8 7041.72 1157.88   4
   0 -13   9 1578.81 586.420   4
   0 -13  -9 985.462 493.572   4
   0 -13  10 96.2473 282.752   4
   0 -13 -10-272.334 360.491   4
   0 -14   0 433.491 325.086   4
   0 -14  -1 612.878 556.117   4
   0 -14   1-310.950 466.462   4
   0 -14  -2 888.742 503.343   4
   0 -14   2 286.292 389.233   4
   0 -14   3 3888.89 881.353   4
   0 -14  -3 3693.33 871.115   4
   0 -14   4 213.337 373.230   4
   0 -14  -4 639.318 524.777   4
   0 -14  -5 2660.03 722.896   4
   0 -14   5 4106.47 959.138   4
   0 -14   6 97.6735 401.813   4
   0 -14  -6 447.991 301.178   4
   0 -14  -7 5278.36 1095.35   4
   0 -14   7 4981.93 1069.44   4
   0 -14  -8 1518.08 633.002   4
   0 -14   8 1491.49 603.078   4
   0 -14  -9 518.731 426.593   4
   0 -14   9 498.114 394.186   4
   0 -14  10 1086.35 522.665   4
   0 -14 -10 1074.72 525.301   4
   0 -15   0 336.968 459.076   4
   0 -15   1 18988.1 2051.89   4
   0 -15  -1 20414.6 2092.51   4
   0 -15  -2 3692.92 919.793   4
   0 -15   2 2989.88 831.757   4
   0 -15   3 598.588 283.004   4
   0 -15  -3-303.852 416.980   4
   0 -15   4 706.515 424.785   4
   0 -15  -4-408.003 376.563   4
   0 -15   5 3013.82 855.708   4
   0 -15  -5 1825.82 709.260   4
   0 -15   6 5441.99 1144.13   4
   0 -15  -6 5312.80 1131.94   4
   0 -15   7 5437.49 1131.47   4
   0 -15  -7 4576.03 1060.79   4
  -1   0  17 3139.48 692.617   1
  -1   0  16 566.125 343.395   1
  -1   0  15 77678.6 2945.59   1
  -1   0  14-160.937 257.460   1
  -1   0  13 1558.98 454.996   1
  -1   0  12-266.937 336.763   1
  -1   0  12-149.776 250.250   2
  -1   0  11 9609.70 885.670   2
  -1   0  11 8651.58 799.890   1
  -1   0  10 137.384 189.237   2
  -1   0   9 7677.61 710.084   2
  -1   0   8 38.7563 53.2207   4
  -1   0   8 199.962 201.843   2
  -1   0   7 193682. 3113.61   2
  -1   0   7 196364. 1939.75   4
  -1   0   6-110.263 179.104   2
   1   0  -6 43.0323 119.387   3
  -1   0   5 202.099 124.700   2
   1   0  -5 238.675 155.350   3
   1   0  -4-99.1502 92.9955   3
  -1   0   4 186.797 113.338   2
  -1   0   4 7.05666 101.840   3
   1   0  -3 294403. 3158.66   3
  -1   0   3 297136. 2665.46   2
  -1   0   3 297002. 3125.46   3
   1   0  -2 256.192 118.088   3
  -1   0   2-14.8452 78.3211   3
   1   0  -1 26457.9 762.475   3
  -1   0   1 25712.4 743.839   3
  -1   0   0 129.486 78.6463   3
   1   0   0 40.8323 60.4657   3
   1   0   1 620602. 2295.46   1
   1   0   2 214.682 64.8626   1
   1   0   3 160654. 1828.34   1
  -1   0  -3 162067. 1515.48   2
  -1   0  -4 16.6076 49.1744   2
  -1   0  -5 68677.2 1359.29   2
  -1   0  -6 40.2057 84.9973   2
   1   0   6-58.9685 177.939   1
   1   0   7 352580. 4136.21   1
  -1   0  -7 361412. 3792.90   2
  -1   0  -8 54.6980 60.2107   4
   1   0   8 253.359 212.794   1
   1   0   9 175717. 3345.59   1
   1   0  10 234.863 201.210   1
   1   0  11 10595.4 941.392   1
   1   0  12 104.128 221.277   1
   1   0  13 76232.4 2771.31   1
   1   0  14-102.757 338.496   1
   1   0  15 4954.63 804.284   1
   1   0  16-626.071 469.536   1
  -1   1  17 76.1546 333.381   1
  -1  -1  17 241.449 326.294   1
  -1   1  16 976.315 433.025   1
  -1  -1  16 1039.97 339.742   1
  -1  -1  15 4583.96 768.341   1
  -1   1  15 4638.57 736.722   1
  -1  -1  14 7472.21 935.173   1
  -1   1  14 5581.64 798.866   2
  -1   1  14 6545.20 834.724   1
  -1   1  13 6679.82 807.377   2
  -1  -1  13 6980.41 831.962   1
  -1  -1  12 1129.98 370.851   1
  -1   1  12 933.940 313.786   2
  -1  -1  11 29106.2 1495.93   1
  -1   1  11 29408.7 1522.38   2
  -1   1  10 1318.34 364.355   2
  -1  -1  10 324.047 241.782   1
  -1  -1   9 40507.9 689.153   4
  -1  -1   9 41731.5 1570.11   1
  -1   1   8 766.683 243.589   2
  -1  -1   8 884.024 274.770   2
  -1  -1   8 1084.09 270.260   1
  -1   1   7 45846.0 1012.06   4
  -1   1   7 48147.9 1558.11   2
  -1  -1   7 48412.9 1458.22   1
  -1  -1   7 46230.5 1530.37   2
   1  -1  -7 45225.9 1753.90   3
   1  -1  -6 11382.1 811.683   3
   1   1  -6 11576.0 715.135   2
   1   1  -6 11586.5 839.288   3
  -1   1   6 11321.9 522.254   4
  -1  -1   6 10948.6 698.897   2
  -1  -1   6 10620.3 633.735   1
  -1   1   6 11446.3 719.747   2
  -1  -1   5 260301. 2775.94   1
   1  -1  -5 252986. 3479.99   3
   1   1  -5 255439. 3656.02   3
  -1  -1   5 254333. 3656.51   3
  -1  -1   5 258796. 3093.52   2
  -1   1   5 262486. 2579.71   4
   1   1  -5 264927. 3127.39   2
  -1  -1   4 8727.13 456.273   1
   1   1  -4 9054.97 523.139   2
  -1   1   4 9439.11 496.409   4
   1   1  -4 9911.62 674.726   3
  -1  -1   4 9971.50 554.364   2
   1  -1  -4 8653.40 573.873   3
  -1  -1   4 9175.42 643.555   3
  -1  -1   3 495861. 2885.45   1
   1  -1  -3 501703. 3877.33   3
   1   1  -3 504057. 4344.25   3
  -1  -1   3 496537. 3429.18   2
   1   1  -3 489385. 3464.39   2
  -1  -1   3 496562. 4270.96   3
  -1  -1   2 34735.5 773.187   2
   1  -1  -2 35184.4 899.529   3
   1   1  -2 34269.1 1040.28   3
  -1  -1   2 31391.1 990.775   3
   1   1  -2 34401.7 783.149   2
  -1  -1   2 34722.3 611.193   1
  -1   1   2 34915.4 882.258   3
   1  -1  -1 428047. 2628.39   3
   1   1  -1 426993. 3445.45   3
  -1   1   1 427559. 2584.24   3
   1   1  -1 421523. 2204.95   2
  -1  -1   1 425842. 3419.78   3
  -1   1   0 248990. 1778.31   1
  -1  -1   0 248504. 2595.19   3
   1  -1   0 249132. 1824.53   3
  -1   1   0 255146. 1853.86   3
   1   1   0 252786. 2584.24   3
  -1   1  -1 127.186 65.3984   1
   1  -1   1 231.016 76.3803   1
   1  -1   2 28434.5 717.663   1
  -1   1  -2 29504.8 707.799   1
   1   1   3 29739.3 641.456   2
  -1   1  -3 30199.2 810.678   1
   1  -1   3 29220.7 823.266   1
   1   1   4 24438.7 702.712   2
   1  -1   4 24747.1 844.897   1
  -1   1  -5 220045. 2449.06   4
  -1   1  -5 222263. 2503.56   2
   1   1   5 224040. 2434.19   2
   1  -1   5 220571. 2801.96   1
   1   1   6 53188.7 1333.29   2
  -1   1  -6 51692.7 1335.40   2
   1  -1   6 52949.7 1505.39   1
  -1   1  -6 54580.3 1191.94   4
  -1   1  -7 179.887 121.980   2
   1   1   7 355.408 151.772   2
   1  -1   7 294.367 207.264   1
  -1   1  -7 461.013 106.762   4
   1  -1   8 10630.7 792.614   1
  -1   1  -8 11562.0 504.085   4
   1   1   8 12663.6 772.987   2
   1  -1   9 2890.01 465.884   1
   1   1   9 2088.20 367.233   2
   1   1  10-156.847 163.674   2
   1  -1  10 454.865 290.314   1
   1  -1  11 19619.1 1280.83   1
   1   1  11 18917.1 1240.67   1
   1   1  12 307.918 307.640   1
   1  -1  12 579.093 325.060   1
   1   1  13 4997.32 745.079   1
   1  -1  13 4850.84 722.566   1
   1   1  14 8526.15 982.642   1
   1  -1  14 9658.86 1057.86   1
   1   1  15 9868.21 1104.73   1
   1  -1  15 10443.2 1157.36   1
   1  -1  16 239.360 355.673   1
   1   1  16 378.117 360.998   1
  -1   2  17 192.758 316.881   1
  -1  -2  17 486.767 303.468   1
  -1   2  16 6573.59 893.836   1
  -1   2  16 6818.35 936.883   2
  -1  -2  16 4680.43 812.383   1
  -1   2  15 124.723 235.453   2
  -1  -2  15-51.9515 230.555   1
  -1   2  14 25520.6 1639.33   2
  -1  -2  14 23135.3 1582.98   1
  -1  -2  13 6274.71 810.998   1
  -1   2  13 7293.14 838.879   2
  -1  -2  12 31070.7 1655.22   1
  -1   2  12 32521.3 1678.78   2
  -1  -2  11 8474.80 860.736   1
  -1   2  11 8868.21 853.168   2
  -1   2  10 116066. 2899.79   2
  -1  -2  10 118562. 2877.79   1
  -1   2   9 38669.6 1587.06   2
  -1  -2   9 37171.3 1508.24   1
  -1  -2   8 18752.6 998.699   1
  -1   2   8 18776.5 1044.66   2
  -1  -2   7 27725.2 1136.44   1
   1   2  -6 158314. 3190.42   3
   1   2  -6 161935. 2712.10   2
  -1   2   6 162146. 2202.92   4
  -1  -2   6 165648. 2519.75   1
   1   2  -5 257.896 155.800   3
   1   2  -5 170.396 113.412   2
  -1  -2   5 337.066 121.652   1
  -1  -2   5 436.406 234.227   3
  -1   2   5 291.401 131.348   4
   1   2  -4 161833. 2813.76   3
  -1   2   4 161990. 2233.34   4
   1   2  -4 168184. 2295.79   2
   1  -2  -4 160625. 2442.98   3
   1   2  -4 167908. 2015.84   1
  -1  -2   4 161777. 2780.21   3
  -1  -2   4 160608. 2053.93   1
  -1  -2   3 219516. 2125.30   1
   1  -2  -3 217355. 2476.97   3
  -1  -2   3 212651. 2997.41   3
   1   2  -3 217797. 2056.68   1
   1   2  -3 213369. 3014.45   3
  -1   2   3 217038. 2622.71   4
   1   2  -3 224123. 2379.33   2
  -1  -2   2 879958. 5639.08   3
   1  -2  -2 883934. 4123.51   3
   1   2  -2 872721. 3616.27   1
  -1   2   2 875348. 5286.27   4
   1   2  -2 875947. 5676.50   3
  -1  -2   2 873849. 3856.79   1
  -1  -2   1 325269. 2193.93   1
   1   2  -1 328055. 2090.36   1
   1   2  -1 329473. 3352.47   3
   1  -2  -1 331929. 1951.83   3
  -1  -2   1 329556. 3372.50   3
  -1   2   1 336827. 3303.71   4
  -1   2   1 332960. 1893.45   3
   1  -2  -1 330657. 3253.50   4
  -1   2   0 445756. 3139.05   1
  -1   2   0 438943. 3817.13   4
   1   2   0 450073. 3847.41   3
   1  -2   0 439197. 3702.54   4
  -1  -2   0 451486. 3884.13   3
  -1   2  -1 229251. 2764.75   4
   1  -2   1 224951. 2291.98   1
  -1   2  -1 226502. 2221.47   1
  -1   2  -2 989053. 5649.92   4
  -1   2  -2 999999. 4740.06   1
   1  -2   2 990358. 5080.55   1
  -1   2  -3 288212. 3036.67   4
  -1   2  -3 287580. 2736.51   1
   1  -2   3 283719. 2879.81   1
   1  -2   4 52.9254 84.2857   1
  -1   2  -4 26.1336 92.7117   1
  -1   2  -4-3.29388 82.0451   4
  -1   2  -5 32544.5 1091.91   1
  -1   2  -5 31239.1 1007.70   4
   1  -2   5 30637.9 1100.89   1
  -1   2  -6 342129. 3298.03   4
   1   2   6 334324. 3406.94   2
  -1   2  -6 343408. 3577.95   2
   1  -2   6 336659. 3899.06   1
   1  -2   7 4304.89 488.359   1
   1   2   7 3976.80 415.675   2
  -1   2  -7 3217.67 380.659   2
   1   2   8 14694.8 830.721   2
   1  -2   8 13805.7 911.015   1
   1   2   9 62479.7 1833.76   2
   1  -2   9 59110.5 2001.53   1
   1  -2  10 805.240 304.782   1
   1   2  10 346.634 174.388   2
   1   2  11 1837.78 396.850   2
   1  -2  11 1834.46 432.424   1
   1  -2  12 12680.5 1096.14   1
   1   2  12 16263.6 1105.86   2
   1  -2  13 5476.01 784.574   1
   1  -2  14 3424.36 691.649   1
   1   2  14 4483.50 759.050   1
   1  -2  15 5081.90 831.280   1
   1   2  15 5254.57 805.207   1
   1  -2  16-103.660 300.408   1
   1   2  16 443.159 394.907   1
  -1  -3  17 4201.74 810.125   1
  -1   3  17 3207.91 657.874   2
  -1   3  16-58.4290 256.195   2
  -1  -3  16-209.266 447.287   1
  -1   3  15-45.6183 228.582   2
  -1  -3  15 58.1298 339.207   1
  -1   3  14 35994.3 1944.68   2
  -1  -3  14 37689.0 2063.36   1
  -1   3  13 4920.79 726.771   2
  -1  -3  13 5392.67 798.358   1
  -1  -3  12 49413.3 2130.42   1
  -1   3  12 50284.5 2104.77   2
  -1  -3  11 18836.6 606.603   4
  -1  -3  11 18448.1 1237.80   1
  -1   3  11 20466.6 1288.31   2
  -1   3  10 21785.8 1260.92   2
  -1  -3  10 22294.1 1284.36   1
  -1  -3   9 4032.77 528.579   1
  -1   3   9 2829.04 448.190   2
  -1  -3   8 87552.7 2230.81   1
  -1  -3   7 13392.9 816.164   1
  -1  -3   6 113001. 2187.54   1
   1   3  -6 107993. 2730.84   3
  -1  -3   6 107267. 2701.88   3
   1   3  -5 10781.8 601.089   1
  -1  -3   5 10810.4 635.494   1
  -1  -3   5 10132.1 788.407   3
   1   3  -5 9781.26 785.366   3
   1   3  -5 10589.9 658.774   2
   1  -3  -5 10403.5 658.263   4
  -1  -3   4 901322. 6838.93   3
   1   3  -4 888448. 5031.92   1
   1  -3  -4 896225. 6041.32   4
  -1   3   4 910386. 5974.62   4
  -1  -3   4 885885. 5382.50   1
   1   3  -4 902723. 6996.54   3
   1   3  -3 4401.84 334.549   1
  -1  -3   3 4193.56 353.151   1
   1  -3  -3 4825.84 452.464   4
  -1  -3   3 3465.55 417.849   3
   1   3  -3 3932.75 441.252   3
  -1   3   3 4330.34 420.704   4
   1  -3  -2 490082. 4510.28   4
  -1   3   2 487016. 4365.48   4
   1   3  -2 483866. 3303.58   1
  -1  -3   2 481933. 3513.04   1
   1   3  -2 477727. 4515.00   3
  -1  -3   2 474291. 4515.31   3
  -1  -3   1 41507.0 1300.74   3
   1   3  -1 41931.8 1299.71   3
   1   3  -1 41272.5 968.046   1
   1  -3  -1 43090.4 1321.60   4
  -1   3   1 43816.7 1329.24   4
  -1  -3   0 101638. 2029.60   3
   1   3   0 100244. 1993.47   3
  -1   3   0 95313.7 1724.49   1
  -1   3   0 98015.7 1982.54   4
   1  -3   0 101410. 2024.61   4
  -1  -3  -1 566191. 4761.27   3
   1  -3   1 570411. 4293.08   1
  -1   3  -1 564597. 4122.70   1
   1  -3   1 556038. 4802.05   4
   1  -3   2 810488. 5270.04   1
  -1   3  -2 797409. 5720.20   4
  -1   3  -2 818491. 5015.92   1
   1  -3   2 830449. 5872.19   4
  -1   3  -3 35256.3 1064.69   1
   1  -3   3 33439.2 1124.75   1
   1  -3   3 35630.6 1187.92   4
  -1   3  -3 34727.3 1177.70   4
  -1   3  -4 211771. 2749.40   1
   1  -3   4 212829. 2888.24   4
  -1   3  -4 206854. 2924.54   4
   1  -3   4 207202. 2920.95   1
  -1   3  -5 15011.0 778.339   1
   1  -3   5 15452.4 839.637   1
   1  -3   6 41536.9 1456.65   1
   1  -3   7 2155.60 378.444   1
   1   3   8 19495.9 981.195   2
   1  -3   8 18529.5 1098.72   1
   1  -3   9 3591.58 545.102   1
   1   3   9 2661.99 399.249   2
   1  -3  10 41969.3 1852.10   1
   1   3  10 43670.8 1644.43   2
  -1  -3 -11 283.082 113.293   4
   1  -3  11-31.3201 275.030   1
   1   3  11 68.2151 158.670   2
   1  -3  12 6980.50 849.039   1
   1   3  12 7680.71 769.381   2
   1   3  13 4310.05 647.610   2
   1  -3  13 2757.40 599.805   1
   1  -3  14 53591.7 2574.19   1
   1   3  14 51745.4 2209.56   2
   1  -3  15 13013.3 1335.95   1
   1   3  16 25.3865 211.749   1
   1  -3  16 32.5710 409.159   1
  -1  -4  16 1159.46 508.286   1
  -1   4  16 737.380 340.173   2
  -1   4  15 975.887 441.154   2
  -1  -4  15 660.486 414.366   1
  -1  -4  14 14229.3 1300.52   1
  -1   4  14 12215.1 1146.97   2
  -1   4  13 1730.27 437.276   2
  -1  -4  13 4078.63 717.876   1
  -1  -4  12 2352.47 580.067   1
  -1   4  12 740.775 341.713   2
  -1  -4  11 10801.5 991.971   1
  -1  -4  11 9416.72 584.799   4
  -1   4  11 9752.25 915.272   2
  -1  -4  10 41862.2 1807.18   1
  -1  -4   9 3865.79 545.374   1
  -1  -4   8 36767.4 1507.09   1
   1  -4  -7 63580.2 1836.10   4
  -1  -4   7 60634.4 2196.81   3
  -1  -4   7 60624.6 1831.76   1
   1  -4  -6 30697.4 1272.31   4
  -1  -4   6 28181.8 1196.34   1
  -1  -4   6 26905.4 1400.99   3
   1   4  -6 29385.6 1120.05   1
   1   4  -5 46302.2 1318.67   1
  -1  -4   5 45043.4 1696.60   3
   1   4  -5 46509.4 1764.46   3
  -1  -4   5 44124.0 1405.13   1
   1  -4  -5 46367.2 1568.57   4
   1   4  -4 1495.70 244.883   1
  -1  -4   4 1694.19 273.150   1
   1  -4  -4 1389.21 285.023   4
   1   4  -4 1543.89 324.533   3
  -1  -4   4 1535.72 308.751   3
   1   4  -3 796.880 248.411   3
   1  -4  -3 1164.87 284.444   4
   1   4  -3 715.384 176.484   1
  -1  -4   3 514.873 218.713   3
  -1  -4   3 665.583 180.979   1
   1  -4  -2 151817. 2776.18   4
   1   4  -2 159656. 2216.44   1
  -1  -4   2 154000. 2325.01   1
  -1  -4   2 153630. 2735.78   3
   1   4  -2 156059. 2784.65   3
   1   4  -1 20066.8 983.825   3
   1  -4  -1 21161.0 1031.31   4
  -1  -4   1 21383.3 1009.75   3
   1   4  -1 20303.7 807.887   1
   1  -4   0 1034.47 283.066   4
  -1   4   0 869.833 217.194   1
  -1  -4   0 1232.12 262.054   3
  -1  -4  -1 6186.94 548.686   3
   1  -4   1 6362.94 582.964   4
  -1   4  -1 5659.98 477.830   1
   1  -4   2 198629. 3160.16   4
  -1   4  -2 204093. 2830.53   1
  -1   4  -2 209987. 1951.49   3
   1  -4   2 201501. 3009.33   1
   1  -4   3 11201.3 730.676   1
   1  -4   3 11521.2 769.275   4
  -1   4  -3 11298.1 555.169   3
  -1   4  -3 12988.9 724.407   1
   1  -4   4 223471. 3341.19   1
  -1   4  -4 217116. 2831.76   3
   1  -4   4 219509. 3352.00   4
  -1   4  -4 222823. 3066.84   1
   1  -4   5 55773.8 1695.29   4
   1  -4   5 53836.1 1697.22   1
  -1   4  -5 55416.1 1598.90   3
  -1   4  -6 14797.1 923.765   3
   1  -4   6 16060.1 972.239   1
   1  -4   6 16920.6 917.333   4
   1  -4   7 25199.3 1269.59   1
   1  -4   8 24901.5 1334.29   1
   1   4   9 15188.9 949.107   2
   1  -4   9 13603.9 1036.15   1
   1  -4  10 782.559 298.351   1
   1   4  10 780.708 257.728   2
   1   4  11 382.480 242.084   2
   1  -4  11-100.747 331.780   1
   1   4  12 3871.96 555.787   2
   1  -4  12 3897.73 693.171   1
   1  -4  13 343.744 324.207   1
   1   4  13 64.6072 192.450   2
   1  -4  14 2755.14 626.606   1
   1   4  14 2380.11 507.010   2
   1  -4  15-54.2005 321.036   1
   1   4  15 317.702 278.717   2
   1  -4  16 14325.3 1496.26   1
   1   4  16 12212.9 1184.80   2
  -1  -5  16 175.149 378.864   1
  -1   5  16 448.148 354.677   2
  -1   5  15-86.9404 257.588   2
  -1  -5  15 1085.41 421.648   1
  -1  -5  14 117.965 318.697   1
  -1   5  14-4.91689 224.350   2
  -1   5  13 33289.5 1824.89   2
  -1  -5  13 34219.6 1976.53   1
  -1  -5  12 3083.51 594.825   1
  -1   5  12 2506.02 522.478   2
  -1  -5  11 31615.2 1723.84   1
  -1  -5  10 58318.0 2225.61   1
   1  -5  -9 24992.6 1284.02   4
  -1  -5   9 24163.3 1382.70   1
   1  -5  -8 67537.7 2092.93   4
  -1  -5   8 68532.4 2196.10   1
  -1  -5   7 900.698 374.103   3
  -1  -5   7 699.210 269.062   1
   1  -5  -7 808.549 316.596   4
   1  -5  -6 3080.65 467.771   4
  -1  -5   6 2878.07 427.151   1
  -1  -5   6 3957.13 582.109   3
   1   5  -5 280828. 4512.87   3
  -1  -5   5 285474. 4395.09   3
  -1  -5   5 285286. 3924.03   1
   1  -5  -5 294739. 4272.08   4
   1   5  -5 288909. 3571.70   1
   1   5  -4 34789.1 1190.19   1
   1   5  -4 36035.3 1547.98   3
  -1  -5   4 35721.3 1508.12   3
  -1  -5   4 36118.1 1355.85   1
   1  -5  -4 34752.8 1469.45   4
   1  -5  -3 160337. 3140.70   4
  -1  -5   3 156748. 2717.98   1
  -1  -5   3 156732. 3024.41   3
   1   5  -3 160261. 3099.30   3
   1   5  -3 160907. 2531.64   1
  -1  -5   2 12697.5 859.291   3
   1   5  -2 12164.3 696.648   1
   1   5  -2 12783.3 858.517   3
   1  -5  -2 12289.7 872.770   4
   1  -5  -1 611.902 234.234   4
   1   5  -1 789.488 212.109   3
   1   5  -1 812.358 216.210   1
  -1  -5   1 660.769 245.375   3
   1  -5  -1 772.467 113.899   3
  -1  -5   0 69095.7 1942.70   3
  -1   5   0 68839.7 1853.75   1
   1  -5   0 68818.0 2050.59   4
   1  -5   1 133968. 2848.57   4
  -1  -5  -1 130017. 2662.72   3
  -1   5  -1 133592. 2552.90   1
   1  -5   2 173736. 3053.28   1
  -1   5  -2 173452. 1890.50   3
   1  -5   2 172790. 3237.12   4
  -1   5  -2 177482. 2924.51   1
   1  -5   3 32090.6 1398.95   4
  -1   5  -3 32106.1 978.538   3
   1  -5   3 31757.3 1347.52   1
  -1   5  -3 32555.0 1260.67   1
   1  -5   4 368938. 4680.62   1
  -1   5  -4 362324. 3779.88   3
   1  -5   4 371517. 4746.53   4
  -1   5  -5 6534.03 561.672   3
   1  -5   5 6475.36 646.876   4
   1  -5   5 6673.53 667.063   1
  -1   5  -6-29.8730 125.879   3
   1  -5   6-64.8267 166.459   4
   1  -5   6 32.6539 228.693   1
   1  -5   7 11372.7 927.652   1
   1  -5   7 13292.4 902.682   4
   1  -5   8 52.0075 134.906   4
   1  -5   8-134.197 239.249   1
   1  -5   9 11442.6 1016.06   1
   1   5  10 7101.86 695.151   2
   1  -5  10 7765.05 889.303   1
   1   5  11 6433.88 711.575   2
   1  -5  11 6222.90 838.579   1
   1  -5  12 27666.1 1801.72   1
   1   5  12 28085.6 1519.77   2
   1   5  13 14332.6 1138.29   2
   1  -5  13 16113.5 1434.35   1
   1   5  14 13919.9 1181.75   2
   1  -5  14 13023.2 1364.26   1
   1  -5  15 534.454 356.276   1
   1   5  15 781.555 343.768   2
   1   5  16 1228.96 409.536   2
   1   5  17-699.521 348.519   2
  -1  -6  16 458.507 274.117   1
  -1   6  16 883.069 387.893   2
  -1  -6  15 2526.08 670.212   1
  -1   6  15 3557.96 706.276   2
  -1   6  14 4544.41 741.166   2
  -1  -6  14 4014.33 764.431   1
  -1   6  13 8443.31 940.356   2
  -1  -6  13 7841.26 995.756   1
  -1  -6  12 87.9236 359.342   1
  -1  -6  11 7958.83 918.040   1
  -1  -6  10-582.532 383.075   1
   1  -6 -10-237.346 274.483   4
  -1  -6   9 22189.1 1402.24   1
   1  -6  -9 23786.7 1361.06   4
  -1  -6   8 111.472 268.740   1
   1  -6  -8 232.955 180.243   4
   1  -6  -7 17812.0 1172.83   4
  -1  -6   7 17702.7 1265.61   3
  -1  -6   7 16774.5 1110.81   1
  -1  -6   6 8645.68 778.380   1
  -1  -6   6 9658.23 886.537   3
   1  -6  -6 9194.87 834.398   4
  -1  -6   5 2864.09 448.422   1
  -1  -6   5 3542.40 524.875   3
   1  -6  -5 2399.52 445.271   4
  -1  -6   4 264.180 151.700   1
   1   6  -4 450.988 234.288   3
   1   6  -4 390.863 132.509   1
   1  -6  -4 358.267 175.538   4
  -1  -6   4 462.368 237.906   3
   1   6  -3 7393.97 703.536   3
  -1  -6   3 6222.48 623.322   1
  -1  -6   3 6861.15 688.942   3
   1   6  -3 6867.49 589.633   1
   1  -6  -3 6223.10 689.936   4
   1   6  -2 108262. 2299.37   1
   1   6  -2 107582. 2615.08   3
   1  -6  -2 114138. 2884.68   4
  -1  -6   2 107564. 2610.31   3
   1   6  -1 254124. 3928.55   3
  -1  -6   1 254273. 3958.99   3
   1   6  -1 255928. 3592.14   1
   1  -6  -1 252235. 2181.77   3
   1  -6  -1 255509. 4343.56   4
  -1   6   0 180.100 172.284   1
  -1  -6   0-11.0743 185.687   3
   1  -6   0-26.1597 49.4958   3
   1  -6   0 382.205 253.340   4
   1  -6   1 3748.08 240.149   3
  -1  -6  -1 3152.92 464.187   3
   1  -6   1 4244.39 577.392   4
  -1  -6  -2 120.169 221.446   3
   1  -6   2-94.3581 150.256   4
  -1   6  -2 215.762 109.229   3
  -1   6  -3 240359. 2820.51   3
   1  -6   3 242041. 4031.89   1
   1  -6   3 249771. 4249.80   4
  -1   6  -4 64810.4 1646.98   3
   1  -6   4 64084.3 2112.71   1
   1  -6   4 62124.5 2134.14   4
   1  -6   5 5666.68 646.051   4
   1  -6   5 4784.72 625.769   1
  -1   6  -5 5382.09 538.350   3
   1  -6   6-244.537 256.088   1
  -1   6  -6 442.228 226.345   3
   1  -6   6 188.911 158.099   4
   1  -6   7 51440.0 1967.96   4
   1  -6   7 51631.8 2075.85   1
   1  -6   8 10293.5 980.647   1
   1  -6   8 9878.89 864.690   4
   1  -6   9 68570.0 2216.72   4
   1  -6   9 71510.2 2640.50   1
   1  -6  10 29505.9 1771.95   1
   1   6  11 26556.1 1437.49   2
   1  -6  11 29477.0 1848.23   1
   1   6  12 322.559 273.020   2
   1  -6  12 39.4529 280.572   1
   1  -6  13 17081.1 1540.23   1
   1   6  13 15776.4 1213.36   2
   1  -6  14 562.535 307.748   1
   1   6  14 40.6948 208.863   2
   1  -6  15 5425.57 984.645   1
   1   6  15 5391.39 772.608   2
   1   6  16 4714.52 782.768   2
   1   6  17-64.3356 238.741   2
  -1  -7  15-117.778 290.493   1
  -1   7  15 233.451 316.798   2
  -1   7  14 36.1033 205.879   2
  -1  -7  14 324.578 274.839   1
  -1  -7  13 9003.74 1131.75   1
  -1  -7  12 327.774 289.393   1
  -1  -7  11-219.064 344.938   1
  -1  -7  10 10130.5 1052.84   1
   1  -7 -10 10494.7 988.818   4
   1  -7  -9 20702.3 1405.90   4
  -1  -7   9 20928.7 1425.12   1
  -1  -7   8 871.354 402.428   3
   1  -7  -8 1183.11 372.068   4
  -1  -7   8 116.708 322.588   1
  -1  -7   7 8630.36 922.273   3
  -1  -7   7 10456.2 961.304   1
   1  -7  -7 8077.69 849.544   4
  -1  -7   6 353.963 175.736   1
  -1  -7   6-46.1619 200.579   3
   1  -7  -6 8.87754 195.079   4
  -1  -7   5 3320.15 512.100   1
  -1  -7   5 3908.90 575.409   3
   1  -7  -5 4363.20 625.743   4
  -1  -7   4 1149.21 341.180   3
   1  -7  -4 1089.84 356.400   4
  -1  -7   4 909.679 301.743   1
  -1  -7   3 16938.1 1118.23   3
   1   7  -3 17877.8 1144.82   3
   1  -7  -3 17797.2 1248.85   4
  -1  -7   2 88938.9 2488.03   3
   1  -7  -2 92684.0 2822.57   4
   1   7  -2 88851.6 2500.07   3
   1  -7  -2 90945.5 1643.78   3
   1  -7  -1 17956.5 653.516   3
   1   7  -1 16422.2 1063.39   3
   1  -7  -1 20104.0 1324.50   4
  -1  -7   1 18089.1 1131.80   3
  -1  -7   0 398.507 212.709   3
   1  -7   0 922.315 348.596   4
   1  -7   0 496.342 100.120   3
  -1  -7  -1 34.3674 175.405   3
   1  -7   1 255.869 252.649   4
   1  -7   1 99.3845 80.9210   3
  -1   7  -2 6397.10 430.263   3
   1  -7   2 6782.77 812.630   4
  -1  -7  -2 7763.09 765.418   3
  -1   7  -3 1414.39 245.786   3
   1  -7   3 1019.66 319.665   4
  -1   7  -4 1986.58 316.489   3
   1  -7   4 2014.85 453.308   1
   1  -7   4 2176.19 443.504   4
  -1   7  -5 35854.2 1403.45   3
   1  -7   5 32422.9 1684.91   1
   1  -7   5 35716.8 1740.33   4
   1  -7   6 4362.37 653.067   1
  -1   7  -6 4513.69 571.535   3
   1  -7   6 4536.95 648.716   4
   1  -7   7 58193.7 2346.69   1
   1  -7   7 60114.4 2273.61   4
   1  -7   8 9435.88 998.441   1
   1  -7   8 9349.27 920.926   4
   1  -7   9 732.406 361.119   4
   1  -7   9 688.255 310.984   1
   1  -7  10 16862.1 1191.27   4
   1  -7  10 17593.2 1439.16   1
   1  -7  11 4880.41 823.370   1
   1   7  12 576.931 242.942   2
   1  -7  12 2127.16 546.072   1
   1   7  13 9094.31 949.316   2
   1  -7  13 10085.7 1250.60   1
   1   7  14 1292.77 422.718   2
   1  -7  14 581.723 425.570   1
   1  -7  15 14307.4 1602.26   1
   1   7  15 12693.3 1196.31   2
   1   7  16 5692.12 837.698   2
   1   7  17 164.934 235.900   2
  -1   8  15 1515.05 497.754   2
  -1  -8  15 460.829 416.874   1
  -1   8  14 10526.6 1131.41   2
  -1  -8  14 11685.4 1367.47   1
  -1  -8  13-270.236 271.332   1
  -1  -8  12 345.941 327.460   1
  -1  -8  11 6407.50 796.534   4
   1  -8 -11 6842.73 859.104   4
  -1  -8  11 8357.95 1051.57   1
   1  -8 -10 9492.75 1015.10   4
  -1  -8  10 7211.69 936.101   1
  -1  -8   9-210.057 294.880   1
   1  -8  -9 163.751 254.560   4
  -1  -8   8 4098.73 715.438   3
   1  -8  -8 3151.51 587.089   4
  -1  -8   8 3288.66 622.736   1
   1  -8  -7 14392.8 1226.12   4
  -1  -8   7 15612.5 1279.74   3
  -1  -8   7 16184.3 1267.82   1
  -1  -8   6 28803.9 1639.71   3
   1  -8  -6 29023.8 1698.05   4
  -1  -8   6 26839.1 1581.87   1
  -1  -8   5 1709.59 418.239   1
  -1  -8   5 1224.13 355.738   3
   1  -8  -5 2557.40 539.329   4
   1  -8  -4 3383.58 609.447   4
  -1  -8   4 3112.87 508.520   3
  -1  -8   3 2703.94 507.875   3
   1  -8  -3 3715.52 638.960   4
   1  -8  -2 20033.0 1418.84   4
  -1  -8   2 19778.2 1243.88   3
   1  -8  -2 20712.1 851.883   3
   1  -8  -1 1360.61 215.015   3
  -1  -8   1 1170.12 342.455   3
   1  -8  -1 1440.04 436.252   4
   1  -8   0 4309.41 324.084   3
  -1  -8   0 4185.46 569.060   3
   1  -8   0 4036.73 632.679   4
   1  -8   1 8942.58 465.426   3
  -1  -8  -1 8588.43 832.890   3
   1  -8   1 8990.25 948.607   4
  -1  -8  -2 12537.6 1009.43   3
   1  -8   2 14016.1 1194.02   4
  -1   8  -2 13114.1 644.238   3
  -1  -8  -3 926.974 350.954   3
  -1   8  -3 821.140 194.030   3
   1  -8   3 1013.82 376.179   4
   1  -8   4 1429.69 382.319   1
  -1   8  -4 2284.55 343.981   3
   1  -8   4 2875.82 544.871   4
   1  -8   5 43.1180 251.628   1
  -1   8  -5 222.367 156.811   3
   1  -8   5-124.817 284.033   4
  -1   8  -6 7596.97 721.500   3
   1  -8   6 6599.48 845.232   1
   1  -8   6 7880.38 906.766   4
   1  -8   7-187.229 363.475   1
   1  -8   7-100.197 219.062   4
   1  -8   8 19216.3 1488.48   1
   1  -8   8 21355.0 1480.12   4
   1  -8   9 314.386 375.118   1
   1  -8   9 193.864 233.118   4
   1  -8  10 3201.13 585.718   4
   1  -8  10 3786.65 730.529   1
   1  -8  11 3123.20 699.433   1
   1  -8  12 13650.4 1444.09   1
   1   8  13 1279.84 373.466   2
   1  -8  13 568.013 446.985   1
   1   8  14 2317.15 531.719   2
   1  -8  14 2616.44 738.864   1
   1   8  15 35.8162 244.576   2
   1   8  16 267.246 308.540   2
  -1  -9  14 133.769 267.928   1
  -1  -9  13 363.088 270.111   1
  -1  -9  12 8873.26 1152.73   1
   1  -9 -11-496.637 293.569   4
  -1  -9  11-263.000 355.050   1
  -1  -9  11-308.175 229.202   4
  -1  -9  10 7794.82 1013.63   1
   1  -9 -10 8592.68 1057.24   4
  -1  -9   9 485.414 388.211   1
   1  -9  -9 623.052 345.927   4
  -1  -9   8 37133.2 2082.17   1
  -1  -9   8 42566.2 2212.81   3
   1  -9  -8 40178.4 2151.22   4
  -1  -9   7 1467.22 482.202   1
   1  -9  -7 983.528 377.169   4
  -1  -9   7 1207.68 447.544   3
  -1  -9   6 1980.21 505.452   3
  -1  -9   6 1445.63 397.826   1
   1  -9  -5 290.196 276.011   4
  -1  -9   5 535.664 280.734   3
   1  -9  -4 9383.30 1047.76   4
  -1  -9   4 9164.96 930.934   3
   1  -9  -3 4092.97 442.210   3
  -1  -9   3 5653.16 719.372   3
   1  -9  -3 5169.40 802.028   4
  -1  -9   2 118416. 3169.50   3
   1  -9  -2 118832. 3652.54   4
   1  -9  -2 116389. 2158.58   3
   1  -9  -1 24503.5 901.283   3
  -1  -9   1 24258.8 1430.34   3
   1  -9  -1 23463.0 1633.32   4
  -1  -9   0 20736.6 1352.47   3
   1  -9   0 19585.2 750.299   3
   1  -9   0 20765.0 1547.64   4
  -1  -9  -1 88.3202 234.437   3
   1  -9   1-25.4372 77.5563   3
   1  -9   1 162.903 266.572   4
   1  -9   2 7341.36 498.309   3
   1  -9   2 6506.97 869.814   4
  -1  -9  -2 7254.92 810.407   3
  -1   9  -3 2317.89 317.473   3
  -1  -9  -3 2275.04 491.294   3
   1  -9   3 2584.90 564.895   4
  -1  -9  -4 23983.0 1520.81   3
  -1   9  -4 23442.0 1106.28   3
   1  -9   4 23229.4 1612.94   4
   1  -9   5 7780.47 949.668   1
  -1   9  -5 7983.60 716.557   3
   1  -9   5 8390.96 1015.87   4
  -1   9  -6 39469.0 1686.54   3
   1  -9   6 40262.4 2146.52   1
   1  -9   6 42683.1 2191.70   4
   1  -9   7 12646.9 1254.72   1
   1  -9   7 12909.6 1227.82   4
   1  -9   8 261.497 375.615   1
   1  -9   8 535.912 301.475   4
   1  -9   9-4.22054 293.781   1
   1  -9   9 845.528 374.404   4
   1  -9  10 28225.7 1998.55   1
   1  -9  10 27115.3 1739.51   4
   1  -9  11 3099.65 710.540   1
   1  -9  11 1984.35 499.182   4
   1  -9  12 2535.94 674.476   1
   1  -9  13 4187.14 920.937   1
   1   9  14 8447.84 987.986   2
   1   9  15 1136.91 362.603   2
  -1 -10  13 3713.78 798.826   1
  -1 -10  12-411.356 491.940   1
   1 -10 -11 3722.04 733.815   4
  -1 -10  11 4156.67 752.550   4
  -1 -10  11 3448.02 753.798   1
  -1 -10  10 19302.0 1678.37   1
   1 -10 -10 20311.4 1669.50   4
  -1 -10   9 6427.69 988.739   1
   1 -10  -9 4738.23 805.377   4
   1 -10  -8 80.1878 247.485   4
  -1 -10   8-68.7583 267.862   3
  -1 -10   8 17.7277 328.040   1
  -1 -10   7 220.699 356.305   1
   1 -10  -7-3.27108 276.739   4
  -1 -10   7 363.612 322.695   3
  -1 -10   6 35243.0 1954.88   3
   1 -10  -6 32309.4 2047.94   4
  -1 -10   5 8461.37 932.264   3
   1 -10  -5 9301.61 1104.66   4
  -1 -10   4 11331.9 1080.75   3
   1 -10  -4 13332.9 900.873   3
   1 -10  -4 13481.2 1294.51   4
   1 -10  -3 2556.26 586.080   4
   1 -10  -3 3675.54 453.350   3
  -1 -10   3 3173.45 559.852   3
   1 -10  -2 859.481 365.191   4
  -1 -10   2 284.771 227.806   3
   1 -10  -2 827.457 242.464   3
  -1 -10   1 22301.3 1442.56   3
   1 -10  -1 22872.5 1721.83   4
   1 -10  -1 24438.4 958.527   3
   1 -10   0 6448.57 924.522   4
  -1 -10   0 6326.27 797.513   3
   1 -10   0 6827.69 475.640   3
   1 -10   1 27.4627 260.806   4
  -1 -10  -1-210.368 319.384   3
   1 -10   1 53.9478 105.015   3
  -1 -10  -2 96163.1 3060.69   3
   1 -10   2 98766.9 1867.42   3
   1 -10   2 100660. 3555.61   4
  -1 -10  -3 26557.7 1648.00   3
   1 -10   3 26102.9 1829.42   4
  -1 -10  -4 4481.69 715.889   3
   1 -10   4 3899.10 728.790   4
  -1  10  -4 4048.18 489.067   3
  -1 -10  -5 4844.20 748.551   3
   1 -10   5 5086.13 823.729   4
   1 -10   6 5284.50 828.387   4
   1 -10   7-201.684 245.287   4
   1 -10   7 285.119 349.779   1
   1 -10   8 5166.29 907.346   1
   1 -10   8 5566.47 879.652   4
   1 -10   9 153.959 365.896   1
   1 -10   9 545.799 358.674   4
   1 -10  10-553.259 384.989   1
   1 -10  10-223.159 291.598   4
   1 -10  11 6073.51 1016.07   1
  -1 -10 -11 6817.55 968.603   4
   1 -10  11 5036.58 818.546   4
   1 -10  12 6647.26 1083.75   1
   1  10  14 4486.56 753.248   2
  -1 -11  12 11603.4 1457.28   1
  -1 -11  11 5787.39 1049.96   1
   1 -11 -11 7853.25 1090.17   4
  -1 -11  10 2541.28 655.319   4
  -1 -11  10 2344.63 652.322   1
   1 -11 -10 1875.60 604.939   4
  -1 -11   9 3002.67 664.457   1
   1 -11  -9 3733.15 759.967   4
  -1 -11   8 294.865 273.268   3
   1 -11  -8 688.528 388.419   4
  -1 -11   7 12909.5 1267.71   3
   1 -11  -7 12314.4 1329.47   4
   1 -11  -6-2.71896 280.597   4
  -1 -11   6 525.712 410.810   3
   1 -11  -5 8574.56 807.808   3
  -1 -11   5 7325.03 903.854   3
   1 -11  -5 6991.17 1033.51   4
   1 -11  -4 17806.0 1098.75   3
   1 -11  -4 18247.5 1612.22   4
  -1 -11   4 18053.2 1403.17   3
   1 -11  -3 7879.74 663.243   3
  -1 -11   3 8256.64 927.172   3
   1 -11  -3 9275.60 1173.19   4
  -1 -11   2 4553.60 719.362   3
   1 -11  -2 4356.66 826.615   4
   1 -11  -2 4508.36 472.986   3
  -1 -11   1 987.940 320.297   3
   1 -11  -1 2054.29 305.779   3
   1 -11  -1 1135.00 463.279   4
   1 -11   0 13206.1 692.535   3
  -1 -11   0 13422.3 1176.45   3
   1 -11   0 12413.0 1364.70   4
  -1 -11  -1 54937.4 2363.18   3
   1 -11   1 53464.5 1370.78   3
   1 -11   1 56197.3 2806.42   4
   1 -11   2 12946.6 1397.82   4
  -1 -11  -2 14780.2 1262.39   3
  -1 -11  -3 1733.71 470.106   3
   1 -11   3 2286.14 568.579   4
  -1 -11  -4 1781.93 504.290   3
   1 -11   4 1272.95 464.763   4
  -1 -11  -5 1333.10 436.872   3
   1 -11   5 1507.06 595.508   4
  -1 -11  -6 7382.92 987.241   3
   1 -11   6 7317.29 1034.31   4
   1 -11   7 1318.62 533.651   4
   1 -11   8 364.525 309.265   1
   1 -11   8 61.0842 299.755   4
   1 -11   9 1053.06 524.337   1
   1 -11   9 499.481 319.302   4
   1 -11  10-9.61264 269.036   4
   1 -11  10-324.530 436.819   1
   1 -11  11-215.966 298.957   1
  -1 -12  11 6454.15 1122.26   1
  -1 -12  10 280.107 415.534   4
   1 -12 -10 743.607 402.034   4
   1 -12  -9 2903.02 708.908   4
   1 -12  -8 396.819 294.687   4
  -1 -12   8 69.1769 254.551   3
   1 -12  -7 1463.47 540.859   4
  -1 -12   7 1594.50 465.496   3
  -1 -12   6 2859.60 637.439   3
   1 -12  -6 1089.85 513.153   4
  -1 -12   5 3185.23 639.024   3
   1 -12  -5 2226.01 672.863   4
  -1 -12   4 9576.72 1047.90   3
   1 -12  -4 7779.54 1114.43   4
   1 -12  -3 1048.70 444.317   4
  -1 -12   3 1186.18 458.790   3
  -1 -12   2 519.309 281.798   3
   1 -12  -2 413.533 431.420   4
  -1 -12   1 4420.01 729.069   3
   1 -12  -1 6592.39 1050.57   4
  -1 -12   0 17235.4 1402.58   3
   1 -12   0 18410.0 1728.02   4
  -1 -12  -1 6973.32 917.757   3
   1 -12   1 7669.08 1155.70   4
  -1 -12  -2 6107.98 863.900   3
   1 -12   2 5626.44 977.032   4
   1 -12   3 36978.4 2391.63   4
  -1 -12  -3 40087.7 2174.08   3
   1 -12   4 87.4938 334.614   4
  -1 -12  -4 503.477 314.949   3
   1 -12   5 19490.5 1772.21   4
  -1 -12  -5 16927.6 1489.45   3
  -1 -12  -6 442.273 318.372   3
   1 -12   6 573.262 399.855   4
  -1 -12  -7 201.768 315.421   3
   1 -12   7 1428.44 479.319   4
   1 -12   8 2210.52 612.288   4
   1 -12   9 554.649 273.011   4
  -1 -12 -10 409.903 409.406   4
   1 -12  10-78.5014 441.786   1
   1 -12  10 1002.87 463.376   4
  -1 -13  10 1271.37 557.553   4
   1 -13 -10-31.1097 283.269   4
  -1 -13   9 3324.21 861.148   4
   1 -13  -9 2985.49 747.693   4
   1 -13  -8-29.6636 349.309   4
   1 -13  -7 1922.79 667.977   4
  -1 -13   7 993.674 408.629   3
   1 -13  -6 1261.90 528.817   4
  -1 -13   6 1086.06 450.872   3
   1 -13  -5 3589.95 849.167   4
  -1 -13   5 3414.81 683.626   3
  -1 -13   4 5009.89 801.166   3
   1 -13  -4 5093.89 982.124   4
   1 -13  -3 181.361 283.734   4
  -1 -13   3 123.164 242.796   3
   1 -13  -2 1716.97 594.929   4
  -1 -13   2 583.861 235.738   3
  -1 -13   1 35.1178 343.601   3
   1 -13  -1-296.896 468.206   4
  -1 -13   0 15138.8 1336.80   3
   1 -13   0 14441.5 1601.40   4
  -1 -13  -1 35333.2 2049.92   3
   1 -13   1 35965.5 2502.99   4
  -1 -13  -2 11428.0 1179.81   3
   1 -13   2 10680.4 1384.80   4
  -1 -13  -3 2471.82 598.536   3
   1 -13   3 2196.94 638.341   4
  -1 -13  -4 6292.25 920.261   3
   1 -13   4 4990.50 982.189   4
  -1 -13  -5 5191.49 884.419   3
   1 -13   5 5324.70 984.335   4
   1 -13   6 7955.23 1221.16   4
  -1 -13  -6 7035.36 1030.29   3
   1 -13   7 342.658 353.102   4
  -1 -13  -7 465.959 344.272   3
  -1 -13  -8 13.7523 262.803   3
   1 -13   8-172.735 378.107   4
   1 -13   9-135.553 377.666   4
  -1 -13  -9 213.359 433.215   4
  -1 -13  -9 480.248 454.858   3
   1 -13  10 2156.25 732.811   4
  -1 -13 -10 2491.25 714.129   4
   1 -14 -10 1742.98 674.603   4
  -1 -14  10 3739.46 919.917   4
  -1 -14   9 314.486 339.766   4
   1 -14  -9-51.4211 378.416   4
  -1 -14   8-125.363 341.583   4
   1 -14  -8-59.1649 288.462   4
   1 -14  -7 569.839 418.517   4
   1 -14  -6 1793.32 633.935   4
   1 -14  -5 329.231 375.473   4
   1 -14  -4-745.734 451.652   4
   1 -14  -3 2165.00 706.795   4
   1 -14  -2 2676.84 804.725   4
   1 -14  -1 7481.08 1230.54   4
   1 -14   0 1197.47 658.109   4
   1 -14   1 211.111 409.174   4
   1 -14   2 5722.01 1109.20   4
   1 -14   3 481.566 373.178   4
   1 -14   4 5666.09 1079.29   4
   1 -14   5 2795.02 816.419   4
   1 -14   6 657.498 464.001   4
   1 -14   7 642.140 395.556   4
  -1 -14  -8 404.939 408.623   4
   1 -14   8-384.194 497.031   4
   1 -14   9 797.220 331.554   4
  -1 -14  -9 106.915 318.052   4
  -1 -14 -10-1293.93 570.386   4
   1 -15  -6 123.961 345.947   4
  -1 -15   6 766.222 500.688   4
   1 -15  -5-170.763 417.868   4
   1 -15  -4-169.510 402.093   4
   1 -15  -3-1081.09 537.015   4
   1 -15  -2 807.694 497.722   4
   1 -15  -1 488.676 386.613   4
   1 -15   0-78.8154 353.051   4
   1 -15   1-167.145 497.175   4
   1 -15   2 1633.03 646.348   4
   1 -15   3 132.435 357.705   4
   1 -15   4 3311.14 906.255   4
   1 -15   5 1085.44 589.118   4
   1 -15   6 3748.71 924.044   4
  -2   0  17-90.7510 290.230   1
  -2   0  16 59998.3 2672.00   1
  -2   0  15-248.173 270.837   1
  -2   0  14 3428.88 639.571   1
  -2   0  13 114.369 238.787   1
  -2   0  13 18.2576 198.222   2
  -2   0  12 34780.2 1680.82   1
  -2   0  12 33480.0 1773.26   2
  -2   0  11 33.1896 230.789   2
  -2   0  11 222.292 243.098   1
  -2   0  11 26.7600 89.1680   4
  -2   0  10 9048.46 598.836   4
  -2   0  10 9314.52 858.274   2
  -2   0   9-63.1679 237.797   2
  -2   0   8 111370. 2626.27   2
  -2   0   7-89.4272 150.704   2
   2   0  -6 365210. 5102.92   3
  -2   0   6 375187. 5060.67   3
  -2   0   6 374563. 4277.77   2
  -2   0   5-116.966 140.219   2
   2   0  -5 9.26267 146.303   3
  -2   0   5 141.097 192.066   3
   2   0  -4 515702. 5321.12   3
  -2   0   4 516116. 5233.41   3
  -2   0   4 509883. 4268.31   2
  -2   0   3-22.5752 73.4249   2
   2   0  -3 25.4761 132.517   3
  -2   0   3-150.646 173.566   3
   2   0  -2 32927.3 1204.81   3
  -2   0   2 33063.9 1200.92   3
   2   0  -1 37.2431 93.4117   3
  -2   0   1 257.753 120.693   3
  -2   0   0 63068.6 630.484   1
  -2   0   0 62922.2 1603.36   3
   2   0   0 65508.5 1632.08   3
   2   0   1 150.962 61.7773   1
  -2   0  -1-94.8803 132.701   3
   2   0   2 259483. 2154.14   1
   2   0   3 40.6377 77.4794   1
  -2   0  -3 443.744 75.7046   2
  -2   0  -4 47833.1 885.694   2
   2   0   4 47085.1 1203.41   1
  -2   0  -5 116.611 76.6140   2
   2   0   5-12.9345 117.199   1
   2   0   6 179107. 2815.91   1
  -2   0  -6 181788. 2313.00   2
   2   0   7-35.5628 136.578   1
  -2   0  -7 72.1167 98.8705   2
   2   0   8 46554.9 1659.55   1
   2   0   9-249.857 220.393   1
   2   0  10 10996.0 938.175   1
  -2   0 -10 10986.0 698.457   4
   2   0  11-284.081 278.631   1
   2   0  12 18409.5 1320.94   1
   2   0  13 72.8950 283.785   1
   2   0  14 7941.01 970.370   1
   2   0  15-25.1615 323.648   1
   2   0  16 951.229 505.245   1
  -2   1  17 2143.90 583.885   1
  -2  -1  17 2494.58 639.751   1
  -2  -1  16-403.230 396.414   1
  -2   1  16 308.101 297.558   1
  -2   1  15 936.260 380.448   2
  -2   1  15 1044.37 373.888   1
  -2  -1  15 852.022 396.107   1
  -2   1  14 14979.9 1220.22   1
  -2  -1  14 13190.1 1157.43   1
  -2   1  14 14017.6 1245.52   2
  -2   1  13 1474.35 439.090   2
  -2  -1  13 1252.54 390.949   1
  -2  -1  12 15746.6 1140.21   1
  -2   1  12 14589.5 1188.15   2
  -2  -1  11 7547.10 753.695   1
  -2   1  11 6605.45 759.582   2
  -2   1  10 10858.0 937.129   2
  -2  -1  10 12469.3 904.998   1
  -2   1  10 11069.2 673.547   4
  -2  -1  10 10370.5 908.614   2
  -2   1   9 11091.0 886.100   2
  -2  -1   9 11212.2 801.944   1
  -2   1   9 11482.7 724.678   4
  -2  -1   9 10916.3 882.866   2
  -2  -1   8 9056.51 676.203   1
  -2  -1   8 9820.30 792.622   2
  -2   1   8 8934.90 762.100   2
  -2   1   8 9277.61 666.590   4
  -2   1   7 4846.18 535.362   2
  -2  -1   7 4875.17 454.724   1
  -2  -1   7 5597.23 569.759   2
  -2  -1   7 4956.92 651.792   3
  -2   1   6 17942.2 948.321   2
  -2  -1   6 18261.4 790.705   1
  -2  -1   6 17035.8 1121.25   3
   2  -1  -6 18661.4 1137.98   3
  -2  -1   6 17946.6 937.557   2
   2   1  -5 81720.4 2350.98   3
  -2  -1   5 84053.0 1512.05   1
   2  -1  -5 84011.0 2222.76   3
  -2  -1   5 80603.6 2286.58   3
  -2   1   5 82522.4 2169.68   3
  -2  -1   5 85088.7 1883.15   2
   2   1  -4 168770. 3186.68   3
  -2  -1   4 165440. 1850.07   1
   2  -1  -4 165004. 2898.50   3
  -2   1   4 163669. 2828.72   3
  -2  -1   4 168250. 2420.91   2
  -2  -1   4 167739. 3133.39   3
   2   1  -3 5692.88 565.295   3
   2  -1  -3 6566.26 544.497   3
  -2  -1   3 7144.59 448.590   2
  -2   1   3 6477.08 531.931   3
  -2  -1   3 5214.69 536.660   3
  -2  -1   3 6478.75 305.148   1
   2   1  -2 255302. 3576.54   3
  -2  -1   2 255754. 2355.20   2
  -2   1   2 246405. 3045.25   3
   2  -1  -2 251142. 3131.95   3
  -2  -1   2 249499. 3552.12   3
  -2  -1   2 252734. 1395.58   1
  -2  -1   1 827.793 117.284   2
   2   1  -1 596.803 189.381   3
   2  -1  -1 811.406 186.566   3
  -2  -1   1 580.137 184.223   3
  -2   1   1 482.580 151.420   3
   2   1   0 653853. 5561.70   3
  -2   1   0 665953. 4763.71   3
  -2  -1   0 654714. 5611.37   3
  -2   1   0 658646. 3154.79   1
   2  -1   1 84568.2 1296.15   1
  -2   1  -1 81404.5 1676.82   3
   2   1   1 82258.5 885.616   1
  -2   1  -1 83975.7 1182.30   1
  -2   1  -2 139356. 1700.96   1
   2  -1   2 139741. 1829.22   1
   2  -1   3 61520.4 1316.87   1
  -2   1  -3 63775.9 1269.94   1
   2  -1   4 253601. 2920.71   1
   2  -1   5 57214.4 1506.71   1
  -2   1  -5 56373.5 1211.92   2
  -2   1  -6 78049.2 1563.11   2
   2  -1   6 78472.1 1901.11   1
  -2   1  -7 1103.86 226.606   2
   2  -1   7 1065.46 271.505   1
   2  -1   8 54501.7 1826.33   1
  -2   1  -8 55730.7 1576.86   2
   2   1   8 56000.3 1803.83   1
  -2   1  -8 59566.4 1764.64   4
   2   1   9-62.4504 157.105   1
   2  -1   9 144.772 195.671   1
  -2   1  -9-21.8261 127.522   4
   2  -1  10 2810.10 512.322   1
   2   1  10 3202.81 527.020   1
  -2   1 -10 2893.05 366.532   4
   2   1  11 1748.06 439.465   1
   2  -1  11 947.988 274.944   1
   2   1  12 11367.2 1051.10   1
   2  -1  12 10008.4 995.246   1
   2  -1  13 4603.24 713.643   1
   2   1  13 4373.28 717.618   1
   2   1  14 288.929 259.297   1
   2  -1  14 178.041 247.107   1
   2  -1  15 5264.78 854.491   1
   2   1  15 4891.30 805.294   1
   2   1  16 4251.24 826.670   1
   2  -1  16 3991.71 808.548   1
  -2  -2  17 10331.0 1208.31   1
  -2   2  17 15464.2 1401.54   1
  -2  -2  16 3004.59 642.518   1
  -2   2  16 3986.20 773.325   2
  -2   2  16 4442.64 732.706   1
  -2   2  15 6660.92 933.003   2
  -2  -2  15 6727.70 895.723   1
  -2  -2  14 2798.25 578.759   1
  -2   2  14 3075.22 621.378   2
  -2  -2  13 2906.02 565.418   1
  -2   2  13 3595.47 647.442   2
  -2   2  12 26490.2 1578.60   2
  -2  -2  12 28236.7 1537.03   1
  -2  -2  11-100.613 216.004   1
  -2   2  11-14.1754 245.063   2
  -2   2  10 5757.55 675.620   2
  -2  -2  10 5030.70 584.610   1
  -2   2  10 5344.38 490.039   4
  -2  -2   9 30210.6 1330.53   1
  -2   2   9 29688.3 1207.53   4
  -2   2   9 29664.2 1445.72   2
  -2   2   8 2265.79 353.373   4
  -2   2   8 2557.80 445.251   2
  -2  -2   8 2503.49 369.751   1
  -2  -2   7 31324.6 1160.98   1
  -2  -2   7 32472.5 1676.41   3
  -2   2   7 32422.2 1330.15   4
  -2   2   6 110399. 2426.44   4
   2  -2  -6 102281. 2589.33   3
  -2  -2   6 104294. 1925.24   1
  -2  -2   6 103593. 2792.91   3
   2   2  -5 28653.8 1117.25   2
   2  -2  -5 28199.3 1268.68   3
   2   2  -5 26762.3 1400.64   3
  -2  -2   5 27395.6 1398.92   3
  -2   2   5 30740.5 1291.33   4
  -2  -2   5 28624.0 909.921   1
  -2   2   4 1691.23 313.520   4
   2   2  -4 1496.99 241.715   2
   2   2  -4 1832.84 378.421   3
   2  -2  -4 1428.71 258.398   3
  -2  -2   4 1328.57 323.406   3
  -2  -2   4 1684.58 203.027   1
  -2   2   4 1429.12 278.280   3
   2   2  -3 13753.6 648.664   2
   2   2  -3 14150.8 928.161   3
  -2  -2   3 13830.0 915.004   3
  -2   2   3 13899.7 723.540   3
  -2  -2   3 14507.7 503.552   1
   2  -2  -3 15139.3 774.395   3
   2   2  -2 15120.7 603.249   2
  -2  -2   2 15040.8 445.935   1
   2  -2  -2 15538.6 726.750   3
  -2  -2   2 13017.0 861.989   3
  -2   2   2 14607.4 682.636   3
   2   2  -2 13752.1 886.454   3
   2   2  -2 14954.3 390.153   1
   2  -2  -1 60725.5 1339.31   3
  -2   2   1 60326.3 1287.06   3
   2   2  -1 64146.2 1871.71   3
   2   2  -1 64641.5 1050.90   2
   2   2  -1 60736.6 651.929   1
  -2  -2   1 62644.3 1856.54   3
   2   2   0 292868. 3955.74   3
  -2  -2   0 294245. 4026.07   3
  -2   2   0 286126. 2793.55   3
   2   2   0 290265. 1789.60   2
  -2   2   0 292417. 2696.35   1
  -2   2  -1 28380.3 900.759   3
   2  -2   1 27504.5 896.632   1
  -2  -2  -1 27097.0 1222.38   3
  -2   2  -1 27937.3 829.128   1
   2  -2   2 93804.7 1727.17   1
  -2   2  -2 94432.3 1574.35   1
   2   2   3 3710.86 179.935   2
   2  -2   3 4460.74 406.567   1
  -2   2  -3 3545.81 330.903   1
   2   2   4 79198.4 1057.59   2
  -2   2  -4 78574.7 1654.82   1
   2  -2   4 81005.0 1787.88   1
  -2   2  -5 29987.5 1094.80   1
   2  -2   5 31273.5 1172.79   1
  -2   2  -5 31694.5 1350.00   4
   2   2   5 30388.6 787.683   2
   2   2   6 3375.28 302.532   2
  -2   2  -6 2776.81 409.023   4
   2  -2   6 3503.34 425.220   1
  -2   2  -7 77481.6 1789.74   2
   2   2   7 76869.5 1606.28   2
   2  -2   7 81366.7 2162.74   1
  -2   2  -8 5283.15 555.426   4
   2  -2   8 5178.03 605.776   1
   2   2   8 5242.50 466.930   2
   2  -2   9 23190.8 1309.82   1
  -2   2  -9 21346.7 1064.89   4
   2  -2  10 5072.38 683.769   1
  -2   2 -10 4795.12 497.237   4
   2  -2  11 40680.6 1939.28   1
   2  -2  12-46.8237 291.238   1
   2   2  12-198.030 298.587   1
   2  -2  13 2149.58 523.700   1
   2   2  13 2179.62 525.641   1
   2   2  14 4080.57 716.626   1
   2  -2  14 3813.77 721.395   1
   2   2  15 5122.07 831.029   1
   2  -2  15 3805.46 751.996   1
   2   2  16 2231.10 607.204   1
   2  -2  16 1938.04 606.761   1
  -2  -3  17 11824.2 1317.69   1
  -2   3  16 657.918 411.082   2
  -2  -3  16-629.524 546.608   1
  -2  -3  15 13356.9 1265.88   1
  -2   3  15 11017.7 1151.84   2
  -2   3  14 63.8327 235.103   2
  -2  -3  14-213.418 286.092   1
  -2   3  13 6529.35 836.990   2
  -2  -3  13 8171.67 894.081   1
  -2  -3  12 913.680 372.159   1
  -2   3  12 1175.00 387.355   2
  -2   3  11 10392.9 965.115   2
  -2  -3  11 10132.4 900.908   1
  -2  -3  10 3689.99 510.109   1
  -2   3  10 2793.75 517.060   2
  -2  -3   9 3819.12 493.125   1
  -2   3   9 3262.98 446.287   4
  -2   3   8 5854.12 600.364   4
  -2  -3   8 5298.96 764.149   3
  -2  -3   8 5229.97 540.781   1
  -2  -3   7 82347.7 2685.91   3
  -2   3   7 80826.7 2157.73   4
  -2  -3   7 82080.5 1950.98   1
  -2  -3   6-161.824 170.176   1
   2  -3  -6 28.5803 152.862   3
  -2  -3   6 210.529 244.227   3
  -2   3   6 59.3834 153.792   4
   2  -3  -5 435854. 4801.25   3
  -2  -3   5 438607. 5730.16   3
   2   3  -5 440837. 4428.82   2
  -2  -3   5 437919. 3847.17   1
  -2   3   5 443249. 5157.81   4
   2   3  -4 5596.25 464.347   2
  -2  -3   4 5925.22 661.403   3
   2  -3  -4 5953.02 524.617   3
   2   3  -4 6620.67 406.099   1
   2   3  -4 6061.07 680.201   3
  -2  -3   4 5508.52 409.775   1
  -2   3   4 6620.81 641.220   4
  -2   3   3 170.215 191.121   4
   2   3  -3 33.1784 84.7091   2
   2   3  -3 175.790 129.277   3
  -2  -3   3 205.990 168.945   3
   2  -3  -3 144.072 123.589   3
  -2  -3   3 51.8591 77.9003   1
   2   3  -3 92.4411 72.0185   1
  -2  -3   2 33580.4 1470.28   3
   2   3  -2 32566.8 736.484   1
  -2   3   2 32555.6 919.288   3
  -2   3   2 33817.3 1438.03   4
   2  -3  -2 32403.0 957.530   3
   2   3  -2 33957.9 1465.76   3
   2   3  -2 32595.9 927.086   2
   2   3  -1 1766.04 175.071   1
  -2   3   1 2220.72 222.330   3
   2   3  -1 1821.85 363.516   3
   2  -3  -1 1929.34 224.922   3
  -2  -3   1 1315.96 290.480   3
  -2   3   1 1647.06 324.384   4
   2   3   0 38268.5 1516.88   3
  -2  -3   0 36692.2 1515.42   3
  -2   3   0 37563.4 840.471   3
  -2   3   0 38896.7 1162.16   1
  -2   3   0 40419.6 1562.41   4
  -2   3  -1 65083.4 1191.46   3
  -2  -3  -1 65409.4 2007.77   3
  -2   3  -1 65709.8 1482.67   1
  -2   3  -1 67490.2 2018.59   4
   2  -3   2 47228.2 1376.99   1
  -2   3  -2 50037.5 1742.34   4
  -2   3  -2 46797.5 1260.85   1
   2  -3   3 12643.0 748.607   1
  -2   3  -3 11907.9 664.975   1
  -2   3  -4 9258.04 765.339   4
  -2   3  -4 8915.07 598.900   1
   2  -3   4 8694.85 654.944   1
  -2   3  -5 98134.0 2081.95   1
   2   3   5 104218. 1548.22   2
   2  -3   5 95818.7 2244.09   1
  -2   3  -5 100883. 2515.62   4
   2   3   6 2718.45 285.288   2
   2  -3   6 2497.78 378.448   1
  -2   3  -6 3430.87 478.300   4
   2   3   7 33584.6 1093.84   2
   2  -3   7 32671.9 1433.22   1
  -2   3  -7 34794.4 1473.43   4
   2   3   8 908.879 215.580   2
   2  -3   8 709.125 305.226   1
  -2   3  -8 369.685 175.453   4
   2   3   9 49952.1 1549.73   2
  -2   3  -9 52176.1 1778.91   4
   2  -3   9 53507.7 2029.43   1
   2  -3  10 9123.54 917.540   1
   2   3  10 8007.64 673.598   2
   2   3  11 14316.2 950.965   2
   2  -3  11 13589.7 1165.20   1
   2  -3  12 1009.54 446.381   1
   2  -3  13 20014.0 1549.85   1
   2  -3  14 596.672 369.660   1
   2   3  14 1370.38 482.524   1
   2  -3  15-116.907 332.906   1
   2   3  15-208.410 305.605   1
   2  -3  16 3382.83 752.835   1
   2   3  16 3687.76 748.406   1
  -2   4  16 4701.25 815.750   2
  -2  -4  16 4788.05 849.130   1
  -2   4  15 1443.40 484.859   2
  -2  -4  15 2242.00 598.556   1
  -2   4  14 180.984 227.722   2
  -2  -4  14-121.621 303.918   1
  -2   4  13-25.5853 216.892   2
  -2  -4  13-194.076 288.880   1
  -2   4  12 432.739 343.829   2
  -2  -4  12 480.030 297.240   1
  -2   4  11 5533.90 741.528   2
  -2  -4  11 5298.47 672.795   1
  -2  -4  10 28697.9 1456.48   1
  -2  -4   9 262.594 203.662   1
  -2  -4   9 303.110 311.547   3
  -2  -4   8 21126.7 1482.04   3
  -2  -4   8 22238.9 1151.66   1
  -2  -4   7 174363. 4004.73   3
  -2  -4   7 181666. 3090.34   1
  -2   4   7 184414. 3478.76   4
   2  -4  -6 4622.69 551.044   3
   2   4  -6 4707.20 447.355   1
  -2  -4   6 3971.21 446.154   1
  -2   4   6 4579.48 577.533   4
  -2  -4   6 4440.10 636.544   3
  -2  -4   5 113739. 3024.90   3
   2   4  -5 115548. 1980.67   1
   2  -4  -5 111125. 2370.71   3
  -2  -4   5 111245. 2168.80   1
  -2   4   5 113653. 2741.92   4
   2   4  -4 2658.26 334.451   2
   2   4  -4 2676.47 285.362   1
  -2  -4   4 2431.44 309.334   1
  -2  -4   4 2772.84 480.285   3
   2  -4  -4 2015.62 288.135   3
  -2   4   4 3217.66 475.896   4
  -2  -4   3 7848.61 761.114   3
  -2  -4   3 6844.97 488.505   1
  -2   4   3 5911.45 632.026   4
   2  -4  -3 6662.09 463.365   3
   2   4  -3 6477.25 417.365   1
   2   4  -3 6994.82 718.509   3
   2   4  -2 11607.9 907.421   3
  -2  -4   2 12636.7 956.725   3
   2  -4  -2 12129.5 528.732   3
   2   4  -2 12442.9 562.493   1
  -2   4   2 11770.4 885.826   4
   2   4  -1 79302.4 2307.69   3
  -2  -4   1 79764.1 2363.85   3
   2   4  -1 79054.3 1433.49   1
   2  -4  -1 78392.9 1083.84   3
  -2   4   1 80000.1 2290.47   4
  -2  -4   0 99850.0 2636.71   3
  -2   4   0 101463. 2135.20   1
  -2   4   0 104088. 2619.97   4
  -2  -4  -1 135929. 3058.19   3
  -2   4  -1 132963. 1382.46   3
  -2   4  -1 140601. 2443.78   1
  -2   4  -1 141911. 3070.01   4
   2  -4   2 509.577 206.554   1
  -2   4  -2 416.605 171.483   1
  -2  -4  -2 340.733 243.630   3
  -2   4  -2 595.987 227.520   4
   2  -4   3 174199. 3032.88   1
  -2   4  -3 176525. 2758.07   1
  -2   4  -3 178429. 3444.02   4
  -2   4  -4 113966. 2777.69   4
   2  -4   4 109198. 2487.16   1
  -2   4  -4 115825. 2318.50   1
   2  -4   5 61993.1 1951.39   1
  -2   4  -5 59099.9 2020.34   4
   2  -4   6 5412.69 604.688   1
  -2   4  -6 7845.36 752.989   4
   2   4   7 34835.7 1155.77   2
   2  -4   7 35872.2 1605.10   1
  -2   4  -7 34242.5 1551.32   4
   2  -4   8 42.3932 165.045   1
   2   4   8 400.532 166.552   2
  -2   4  -8 510.709 233.125   4
   2   4   9 34954.6 1335.59   2
   2  -4   9 36874.3 1779.20   1
   2   4  10 965.136 277.113   2
   2  -4  10 2500.40 547.470   1
   2  -4  11 66180.7 2611.08   1
   2   4  11 60848.2 1976.55   2
   2  -4  12 2967.79 609.910   1
   2   4  12 2493.94 430.137   2
   2  -4  13 272.438 217.070   1
   2   4  13 210.178 177.938   2
   2  -4  14 4100.72 765.557   1
   2  -4  15 8445.69 1167.61   1
   2   4  16-388.614 347.250   1
  -2  -5  16-279.686 253.669   1
  -2   5  15-369.847 341.882   2
  -2  -5  15-131.063 291.349   1
  -2   5  14 1588.89 476.907   2
  -2  -5  14 1794.01 488.598   1
  -2  -5  13 420.516 298.655   1
  -2   5  13 140.454 224.769   2
  -2  -5  12 620.166 318.630   1
  -2   5  12 331.351 283.254   2
  -2  -5  11 29491.1 1657.47   1
  -2  -5  10 5215.93 652.024   1
  -2  -5   9 2401.99 413.558   1
  -2  -5   9 3808.74 714.913   3
  -2  -5   8 1145.03 319.670   1
  -2  -5   8 1564.53 509.310   3
  -2  -5   7 4461.78 725.286   3
   2  -5  -7 3421.58 510.269   3
  -2  -5   7 3576.93 495.242   1
   2  -5  -6 195551. 3395.80   3
   2   5  -6 200684. 2969.02   1
  -2  -5   6 188285. 4164.95   3
  -2  -5   6 195287. 3292.35   1
   2   5  -5-61.0921 117.240   1
  -2  -5   5-137.989 166.428   1
  -2  -5   5 433.419 291.434   3
   2  -5  -5 341.804 191.869   3
  -2  -5   4 89457.0 2725.22   3
   2  -5  -4 88046.9 1848.43   3
  -2  -5   4 86500.8 2025.80   1
   2   5  -4 87867.2 1802.42   1
   2   5  -3 1564.79 244.482   1
  -2  -5   3 1372.39 347.674   3
   2  -5  -3 1356.50 212.417   3
  -2  -5   2 9450.71 869.936   3
   2  -5  -2 8820.16 399.803   3
   2   5  -2 9916.28 583.239   1
   2  -5  -2 9260.02 850.405   4
   2   5  -1 4606.90 584.746   3
   2  -5  -1 4429.69 587.255   4
  -2  -5   1 4174.93 587.439   3
   2   5  -1 4857.80 418.454   1
  -2  -5   0 51033.2 1967.15   3
  -2   5   0 55361.0 1730.16   1
   2  -5   0 53483.2 2001.30   4
  -2  -5  -1 12885.1 1004.40   3
   2  -5   1 13623.9 1006.79   4
  -2   5  -1 11224.4 774.425   1
  -2   5  -2 15214.8 484.923   3
  -2  -5  -2 15860.0 1128.93   3
  -2   5  -2 15566.5 904.694   1
   2  -5   3 81235.1 2278.33   1
   2  -5   4 197495. 3628.98   1
   2  -5   5 27940.0 1396.09   1
   2  -5   6 48727.4 1909.90   1
   2  -5   7 323.534 237.862   1
   2  -5   8 16929.6 1220.36   1
   2   5   9 10713.5 768.594   2
   2  -5   9 11501.3 1050.85   1
   2  -5  10 3614.92 640.485   1
   2   5  10 3617.89 481.487   2
   2  -5  11-231.304 373.663   1
   2   5  11 108.352 213.534   2
   2   5  12 495.044 234.572   2
   2  -5  12-5.50904 288.758   1
   2  -5  13 4108.06 784.102   1
   2   5  13 3643.50 563.441   2
   2   5  14 166.143 187.835   2
   2  -5  14 184.770 383.697   1
   2  -5  15 6124.09 1024.13   1
   2   5  15 3335.02 588.194   2
  -2  -6  16 21780.9 1809.45   1
  -2  -6  15 27.7787 344.249   1
  -2   6  15 348.183 329.989   2
  -2  -6  14 952.731 377.349   1
  -2   6  14 615.995 366.427   2
  -2  -6  13 979.947 390.797   1
  -2   6  13 1418.09 454.387   2
  -2  -6  12 22772.9 1581.22   1
  -2  -6  11 5005.01 739.522   1
  -2  -6  10 7437.58 828.426   1
  -2  -6   9 42082.4 2276.85   3
  -2  -6   9 43668.6 1906.96   1
  -2  -6   8 116523. 3616.34   3
  -2  -6   8 118738. 3035.97   1
  -2  -6   7 3417.64 516.972   1
  -2  -6   7 3975.53 714.771   3
   2  -6  -7 3254.53 516.934   3
  -2  -6   6 63667.8 2509.91   3
   2  -6  -6 61153.9 1900.85   3
  -2  -6   6 59865.8 1978.67   1
  -2  -6   5-224.886 237.380   1
   2  -6  -5 14.1353 265.834   4
  -2  -6   5-75.2838 244.671   3
   2  -6  -5 437.816 200.053   3
   2  -6  -4 29734.8 1613.37   4
  -2  -6   4 30615.9 1651.86   3
   2  -6  -4 30272.2 1051.24   3
  -2  -6   4 29580.7 1292.77   1
   2   6  -4 29758.9 1138.34   1
  -2  -6   3 10197.1 955.861   3
   2  -6  -3 10471.7 527.346   3
   2   6  -3 11287.3 702.382   1
   2  -6  -3 9842.80 930.623   4
   2  -6  -2 11311.6 376.490   3
  -2  -6   2 12778.6 1054.48   3
   2   6  -2 11851.9 712.976   1
   2  -6  -2 12657.3 1039.70   4
   2   6  -1 3671.15 426.218   1
  -2  -6   1 3707.58 562.643   3
   2  -6  -1 4137.21 597.802   4
  -2  -6   0 12879.9 1050.51   3
   2   6   0 14095.8 817.311   1
   2  -6   0 14286.8 1100.69   4
   2  -6   1 860.961 300.219   4
  -2  -6  -1 591.496 244.710   3
  -2  -6  -2 67075.2 2409.22   3
   2  -6   2 75270.6 2507.18   4
   2  -6   3 7066.38 725.577   1
  -2   6  -3 7693.87 426.346   3
  -2  -6  -3 8500.16 894.271   3
   2  -6   3 7800.99 831.438   4
   2  -6   4-28.1332 218.456   1
   2  -6   4 558.904 285.640   4
  -2   6  -4 113.764 124.019   3
   2  -6   5 40107.0 1825.63   1
  -2   6  -5 37169.2 1309.11   3
  -2   6  -6 49346.3 1675.92   3
   2  -6   6 47209.5 2011.18   1
   2  -6   7 765.656 335.745   1
   2  -6   8 24.2805 243.914   1
   2  -6   9 2576.85 559.757   1
   2   6  10 34604.0 1498.50   2
   2  -6  10 32051.7 1911.76   1
   2   6  11 12637.3 962.024   2
   2  -6  11 12967.7 1299.95   1
   2   6  12 27736.4 1476.06   2
   2  -6  12 28819.2 1966.03   1
   2   6  13 7054.99 774.834   2
   2  -6  13 6015.44 961.558   1
   2   6  14 2411.94 490.662   2
   2  -6  14 2842.15 744.852   1
   2  -6  15 7214.53 1173.57   1
  -2  -7  15 3118.51 725.804   1
  -2  -7  14 859.967 421.591   1
  -2   7  14 864.380 449.729   2
  -2  -7  13 689.652 398.702   1
  -2  -7  12 2632.98 627.692   1
  -2  -7  11 2362.42 545.336   1
  -2  -7  10 5870.26 816.677   1
  -2  -7   9 243.856 328.265   1
  -2  -7   9 391.945 430.450   3
  -2  -7   8 107205. 3016.52   1
  -2  -7   8 101952. 3475.39   3
  -2  -7   7 38167.7 2064.01   3
  -2  -7   7 37297.6 1739.94   1
   2  -7  -7 36366.6 1602.98   3
  -2  -7   6 25028.9 1629.54   3
   2  -7  -6 23757.1 1183.28   3
   2  -7  -6 25694.6 1632.99   4
  -2  -7   6 25192.1 1406.89   1
   2  -7  -5 460.778 299.072   4
  -2  -7   5-181.626 253.719   1
  -2  -7   5 136.542 236.048   3
   2  -7  -5 77.6756 121.357   3
  -2  -7   4 7942.34 901.420   3
   2  -7  -4 9362.30 579.653   3
   2  -7  -4 8969.75 952.218   4
  -2  -7   3 30848.5 1730.78   3
   2  -7  -3 32527.5 870.200   3
   2   7  -3 34179.0 1321.31   1
   2  -7  -3 32493.4 1781.56   4
  -2  -7   2 41992.4 1978.10   3
   2  -7  -2 44037.1 2077.11   4
   2   7  -2 40341.1 1470.09   1
   2   7  -1-152.932 177.631   1
  -2  -7   1 18.3198 223.661   3
   2  -7  -1-134.580 213.414   4
   2   7   0 121506. 2634.46   1
   2  -7   0 124115. 3454.52   4
  -2  -7   0 120524. 3353.32   3
  -2  -7  -1-31.5710 239.224   3
   2  -7   1 139.223 227.202   4
   2  -7   2 2019.56 484.047   4
  -2  -7  -2 1602.14 429.547   3
  -2  -7  -3 1491.01 423.085   3
  -2   7  -3 1395.56 178.694   3
   2  -7   3 1963.88 491.116   4
  -2   7  -4 234253. 2791.18   3
   2  -7   4 234392. 4576.78   1
   2  -7   4 239866. 4840.89   4
   2  -7   5 1887.57 482.039   1
  -2   7  -5 2567.71 364.476   3
  -2   7  -6 15654.2 956.723   3
   2  -7   6 13091.1 1133.28   1
   2  -7   6 14575.1 1222.54   4
  -2   7  -7 16023.2 1051.07   3
   2  -7   7 14949.4 1248.87   1
   2  -7   8 202.464 209.806   1
   2  -7   9 3071.52 611.987   1
   2  -7  10 80.8831 322.376   1
   2  -7  11 4910.18 873.870   1
   2   7  11 4007.76 568.893   2
   2   7  12 9221.40 870.454   2
   2  -7  12 8004.47 1127.49   1
   2   7  13 1186.55 327.523   2
   2  -7  13 1618.74 546.291   1
   2  -7  14 1247.24 532.331   1
  -2  -8  15 1184.64 530.025   1
  -2  -8  14 1659.97 579.265   1
  -2  -8  13-33.6747 231.398   1
  -2  -8  12 930.766 386.466   1
  -2  -8  11 2013.76 566.651   1
  -2  -8  10 2195.43 568.209   1
  -2  -8  10 2454.36 651.707   3
  -2  -8   9 24703.9 1839.61   3
  -2  -8   9 23828.9 1594.72   1
  -2  -8   8 9971.62 1160.78   3
  -2  -8   8 10263.7 1027.69   1
  -2  -8   7 75371.6 3009.19   3
   2  -8  -7 71092.3 2230.73   3
  -2  -8   7 75137.9 2615.54   1
   2  -8  -6 17476.4 1417.97   4
  -2  -8   6 17848.0 1453.32   3
   2  -8  -6 16024.5 969.489   3
  -2  -8   6 16808.8 1186.89   1
  -2  -8   5 638.430 290.567   3
   2  -8  -5 621.252 170.084   3
   2  -8  -5 940.431 386.514   4
  -2  -8   4 2098.49 485.462   3
   2  -8  -4 1797.59 262.755   3
   2  -8  -4 1590.87 490.456   4
  -2  -8   3 24033.6 1578.67   3
   2  -8  -3 23265.8 684.706   3
   2  -8  -3 24553.7 1667.13   4
   2  -8  -2 58.4255 304.339   4
  -2  -8   2 611.309 399.643   3
   2  -8  -1 9206.57 1021.17   4
  -2  -8   1 7537.78 896.288   3
  -2  -8   0 34883.0 1873.72   3
   2  -8   0 37901.7 2096.70   4
  -2  -8  -1 7956.87 919.558   3
   2  -8   1 11790.9 1195.27   4
  -2  -8  -2 66084.6 2625.05   3
   2  -8   2 69282.9 2776.94   4
   2  -8   3 66696.7 2701.22   4
  -2  -8  -3 66984.4 2660.39   3
  -2   8  -3 59525.3 958.917   3
   2  -8   4 3155.99 632.914   4
  -2  -8  -4 3772.34 711.603   3
  -2   8  -4 2840.01 305.202   3
  -2   8  -5 149176. 2557.40   3
   2  -8   5 149174. 3968.41   1
   2  -8   6-18.8324 298.040   1
  -2   8  -6 263.757 193.305   3
   2  -8   6 33.8248 254.584   4
   2  -8   7 2938.34 619.860   4
   2  -8   7 2153.62 548.796   1
   2  -8   8 20097.1 1586.33   1
   2  -8   9 5676.44 871.667   1
   2  -8  10 4781.96 842.702   1
   2  -8  11 6220.57 982.195   1
   2   8  12 361.689 251.771   2
   2  -8  12-277.093 361.211   1
   2  -8  13 736.484 427.078   1
  -2  -9  14 2071.53 608.495   1
  -2  -9  13 2142.94 530.623   1
  -2  -9  12 471.831 326.393   1
  -2  -9  11-415.020 362.978   1
  -2  -9  10 12523.2 1413.07   3
  -2  -9  10 11199.5 1195.25   1
  -2  -9   9 47350.0 2367.44   1
  -2  -9   9 46787.3 2609.89   3
  -2  -9   8 603.407 422.587   3
  -2  -9   8 872.213 382.004   1
   2  -9  -8 297.081 418.707   4
  -2  -9   7 990.394 326.282   1
  -2  -9   7 1259.29 478.077   3
   2  -9  -7 1434.67 487.698   4
   2  -9  -6-68.2959 333.274   4
  -2  -9   6-89.3703 374.380   3
   2  -9  -5 10882.7 1186.62   4
  -2  -9   5 10971.5 1175.71   3
  -2  -9   4 270.648 292.912   3
   2  -9  -4 532.044 154.454   3
   2  -9  -4-159.940 287.319   4
   2  -9  -3 7193.67 362.031   3
   2  -9  -3 7023.48 337.875   3
   2  -9  -3 8024.02 1028.46   4
  -2  -9   3 6626.54 855.748   3
  -2  -9   2 11009.9 1113.53   3
   2  -9  -2 11686.3 1226.99   4
   2  -9  -1 53164.3 2573.79   4
  -2  -9   1 51139.4 2363.05   3
  -2  -9   0 690.592 367.559   3
   2  -9   0 847.241 438.541   4
  -2  -9  -1 47363.6 2291.23   3
   2  -9   1 49090.2 2498.46   4
  -2  -9  -2 2455.03 586.890   3
   2  -9   2 3307.32 700.687   4
  -2  -9  -3 37130.3 2081.79   3
   2  -9   3 42422.9 2338.02   4
  -2  -9  -4 856.666 428.302   3
  -2   9  -4 939.626 184.495   3
  -2  -9  -5 48381.2 2451.34   3
   2  -9   5 51125.6 2517.56   4
   2  -9   6 377.754 341.205   4
   2  -9   6-168.933 324.239   1
   2  -9   7-89.3542 392.138   1
   2  -9   7-109.447 285.769   4
   2  -9   8 565.428 335.632   1
   2  -9   9 4592.88 850.596   1
   2  -9  10 157.864 358.136   1
   2  -9  11 764.346 450.475   1
   2   9  12 684.362 274.279   2
   2  -9  12 903.741 456.672   1
   2  -9  13 14665.1 1630.58   1
  -2 -10  13 6868.05 1082.65   1
  -2 -10  12 693.512 462.254   1
  -2 -10  11 204.917 239.483   1
  -2 -10  10 7487.76 1023.95   1
  -2 -10  10 7402.67 1107.43   3
  -2 -10   9-482.976 314.880   1
   2 -10  -9 385.372 384.447   4
  -2 -10   9 229.677 287.663   3
   2 -10  -8-8.18157 305.170   4
  -2 -10   8 85.6307 319.907   1
  -2 -10   8 239.064 243.764   3
  -2 -10   7 15622.3 1471.29   3
   2 -10  -7 18727.7 1624.03   4
  -2 -10   6 6596.22 962.446   3
   2 -10  -6 5308.93 882.464   4
  -2 -10   5-71.8084 270.511   3
   2 -10  -5 354.749 332.145   4
  -2 -10   4 237.544 305.199   3
   2 -10  -4-267.587 469.024   4
   2 -10  -3 961.011 387.134   4
  -2 -10   3 1150.25 436.032   3
  -2 -10   2 1335.24 448.824   3
   2 -10  -2 1318.16 512.828   4
  -2 -10   1 15341.9 1359.25   3
   2 -10  -1 15162.5 1450.08   4
  -2 -10   0 19452.3 1535.60   3
   2 -10   0 23507.8 1813.95   4
  -2 -10  -1 9702.09 1081.81   3
   2 -10   1 9652.26 1165.19   4
   2 -10   2 83371.4 3437.97   4
  -2 -10  -2 79183.2 3103.26   3
  -2 -10  -3 77641.2 3132.57   3
   2 -10   3 80734.9 3386.00   4
  -2 -10  -4 2500.93 609.618   3
   2 -10   4 3762.36 793.153   4
  -2 -10  -5 1141.90 446.818   3
   2 -10   5 877.502 409.035   4
  -2 -10  -6-183.372 319.222   3
   2 -10   6 166.473 310.867   4
   2 -10   7 1932.88 565.956   1
   2 -10   7 2124.05 620.354   4
   2 -10   8 2567.34 684.470   1
   2 -10   8 1476.75 514.047   4
   2 -10   9-152.769 371.610   1
   2 -10  10-152.108 382.674   1
   2 -10  11 6190.94 1088.49   1
   2 -10  12 1947.63 673.676   1
  -2 -11  13 703.796 400.802   1
  -2 -11  12 615.816 248.718   1
  -2 -11  11 6369.70 1034.45   1
  -2 -11  10-33.1013 234.809   1
  -2 -11  10 789.017 470.809   3
   2 -11  -9 11327.7 1368.85   4
  -2 -11   9 9193.24 1216.41   3
  -2 -11   8 4198.65 851.962   3
   2 -11  -8 3514.91 760.831   4
  -2 -11   7 341.346 322.034   3
   2 -11  -7-143.212 272.565   4
  -2 -11   6 14405.2 1426.29   3
   2 -11  -6 13092.2 1466.35   4
  -2 -11   5-242.180 308.068   3
   2 -11  -5 101.561 316.790   4
   2 -11  -4 10083.5 1269.60   4
  -2 -11   4 10288.1 1197.67   3
  -2 -11   3-223.457 286.196   3
   2 -11  -3 95.0836 291.972   4
  -2 -11   2-274.438 392.647   3
   2 -11  -2 26.3427 297.062   4
   2 -11  -1 819.621 403.858   4
  -2 -11   1 620.512 256.675   3
  -2 -11   0 10219.2 1153.61   3
   2 -11   0 9835.16 1273.22   4
  -2 -11  -1 20488.8 1657.57   3
   2 -11   1 20208.9 1779.64   4
  -2 -11  -2 7977.24 1069.77   3
   2 -11   2 8268.67 1181.66   4
  -2 -11  -3 10716.1 1203.82   3
   2 -11   3 8397.83 1202.18   4
  -2 -11  -4 19215.3 1648.69   3
   2 -11   4 21342.6 1860.82   4
  -2 -11  -5-95.2008 365.894   3
   2 -11   5 237.433 443.451   4
  -2 -11  -6 1824.93 587.559   3
   2 -11   6 2103.01 610.160   4
  -2 -11  -7 1891.17 649.955   3
   2 -11   7 3576.34 784.061   4
   2 -11   8 6839.84 1141.65   1
   2 -11   8 7220.06 1090.67   4
   2 -11   9 806.410 507.967   1
   2 -11  10 2468.78 687.627   1
   2 -11  11-413.368 430.110   1
   2 -12 -10 5376.46 1009.99   4
  -2 -12   9 3186.92 791.791   3
   2 -12  -9 2584.24 717.365   4
  -2 -12   8 14094.2 1527.81   3
   2 -12  -8 13197.3 1522.67   4
   2 -12  -7 1596.91 572.527   4
  -2 -12   7 1280.41 517.380   3
   2 -12  -6 15656.0 1677.74   4
  -2 -12   6 16420.0 1564.80   3
  -2 -12   5 91.7956 234.936   3
   2 -12  -5 151.302 316.560   4
  -2 -12   4 1957.01 541.080   3
   2 -12  -4 2396.43 628.120   4
  -2 -12   3 722.690 398.425   3
   2 -12  -3-240.908 457.194   4
  -2 -12   2 1851.79 568.433   3
   2 -12  -2 1202.67 530.404   4
  -2 -12   1 635.013 391.342   3
   2 -12  -1 439.136 326.457   4
  -2 -12   0 592.730 347.479   3
   2 -12   0-183.675 465.611   4
   2 -12   1 297.261 327.869   4
  -2 -12  -1 535.872 323.803   3
  -2 -12  -2 28546.3 2024.92   3
   2 -12   2 28437.4 2205.09   4
  -2 -12  -3 18744.5 1649.01   3
   2 -12   3 17892.0 1753.53   4
  -2 -12  -4 156.187 333.691   3
   2 -12   4-20.3731 379.598   4
  -2 -12  -5 2805.10 677.440   3
   2 -12   5 5423.07 1018.73   4
   2 -12   6 7384.97 1153.59   4
  -2 -12  -6 7125.39 1116.75   3
  -2 -12  -7-174.478 341.050   3
   2 -12   7-93.4699 234.365   4
   2 -12   8 1049.94 441.765   4
  -2 -12  -8 844.327 477.935   3
   2 -12   9-431.708 361.053   4
   2 -13 -10 1592.86 639.160   4
   2 -13  -9 559.268 449.199   4
  -2 -13   9 276.235 463.077   3
  -2 -13   8 1072.27 521.534   3
   2 -13  -8 540.530 323.336   4
  -2 -13   7-379.344 346.057   3
   2 -13  -7 120.925 431.394   4
  -2 -13   6 2854.63 711.901   3
   2 -13  -6 2300.67 742.102   4
  -2 -13   5 4997.45 904.642   3
   2 -13  -5 6988.07 1188.17   4
  -2 -13   4 1771.17 597.382   3
   2 -13  -4 894.264 540.296   4
   2 -13  -3 840.661 498.013   4
  -2 -13   3 1499.21 567.860   3
   2 -13  -2 1284.65 547.963   4
  -2 -13   2 1250.83 469.226   3
  -2 -13   1 4147.22 811.426   3
   2 -13  -1 4540.88 933.849   4
  -2 -13   0 181.352 284.278   3
   2 -13   0 54.3605 264.218   4
  -2 -13  -1 136.064 387.783   3
   2 -13   1-541.643 538.389   4
  -2 -13  -2 1664.93 592.384   3
   2 -13   2 745.481 466.855   4
  -2 -13  -3-261.871 342.148   3
   2 -13   3-376.059 382.799   4
  -2 -13  -4 586.276 319.569   3
   2 -13   4 1624.15 625.106   4
  -2 -13  -5 18.1155 276.660   3
   2 -13   5 113.183 311.736   4
  -2 -13  -6-168.451 444.866   3
   2 -13   6 258.344 361.347   4
  -2 -13  -7 937.860 415.148   3
   2 -13   7 1630.25 667.076   4
  -2 -13  -8 1745.85 693.889   3
   2 -13   8 1786.34 588.417   4
  -2 -13  -9 310.957 307.746   3
   2 -13   9 1196.77 607.159   4
  -2 -13 -10 1070.85 541.281   3
   2 -14  -9 1470.87 623.987   4
  -2 -14   8 7387.66 1169.72   3
   2 -14  -8 4705.83 1010.30   4
   2 -14  -7 108.758 327.985   4
  -2 -14   7 29.9736 402.230   3
   2 -14  -6 3173.04 939.858   4
  -2 -14   6 1574.80 604.092   3
  -2 -14   5 75.9450 314.835   3
   2 -14  -5 992.195 477.032   4
  -2 -14   4-119.755 294.146   3
   2 -14  -4-352.022 513.819   4
  -2 -14   3 5953.73 965.720   3
   2 -14  -3 5294.90 1023.20   4
  -2 -14   2 2289.24 641.998   3
   2 -14  -2 1427.23 538.589   4
  -2 -14   1 754.943 375.373   3
   2 -14  -1-1165.41 557.116   4
  -2 -14   0 395.908 300.580   3
   2 -14   0 927.628 502.617   4
  -2 -14  -1 5489.10 973.466   3
   2 -14   1 5718.76 1112.90   4
  -2 -14  -2 6701.87 1084.48   3
   2 -14   2 4902.46 1020.61   4
  -2 -14  -3 212.382 302.909   3
   2 -14   3 176.341 320.417   4
  -2 -14  -4 1325.59 517.885   3
   2 -14   4 1203.48 607.824   4
  -2 -14  -5 505.502 381.331   3
   2 -14   5-141.913 390.462   4
  -2 -14  -6 575.784 322.723   3
   2 -14   6-160.093 349.020   4
  -2 -14  -7 1246.75 550.724   3
   2 -14   7 1766.30 682.913   4
  -2 -14  -8 211.470 332.231   3
   2 -14   8 1054.83 427.415   4
  -2 -14  -9 2505.36 817.105   3
   2 -14   9 2424.55 718.833   4
   2 -15   0-236.512 371.200   4
  -3   0  17 3590.51 690.975   1
  -3   0  16-191.561 301.663   1
  -3   0  15 3329.69 609.457   1
  -3   0  14 13.4056 188.927   1
  -3   0  13 957.150 385.609   2
  -3   0  13 2376.20 486.673   1
  -3   0  12-176.048 337.954   2
  -3   0  12-17.2444 180.985   1
  -3   0  11 10318.2 851.644   1
  -3   0  11 9817.31 956.281   2
  -3   0  10-92.6358 200.784   2
  -3   0  10-89.5996 183.171   1
  -3   0   9 88339.0 2609.57   2
  -3   0   8-128.456 229.588   2
  -3   0   8-56.9084 311.365   3
  -3   0   7 2934.75 433.342   2
  -3   0   7 3201.14 551.115   3
  -3   0   6-154.850 163.324   2
  -3   0   6-258.652 213.305   3
  -3   0   5 48095.9 1524.59   2
  -3   0   5 46029.4 1876.87   3
  -3   0   4 194.317 148.617   2
   3   0  -4-44.8139 134.821   3
  -3   0   4-139.894 191.966   3
  -3   0   3 445182. 5423.77   3
  -3   0   3 440621. 3924.46   2
   3   0  -3 436541. 5493.74   3
  -3   0   2 3.83150 34.1185   1
  -3   0   2-42.7174 101.603   2
   3   0  -2-13.8893 154.686   3
  -3   0   2-230.009 210.756   3
  -3   0   1 29122.1 1356.43   3
   3   0  -1 31078.7 1412.80   3
  -3   0   0-15.2426 169.223   3
  -3   0  -1 7424.62 697.619   3
   3   0   1 7193.81 357.145   1
   3   0   2-82.1733 65.9980   1
  -3   0  -2 336.760 226.550   3
   3   0   3 85.1468 91.1084   1
  -3   0  -4-12.7082 42.2748   2
   3   0   4 507.634 164.356   1
  -3   0  -5 69804.3 1125.83   2
   3   0   5 65564.5 1642.43   1
  -3   0  -6-52.8341 90.0748   2
   3   0   6 144.396 154.805   1
   3   0   7 9737.60 738.181   1
   3   0   8-10.2322 179.510   1
   3   0   9 57331.6 2039.87   1
   3   0  10 111.418 240.413   1
   3   0  11 8913.09 913.946   1
   3   0  12-5.79685 236.832   1
   3   0  13 7969.39 963.698   1
   3   0  14-113.081 289.476   1
   3   0  15 15653.4 1468.53   1
   3   0  16-380.511 378.881   1
  -3  -1  17-347.027 232.460   1
  -3   1  17 206.900 334.878   1
  -3  -1  16 1159.45 442.166   1
  -3   1  16 1551.55 460.476   1
  -3  -1  15 8850.30 975.774   1
  -3   1  15 11716.0 1107.24   1
  -3   1  15 12682.1 1280.28   2
  -3   1  14 9285.97 952.306   1
  -3  -1  14 8880.71 939.297   1
  -3   1  14 9570.59 1090.03   2
  -3   1  13 1418.48 421.704   2
  -3   1  13 2254.41 456.711   1
  -3  -1  13 1581.31 426.900   1
  -3   1  12 2287.73 516.784   2
  -3  -1  12 1399.51 351.220   1
  -3  -1  11 1316.32 308.031   1
  -3   1  11 2259.98 490.583   2
  -3  -1  11 1755.97 477.896   2
  -3   1  10 17702.6 1230.21   2
  -3  -1  10 19628.1 1104.12   1
  -3  -1  10 19003.9 1270.14   2
  -3  -1   9 10849.8 773.846   1
  -3   1   9 9197.36 851.724   2
  -3  -1   9 8471.06 816.510   2
  -3  -1   8 394.172 266.596   2
  -3   1   8 259.238 209.030   2
  -3  -1   8-37.5057 132.540   1
  -3  -1   8 136.835 249.031   3
  -3   1   7 44762.4 1663.16   2
  -3  -1   7 43165.3 2026.92   3
  -3   1   7 41088.4 1889.86   3
  -3  -1   7 41256.7 1259.08   1
  -3  -1   7 43674.8 1625.76   2
  -3  -1   6-245.846 178.778   2
  -3  -1   6 148.269 89.1321   1
  -3   1   6 22.8924 115.501   2
  -3  -1   6 149.939 222.644   3
  -3  -1   5 5972.48 385.242   1
  -3  -1   5 5755.84 722.102   3
  -3   1   5 4835.33 609.152   3
  -3  -1   5 6658.22 557.447   2
  -3  -1   4 9710.94 407.546   1
   3  -1  -4 8821.06 793.910   3
  -3  -1   4 10309.1 643.251   2
  -3  -1   4 9345.23 864.366   3
  -3   1   4 9756.28 806.214   3
  -3  -1   3 18932.7 795.306   2
   3   1  -3 18901.1 1204.57   3
   3  -1  -3 18657.2 1100.45   3
  -3  -1   3 17532.8 1145.75   3
  -3   1   3 18268.0 1065.58   3
  -3  -1   3 17861.8 416.278   1
   3   1  -2 37963.7 1664.95   3
   3  -1  -2 38969.0 1536.95   3
  -3  -1   2 36523.5 1630.10   3
  -3   1   2 37339.8 1453.04   3
  -3  -1   2 38321.6 1007.84   2
   3  -1  -1 61450.7 1862.01   3
   3   1  -1 62184.4 2096.95   3
  -3  -1   1 63329.9 2113.36   3
  -3   1   1 62391.3 1025.32   1
  -3   1   1 59929.9 1824.10   3
  -3  -1   1 61891.2 1099.77   2
  -3  -1   0 55680.4 1976.34   3
  -3   1   0 55831.1 1760.34   3
  -3   1   0 56402.6 960.292   1
  -3  -1   0 57417.5 852.311   2
  -3   1  -1 63780.3 1102.10   1
  -3  -1  -1 62145.3 2100.49   3
  -3   1  -1 64394.4 1907.34   3
   3  -1   1 63074.2 1246.81   1
   3   1   1 62734.3 844.906   1
  -3   1  -2 38064.9 1474.52   3
  -3  -1  -2 39522.0 1672.97   3
  -3   1  -2 41337.8 975.417   1
   3  -1   2 39807.5 1086.61   1
   3   1   2 42099.8 878.970   1
   3   1   3 155809. 1974.72   1
   3  -1   3 154257. 2305.40   1
   3  -1   4 41.3567 128.398   1
   3   1   4 178.811 113.677   1
   3   1   5 39458.5 1249.16   1
   3  -1   5 41075.6 1360.93   1
  -3   1  -6 2032.27 252.066   2
   3   1   6 2451.92 361.302   1
   3  -1   6 2529.61 386.425   1
  -3   1  -7 102321. 1881.83   2
   3   1   7 104369. 2412.42   1
   3  -1   7 107499. 2531.95   1
  -3   1  -8 2859.85 353.006   2
   3   1   8 2500.23 435.540   1
   3  -1   8 2000.10 391.597   1
   3   1   9 18485.1 1150.95   1
   3  -1   9 18197.4 1178.65   1
   3  -1  10 3357.08 558.718   1
   3   1  10 3512.21 544.563   1
   3   1  11 16899.3 1245.21   1
   3  -1  11 16931.6 1271.82   1
   3  -1  12-19.4297 225.012   1
   3   1  12 332.390 267.449   1
   3  -1  13 7641.11 949.839   1
   3   1  13 6253.94 864.126   1
   3   1  14 867.566 470.083   1
   3  -1  14 650.772 425.670   1
   3   1  15 15422.7 1447.09   1
   3  -1  15 14426.4 1452.48   1
   3   1  16 695.078 377.907   1
  -3  -2  17-715.571 351.368   1
  -3  -2  16 5226.95 814.191   1
  -3   2  16 6158.58 852.381   1
  -3  -2  15-320.575 315.081   1
  -3   2  15 172.898 278.866   2
  -3   2  15 405.569 243.180   1
  -3  -2  14 5591.22 763.747   1
  -3   2  14 7292.57 948.739   2
  -3  -2  13 2453.92 490.414   1
  -3   2  13 2164.91 508.553   2
  -3   2  12-48.5847 237.542   2
  -3  -2  12 454.357 303.288   1
  -3   2  11 2674.64 515.119   2
  -3  -2  11 2999.58 495.995   1
  -3   2  10 6474.72 756.855   2
  -3  -2  10 6825.74 663.756   1
  -3  -2   9 3124.00 432.344   1
  -3   2   9 3885.50 586.214   2
  -3  -2   9 3575.78 685.053   3
  -3   2   8 71504.9 2235.64   2
  -3  -2   8 76158.9 2851.57   3
  -3  -2   8 73688.4 1845.33   1
  -3  -2   7 1390.59 244.135   1
  -3  -2   7 1398.59 405.391   3
  -3  -2   6-153.962 176.612   3
  -3   2   6 216.152 238.245   3
  -3  -2   6 155.180 130.715   1
   3  -2  -5 15571.8 1069.83   3
  -3  -2   5 16324.2 1213.74   3
  -3   2   5 16135.8 1038.74   3
  -3  -2   5 15793.8 634.915   1
   3  -2  -4 183229. 3434.54   3
  -3  -2   4 179862. 3872.25   3
  -3   2   4 182448. 3277.00   3
  -3  -2   4 187339. 1883.26   1
   3  -2  -3 49756.6 1698.16   3
  -3  -2   3 50674.4 2032.88   3
  -3   2   3 47402.4 1608.54   3
  -3  -2   3 48555.8 771.070   1
   3  -2  -2 844.148 250.605   3
  -3  -2   2 249.718 231.729   3
  -3   2   2 533.328 195.438   3
   3  -2  -1 2335.58 375.875   3
   3   2  -1 3171.95 510.318   3
  -3   2   1 2300.34 267.037   1
  -3  -2   1 2876.72 501.561   3
  -3   2   1 1978.03 324.007   3
  -3  -2   0 2334.78 444.487   3
  -3   2   0 2321.79 350.817   3
  -3   2   0 2492.17 266.383   1
  -3  -2  -1 26635.4 1441.25   3
  -3   2  -1 25998.4 1137.20   3
   3   2   1 25115.0 515.036   1
  -3   2  -1 26270.4 838.281   1
  -3   2  -2 49277.0 1581.28   3
  -3  -2  -2 50470.0 1983.40   3
   3   2   2 51443.9 948.646   1
   3  -2   2 49927.5 1382.28   1
  -3   2  -2 52236.9 1228.03   1
  -3   2  -3 5537.55 432.724   1
   3  -2   3 5109.84 467.943   1
  -3   2  -4 109946. 2046.28   1
   3  -2   4 109124. 2251.35   1
   3  -2   5 8312.87 664.264   1
   3  -2   6 34372.6 1420.92   1
   3   2   7 17899.0 991.636   1
   3  -2   7 15283.7 1003.73   1
  -3   2  -7 15444.3 790.796   2
   3   2   8 5962.01 624.761   1
   3  -2   8 6179.50 683.297   1
   3   2   9 11997.4 942.659   1
   3  -2   9 10317.7 937.582   1
   3   2  10 248.220 227.019   1
   3  -2  10-18.8061 265.148   1
   3  -2  11 84.0505 191.272   1
   3   2  11 267.613 231.670   1
   3   2  12 1593.80 487.065   1
   3  -2  12 2293.34 521.237   1
   3   2  13 3992.95 705.389   1
   3  -2  13 3669.17 710.657   1
   3   2  14 16972.2 1438.81   1
   3  -2  14 16481.5 1489.95   1
   3  -2  15 1132.13 451.937   1
   3   2  15 945.727 474.883   1
  -3  -3  17 210.074 312.782   1
  -3  -3  16 1358.23 489.253   1
  -3   3  15 3939.41 736.604   2
  -3  -3  15 3440.76 641.044   1
  -3   3  14 14732.5 1340.09   2
  -3  -3  14 16799.8 1324.08   1
  -3   3  13 828.642 356.477   2
  -3  -3  13 1308.76 403.269   1
  -3   3  12 11649.1 1102.60   2
  -3  -3  12 12010.9 1014.16   1
  -3   3  11 264.153 253.731   2
  -3  -3  11 172.415 218.981   1
  -3   3  10 57843.3 2232.19   2
  -3  -3  10 53366.9 2659.67   3
  -3  -3  10 54052.1 1894.00   1
  -3   3   9 646.363 327.136   2
  -3  -3   9 462.575 197.063   1
  -3  -3   9-253.219 342.071   3
  -3  -3   8 133.212 158.420   1
  -3  -3   8 163.539 245.298   3
  -3  -3   7 2353.18 508.021   3
  -3  -3   7 3737.42 415.835   1
  -3  -3   6 112292. 3326.31   3
  -3  -3   6 109458. 2024.32   1
   3  -3  -5 22513.9 1236.29   3
  -3  -3   5 24598.3 1542.19   3
  -3  -3   5 24389.4 874.156   1
   3   3  -4 426.792 169.220   2
   3  -3  -4 586.163 215.498   3
  -3  -3   4 526.632 138.334   1
  -3  -3   4 581.437 281.450   3
  -3   3   4 677.367 221.885   3
   3  -3  -3 47895.2 1586.08   3
   3   3  -3 52594.7 1400.17   2
  -3  -3   3 52566.8 2145.41   3
  -3   3   3 50604.8 1545.76   3
   3  -3  -2 287359. 3701.42   3
   3   3  -2 284655. 2911.49   2
  -3  -3   2 289652. 4974.99   3
  -3   3   2 281431. 3487.36   3
   3  -3  -1 29450.9 1121.05   3
   3   3  -1 30497.9 837.947   2
  -3   3   1 28645.7 1072.96   3
  -3   3   1 30852.4 1097.53   1
   3   3   0 30058.0 697.641   2
  -3  -3   0 26751.8 1501.08   3
  -3   3   0 28038.2 1061.99   3
   3   3   0 27395.7 572.393   1
  -3   3   0 28386.6 1019.53   1
  -3  -3  -1 89835.1 2773.51   3
  -3   3  -1 88496.2 1929.01   3
  -3   3  -1 91029.7 1805.65   1
   3  -3   2 180653. 2913.17   1
  -3  -3  -2 179541. 3890.04   3
  -3   3  -2 188001. 2623.89   1
  -3   3  -2 181029. 2832.45   3
   3  -3   3 32775.6 1294.37   1
  -3   3  -3 33524.5 1151.59   1
  -3   3  -4 12199.5 734.193   1
   3  -3   4 12617.6 839.462   1
   3  -3   5 8388.28 716.453   1
   3  -3   6 122643. 2826.50   1
   3  -3   7 5171.18 641.445   1
   3  -3   8 50337.8 2012.18   1
   3  -3   9 34844.7 1747.65   1
   3  -3  10 19.4050 234.603   1
   3  -3  11 2386.40 544.166   1
   3   3  11 3784.60 587.781   1
   3   3  12-70.7445 247.995   1
   3  -3  12 277.896 294.713   1
   3   3  13 1200.43 412.751   1
   3  -3  13 1605.12 529.104   1
   3  -3  14 202.128 399.719   1
   3   3  14-270.235 348.966   1
   3  -3  15 886.161 550.469   1
   3   3  15-122.359 329.531   1
  -3  -4  16 305.132 310.161   1
  -3   4  15-125.850 347.196   2
  -3  -4  15 430.909 262.421   1
  -3   4  14 19274.9 1536.75   2
  -3  -4  14 22414.9 1545.34   1
  -3   4  13 3364.18 650.607   2
  -3  -4  13 3679.22 608.710   1
  -3   4  12 21755.2 1518.58   2
  -3  -4  12 18906.0 1281.84   1
  -3   4  11 1001.38 396.769   2
  -3  -4  11 288.206 234.041   1
  -3  -4  10 9658.71 829.406   1
  -3  -4  10 6938.60 990.265   3
  -3  -4   9 2053.84 377.908   1
  -3  -4   9 1162.54 433.963   3
  -3  -4   8 54033.8 2517.46   3
  -3  -4   8 55817.0 1767.36   1
  -3  -4   7 10037.8 1070.99   3
  -3  -4   7 10067.4 721.023   1
   3  -4  -6 12391.1 963.702   3
  -3  -4   6 13035.6 1201.24   3
  -3  -4   6 12719.8 750.302   1
   3  -4  -5 4371.57 547.155   3
  -3  -4   5 3632.70 386.172   1
  -3  -4   5 4294.86 689.113   3
   3   4  -4 34816.3 1263.49   2
   3  -4  -4 33805.0 1352.90   3
  -3  -4   4 34215.0 1845.58   3
  -3  -4   4 34810.7 1063.74   1
   3   4  -3 8900.21 589.411   2
   3  -4  -3 9096.56 655.966   3
   3   4  -3 9014.76 423.691   1
  -3  -4   3 9665.77 963.229   3
  -3   4   3 10140.4 646.327   3
   3   4  -2 33122.6 1031.50   2
   3  -4  -2 30622.5 1110.32   3
  -3  -4   2 29869.9 1685.68   3
  -3   4   2 31636.8 1051.12   3
   3   4  -2 30895.2 718.526   1
  -3  -4   1 13991.7 1149.29   3
  -3   4   1 14818.7 683.704   3
  -3   4   1 14247.8 840.366   1
   3   4  -1 14505.7 507.767   1
   3   4  -1 14032.2 604.173   2
  -3  -4   0 146911. 3675.99   3
  -3   4   0 154705. 2159.89   3
   3   4   0 153182. 1832.84   1
  -3   4   0 157682. 2711.41   1
   3   4   0 149326. 1725.53   2
  -3  -4  -1 740.063 324.587   3
  -3   4  -1 1458.24 230.126   3
  -3   4  -1 1055.34 229.887   1
  -3   4  -2 30779.3 1071.53   3
  -3  -4  -2 28270.4 1625.37   3
  -3   4  -2 31532.9 1206.26   1
  -3  -4  -3 415.376 266.258   3
   3  -4   3 142.690 169.110   1
   3   4   4 45499.5 736.044   2
   3  -4   4 46470.8 1726.35   1
   3   4   5 2145.23 187.531   2
   3  -4   5 2160.14 386.055   1
   3   4   6 5055.89 329.721   2
   3  -4   6 5585.87 665.238   1
   3  -4   7 6438.10 748.906   1
   3   4   7 7011.70 434.373   2
   3  -4   8 3055.50 546.582   1
   3   4   8 4463.56 371.782   2
   3  -4   9 1768.52 437.927   1
   3  -4  10 3800.63 650.217   1
   3  -4  11 13689.3 1255.22   1
   3  -4  12 11518.1 1195.94   1
   3   4  13 2767.05 596.293   1
   3  -4  13 2700.53 613.633   1
   3   4  14 7764.28 982.728   1
   3  -4  14 7320.55 1060.80   1
   3  -4  15 2677.33 804.659   1
   3   4  15 746.418 386.390   1
  -3  -5  16-170.066 371.771   1
  -3  -5  15 8233.98 1023.02   1
  -3  -5  14-17.5789 377.235   1
  -3   5  14 1004.09 391.630   2
  -3  -5  13 238.288 227.200   1
  -3   5  13 446.697 285.924   2
  -3  -5  12 3294.32 569.812   1
  -3   5  12 3366.68 652.498   2
  -3  -5  11 3461.03 570.586   1
  -3  -5  10 44070.4 2511.33   3
  -3  -5  10 40448.2 1788.75   1
  -3  -5   9 6121.81 669.799   1
  -3  -5   9 8467.23 1085.49   3
  -3  -5   8 31098.3 1973.47   3
  -3  -5   8 34148.8 1474.72   1
  -3  -5   7-53.2379 193.036   1
  -3  -5   7 662.343 335.212   3
  -3  -5   6 1787.29 313.111   1
   3  -5  -6 3199.15 486.786   3
  -3  -5   6 3310.64 639.097   3
   3  -5  -5 33187.9 1399.40   3
  -3  -5   5 36075.6 1965.45   3
   3   5  -5 35834.9 1107.70   1
  -3  -5   5 35069.2 1279.56   1
   3   5  -4 23120.5 831.402   1
   3  -5  -4 23224.5 1076.37   3
  -3  -5   4 23235.7 1567.97   3
   3  -5  -3 3971.35 409.598   3
  -3  -5   3 3906.11 665.660   3
   3   5  -3 4760.97 362.247   1
   3   5  -3 4904.32 464.714   2
   3  -5  -2 95078.0 1709.50   3
  -3  -5   2 91416.3 3040.13   3
   3   5  -2 93219.7 1542.54   1
   3   5  -2 89858.1 1794.92   2
  -3   5   1 3308.57 270.125   3
  -3   5   1 3935.05 491.486   1
  -3  -5   1 3301.67 596.919   3
   3   5  -1 3005.14 297.732   1
   3   5   0 259.445 142.401   1
  -3  -5   0-119.753 223.285   3
  -3   5   0 247.154 192.619   1
  -3   5   0 55.7465 54.3952   3
  -3  -5  -1 309.320 243.723   3
  -3   5  -1 335.597 103.871   3
  -3  -5  -2 16710.3 1311.64   3
  -3   5  -2 16634.7 699.987   3
  -3  -5  -3 14331.3 1206.99   3
   3  -5   3 15738.9 1052.07   1
   3  -5   4 2351.20 465.408   1
   3  -5   5 19761.0 1274.79   1
   3   5   6 32778.6 933.214   2
   3  -5   6 31968.0 1654.87   1
   3   5   7 119673. 1935.37   2
   3  -5   7 122313. 3319.96   1
   3   5   8 285.633 120.427   2
   3  -5   8 453.459 307.739   1
   3  -5   9 11781.7 1128.65   1
   3   5   9 12123.4 723.544   2
   3  -5  10-138.401 336.478   1
   3   5  10-1.23339 174.727   2
   3  -5  11 268.354 295.203   1
   3  -5  12 2581.74 644.628   1
   3  -5  13 4890.81 882.659   1
   3  -5  14 638.238 424.832   1
   3   5  15 2605.24 602.927   1
  -3  -6  16 546.828 448.945   1
  -3  -6  15 113.348 195.987   1
  -3  -6  14-42.3099 235.414   1
  -3   6  14-89.4012 210.010   2
  -3   6  13 11673.9 1192.72   2
  -3  -6  13 14739.6 1297.48   1
  -3  -6  12 3455.91 626.977   1
  -3  -6  11 1024.87 375.794   1
  -3  -6  11 870.123 457.454   3
  -3  -6  10 3728.13 608.460   1
  -3  -6  10 2696.22 665.758   3
  -3  -6   9 14158.7 1424.46   3
  -3  -6   9 15637.3 1125.16   1
  -3  -6   8 10112.4 1173.69   3
  -3  -6   8 11313.1 900.724   1
  -3  -6   7 88607.5 3350.65   3
  -3  -6   7 84604.1 2367.70   1
   3   6  -6 3346.70 404.884   1
  -3  -6   6 2671.00 439.624   1
   3  -6  -6 3622.66 498.436   3
  -3  -6   6 2784.30 667.320   3
   3  -6  -5 111951. 2462.98   3
  -3  -6   5 109402. 3560.60   3
   3   6  -5 110258. 2097.06   1
   3  -6  -4 7813.22 591.918   3
  -3  -6   4 6745.91 900.801   3
   3   6  -4 7305.76 524.286   1
   3  -6  -3 80596.3 1610.22   3
  -3  -6   3 85980.8 3074.36   3
   3   6  -3 81886.9 1690.01   1
   3   6  -2 1672.03 252.624   1
  -3  -6   2 2235.43 548.429   3
  -3  -6   1 63166.8 2621.61   3
   3   6  -1 56642.8 1461.71   1
  -3  -6   0 26007.5 1674.09   3
   3   6   0 26990.8 1059.25   1
  -3  -6  -1 57503.1 2479.88   3
  -3  -6  -2-324.495 349.377   3
  -3   6  -2 37.4974 48.4933   3
  -3   6  -3-11.0492 72.2311   3
  -3  -6  -3 151.451 287.008   3
  -3  -6  -4 18114.4 1462.47   3
   3  -6   4 15308.9 1166.37   1
   3  -6   5 102496. 3049.19   1
   3  -6   6 8404.74 921.128   1
   3  -6   7 14624.6 1229.49   1
   3   6   8 2716.60 355.262   2
   3  -6   8 3554.85 666.702   1
   3   6   9 22646.2 1037.13   2
   3  -6   9 25543.1 1729.70   1
   3   6  10 7154.76 615.961   2
   3  -6  10 6566.62 925.381   1
   3  -6  11 2216.77 583.542   1
   3  -6  12 896.157 422.303   1
   3  -6  13 6278.26 1009.22   1
   3  -6  14 1466.18 586.468   1
  -3  -7  15 2759.79 709.208   1
  -3  -7  14 1692.65 491.609   1
  -3  -7  13 2585.07 560.073   1
  -3  -7  12 4803.70 756.018   1
  -3  -7  11 28854.7 2196.71   3
  -3  -7  11 27462.5 1672.96   1
  -3  -7  10 10894.8 1338.21   3
  -3  -7  10 9726.72 978.485   1
  -3  -7   9 2764.74 504.802   1
  -3  -7   9 3964.11 832.528   3
  -3  -7   8 3754.90 569.397   1
  -3  -7   8 4038.18 838.080   3
  -3  -7   7 4800.76 615.296   1
  -3  -7   7 6284.27 957.891   3
   3  -7  -6 35241.7 1468.91   3
  -3  -7   6 35483.7 2170.44   3
  -3  -7   6 36164.8 1604.34   1
   3  -7  -5-19.8114 145.642   3
  -3  -7   5 366.714 421.623   3
   3  -7  -4 5836.10 470.676   3
  -3  -7   4 5840.45 879.638   3
   3   7  -4 5247.18 493.473   1
   3  -7  -3 39413.7 894.408   3
  -3  -7   3 41732.5 2223.32   3
   3   7  -3 40273.6 1325.72   1
  -3  -7   2 1979.09 537.384   3
   3   7  -2 1814.16 279.408   1
  -3  -7   1 52871.9 2478.26   3
   3   7  -1 49523.5 1536.79   1
   3   7   0 1535.08 285.035   1
  -3  -7   0 1314.83 451.972   3
  -3  -7  -1 632.748 319.122   3
  -3  -7  -2-10.6769 277.082   3
  -3   7  -3 3818.75 236.507   3
  -3   7  -3 4068.10 235.277   3
  -3  -7  -4 2816.94 657.540   3
  -3   7  -4 2353.56 268.558   3
  -3  -7  -5 12561.0 1284.91   3
  -3   7  -5 10523.0 679.265   3
   3  -7   5 9681.97 996.471   1
   3  -7   6 15016.9 1288.92   1
   3  -7   7 53266.5 2468.63   1
   3  -7   8-61.2359 392.837   1
   3   7   9 1915.60 338.989   2
   3  -7   9 1818.30 472.893   1
   3  -7  10-293.114 372.427   1
   3  -7  11 11987.5 1371.73   1
   3  -7  12-3.97973 351.963   1
   3  -7  13 1384.08 486.461   1
  -3  -8  14 1577.83 511.642   1
  -3  -8  13-56.3127 329.950   1
  -3  -8  12 871.176 364.211   1
  -3  -8  11 371.836 264.342   1
  -3  -8  11 251.981 310.393   3
  -3  -8  10 42063.1 2657.47   3
  -3  -8  10 41388.9 2106.00   1
  -3  -8   9 2187.33 466.219   1
  -3  -8   9 2263.46 675.255   3
  -3  -8   8 507.631 200.397   1
  -3  -8   8-18.0627 270.014   3
  -3  -8   7 933.985 329.905   1
  -3  -8   7 1162.58 516.387   3
  -3  -8   6 586.669 416.440   3
  -3  -8   5 860.107 436.220   3
  -3  -8   4 54026.5 2651.15   3
  -3  -8   3 1668.21 552.300   3
  -3  -8   2 13338.9 1313.36   3
  -3  -8   1 3005.26 669.938   3
  -3  -8   0 328.127 303.177   3
  -3  -8  -1 651.779 389.955   3
  -3  -8  -2 1026.03 424.023   3
  -3  -8  -3 20096.1 1631.32   3
  -3   8  -4 11057.3 441.561   3
  -3  -8  -4 12778.8 1337.53   3
  -3  -8  -5 1716.86 582.466   3
   3  -8   5 1645.51 488.111   1
   3  -8   6 34151.7 2030.01   1
   3  -8   7 727.753 397.472   1
   3  -8   8 18214.3 1574.81   1
   3  -8   9 16140.4 1523.89   1
   3  -8  10 4744.30 835.769   1
   3  -8  11 7035.94 1066.15   1
   3  -8  12 36.2481 491.262   1
   3  -8  13 6.85976 426.327   1
  -3  -9  13 338.384 260.854   1
  -3  -9  12 8511.86 1083.86   1
  -3  -9  11 587.359 313.460   1
  -3  -9  11 293.238 267.268   3
  -3  -9  10 7548.75 983.271   1
  -3  -9  10 9587.58 1347.86   3
  -3  -9   9 5262.67 769.239   1
  -3  -9   9 6140.48 1043.29   3
  -3  -9   8 4859.50 879.957   3
  -3  -9   7 26.3741 334.953   3
  -3  -9   6 56706.8 2923.48   3
  -3  -9   5 4639.83 830.753   3
  -3  -9   4 21664.1 1761.38   3
  -3  -9   3 6836.80 1014.30   3
  -3  -9   2 80062.4 3302.18   3
  -3  -9   1 23389.6 1784.85   3
  -3  -9   0-42.0688 350.501   3
  -3  -9  -1 18841.8 1610.30   3
  -3  -9  -2 10602.8 1242.30   3
  -3  -9  -3 680.450 493.986   3
  -3  -9  -4 7535.56 1062.69   3
  -3  -9  -5 12032.6 1364.66   3
  -3  -9  -6 52827.5 2840.95   3
   3  -9   6 51909.8 2643.61   1
   3  -9   7 6688.89 977.541   1
   3  -9   8 2676.62 686.518   1
   3  -9   9-379.313 538.201   1
   3  -9  10 6737.32 1087.39   1
   3  -9  11-59.8372 421.459   1
   3  -9  12 2357.33 722.048   1
  -3 -10  12 3271.73 761.642   1
  -3 -10  11-13.8038 302.543   1
  -3 -10  11-325.658 371.134   3
  -3 -10  10 347.514 270.743   1
  -3 -10  10 1434.16 678.202   3
  -3 -10   9 87.4848 297.765   3
  -3 -10   8 1523.00 579.049   3
  -3 -10   7 14988.3 1573.85   3
  -3 -10   6 3570.27 773.255   3
  -3 -10   5 8090.94 1146.79   3
  -3 -10   4 46994.8 2650.35   3
  -3 -10   3 401.785 330.215   3
  -3 -10   2 2758.15 725.615   3
  -3 -10   1 722.641 349.543   3
  -3 -10   0 21033.6 1770.75   3
  -3 -10  -1 741.699 465.926   3
  -3 -10  -2 3066.02 710.510   3
  -3 -10  -3 1994.28 632.313   3
  -3 -10  -4-55.7393 324.737   3
  -3 -10  -5 4113.74 857.879   3
  -3 -10  -6 6559.95 1091.47   3
  -3 -10  -7 7241.49 1145.98   3
  -3 -10  -8 32327.5 2407.25   3
   3 -10   8 31475.1 2240.87   1
   3 -10   9 7048.88 1111.66   1
   3 -10  10 388.201 362.946   1
   3 -10  11 3263.49 841.342   1
  -3 -11  11 7313.64 1243.23   3
  -3 -11  10 941.794 509.695   3
  -3 -11   9 745.429 497.890   3
  -3 -11   8-175.831 260.634   3
  -3 -11   7 374.328 351.293   3
  -3 -11   6 170.751 292.963   3
  -3 -11   5 2508.64 632.768   3
  -3 -11   4 1067.53 515.524   3
  -3 -11   3 11677.5 1361.32   3
  -3 -11   2 6973.86 1059.05   3
   3 -11  -2 9712.84 1322.47   4
  -3 -11   1 750.544 464.218   3
   3 -11  -1 1242.25 629.542   4
  -3 -11   0 3058.89 730.669   3
   3 -11   0 2968.34 755.695   4
  -3 -11  -1 15657.7 1584.80   3
   3 -11   1 16496.6 1703.19   4
  -3 -11  -2 6196.25 1022.80   3
  -3 -11  -3 9584.18 1249.46   3
  -3 -11  -4 1634.16 580.668   3
  -3 -11  -5 141.971 323.653   3
  -3 -11  -6 982.857 573.763   3
  -3 -11  -7 10166.2 1357.00   3
  -3 -11  -8 8406.32 1306.22   3
  -3 -11  -9 225.341 464.192   3
   3 -11   9 1137.27 620.589   1
   3 -11  10 461.590 324.544   1
  -3 -12  10-380.509 386.573   3
  -3 -12   9 1523.23 635.636   3
  -3 -12   8 1689.13 629.463   3
  -3 -12   7 2386.10 693.261   3
  -3 -12   6 658.399 463.451   3
  -3 -12   5 4041.02 924.749   3
  -3 -12   4 15300.4 1662.42   3
  -3 -12   3-507.851 569.269   3
   3 -12  -3 966.444 603.749   4
  -3 -12   2 5184.64 949.536   3
   3 -12  -2 4538.13 939.495   4
  -3 -12   1 26779.3 2103.18   3
   3 -12  -1 25532.1 2180.83   4
  -3 -12   0 8300.78 1184.30   3
   3 -12   0 8678.68 1291.98   4
  -3 -12  -1 13179.1 1503.91   3
   3 -12   1 16105.2 1770.84   4
  -3 -12  -2 2108.09 626.582   3
   3 -12   2 3547.02 818.280   4
  -3 -12  -3 1293.39 551.840   3
  -3 -12  -4 2525.98 684.507   3
  -3 -12  -5 3634.91 882.082   3
  -3 -12  -6 274.073 317.215   3
  -3 -12  -7 39.0321 355.430   3
  -3 -12  -8 13079.0 1649.98   3
  -3 -12  -9 1998.16 763.984   3
  -3 -13   9 5078.42 1094.22   3
  -3 -13   8 156.504 410.190   3
  -3 -13   7 1114.11 478.077   3
  -3 -13   6 145.902 379.061   3
  -3 -13   5 2153.78 716.845   3
   3 -13  -4 714.056 377.541   4
  -3 -13   4 1789.97 681.897   3
  -3 -13   3 13919.5 1591.07   3
   3 -13  -3 14901.4 1749.62   4
   3 -13  -2 1430.87 613.717   4
  -3 -13   2 2364.86 651.291   3
  -3 -13   1 1906.40 509.231   3
   3 -13  -1 3509.21 870.710   4
  -3 -13   0 1406.07 489.806   3
   3 -13   0 1881.59 698.419   4
  -3 -13  -1-39.5633 318.369   3
   3 -13   1 420.177 495.801   4
  -3 -13  -2-182.668 333.245   3
   3 -13   2 390.438 356.275   4
   3 -13   3 6649.29 1196.70   4
  -3 -13  -3 5747.80 1088.16   3
  -3 -13  -4 588.267 510.086   3
  -3 -13  -5 847.038 488.400   3
  -3 -13  -6 136.590 362.375   3
  -3 -13  -7 6749.87 1200.84   3
  -3 -13  -8 1715.56 748.710   3
  -3 -14   7 698.777 449.781   3
  -3 -14   6 229.441 379.937   3
  -3 -14   5 301.998 527.076   3
   3 -14  -4 2995.44 886.425   4
  -3 -14   4 2300.45 703.576   3
  -3 -14   3 326.629 339.557   3
   3 -14  -3-190.508 327.716   4
  -3 -14   2 377.612 383.623   3
   3 -14  -2 146.376 412.593   4
  -3 -14   1 219.304 335.080   3
   3 -14  -1-134.332 504.862   4
  -3 -14   0-88.1345 335.437   3
   3 -14   0-397.777 486.627   4
  -3 -14  -1 1047.71 511.381   3
   3 -14   1 1215.74 567.738   4
  -3 -14  -2 10261.9 1419.48   3
   3 -14   2 9798.91 1480.85   4
   3 -14   3-375.868 514.573   4
  -3 -14  -3 820.687 450.979   3
  -3 -14  -4 1092.34 514.636   3
  -3 -14  -5 2846.69 822.416   3
  -3 -14  -6-54.7317 483.928   3
  -3 -14  -7 1586.86 693.257   3
  -3 -15   5-30.3972 377.556   3
  -3 -15   4 565.567 532.054   3
  -3 -15   3 1518.14 639.950   3
  -3 -15   2 1936.27 669.652   3
  -3 -15   1 1378.19 590.478   3
  -3 -15   0 1514.27 562.746   3
  -3 -15  -1-605.382 511.118   3
  -3 -15  -2 272.826 408.626   3
  -3 -15  -3-122.862 403.185   3
  -3 -15  -4 3225.55 818.491   3
  -3 -15  -5 903.789 508.350   3
  -4   0  14 9351.59 921.662   1
  -4   0  13 159.302 168.773   1
  -4   0  13 255.427 278.032   2
  -4   0  12 295.691 258.477   2
  -4   0  12 1069.50 322.222   1
  -4   0  11 193.572 219.189   2
  -4   0  11-68.4007 163.955   1
  -4   0  10 32938.5 1374.95   1
  -4   0  10 31838.6 1703.48   2
  -4   0   9-43.8988 127.348   1
  -4   0   9 24.2167 188.390   2
  -4   0   9-53.4942 272.024   3
  -4   0   8 16970.3 1131.55   2
  -4   0   8 16934.4 846.252   1
  -4   0   8 16715.3 1411.13   3
  -4   0   7-69.6003 191.658   2
  -4   0   7-5.37263 109.702   1
  -4   0   7-493.355 344.216   3
  -4   0   6 59026.6 1887.10   2
  -4   0   6 59259.4 1282.44   1
  -4   0   6 58409.8 2426.42   3
  -4   0   5 88.1338 157.024   2
  -4   0   5 276.949 280.705   3
  -4   0   5 1.62014 61.6065   1
  -4   0   4 166345. 2789.11   2
  -4   0   4 156714. 1482.12   1
  -4   0   4 164568. 3871.82   3
  -4   0   3 75.8091 150.684   2
  -4   0   3-131.939 237.258   3
  -4   0   2 119724. 2022.17   2
  -4   0   2 121006. 3227.81   3
  -4   0   1 3.35515 78.6060   2
  -4   0   1-173.957 255.183   3
  -4   0   0 13547.1 534.165   2
  -4   0   0 14670.8 1134.15   3
  -4   0  -1-60.0773 65.9539   2
  -4   0  -1-410.535 353.922   3
  -4   0  -2 148790. 3589.90   3
   4   0   2 155127. 1980.23   1
  -4   0  -3 252.067 311.920   3
   4   0   3 72.8865 101.566   1
   4   0   4 320830. 3593.45   1
   4   0   5 229.122 183.129   1
   4   0   6 23816.5 1129.35   1
   4   0   7-357.515 230.296   1
   4   0   8 49489.7 1877.01   1
   4   0   9-46.8392 239.846   1
   4   0  10 23939.5 1459.72   1
   4   0  11-403.232 325.842   1
   4   0  12 3623.42 627.428   1
   4   0  13-312.542 369.017   1
   4   0  14 790.326 324.131   1
   4   0  15 1.83455 379.104   1
  -4   1  15 2165.29 544.300   1
  -4   1  14 2096.94 541.689   2
  -4  -1  14 1317.87 378.609   1
  -4   1  14 2414.44 505.342   1
  -4   1  13 843.098 333.758   1
  -4  -1  13 332.934 272.795   1
  -4  -1  12 45989.3 1828.31   1
  -4   1  12 45436.4 1828.58   1
  -4   1  12 44046.2 2171.97   2
  -4   1  11-213.986 223.410   2
  -4  -1  11-9.44432 158.634   1
  -4   1  10 1198.40 423.062   2
  -4  -1  10 559.515 247.228   1
  -4  -1  10 978.141 363.108   2
  -4  -1   9 372.271 239.606   2
  -4   1   9 357.817 251.537   2
  -4  -1   9 159.762 139.277   1
  -4  -1   9 153.981 284.005   3
  -4  -1   8 38600.5 1253.71   1
  -4   1   8 38100.9 1714.66   2
  -4  -1   8 41718.0 2241.50   3
  -4   1   8 37048.6 2055.26   3
  -4  -1   8 40736.4 1757.84   2
  -4  -1   7 2282.16 415.259   2
  -4   1   7 1687.24 371.319   2
  -4  -1   7 1675.71 251.914   1
  -4  -1   7 2230.36 525.984   3
  -4   1   7 2365.63 521.725   3
  -4   1   6 39172.2 1562.09   2
  -4  -1   6 40005.3 2085.87   3
  -4   1   6 39397.1 1928.43   3
  -4  -1   6 41625.5 1580.35   2
  -4  -1   6 39696.1 1008.03   1
  -4   1   5 5063.93 546.709   2
  -4  -1   5 3501.31 628.515   3
  -4   1   5 4279.20 651.007   3
  -4  -1   5 4621.68 289.946   1
  -4  -1   5 4500.19 498.778   2
  -4   1   4 50200.5 1559.09   2
  -4  -1   4 55149.9 2334.39   3
  -4   1   4 53694.3 2124.70   3
  -4  -1   4 52499.6 1543.33   2
  -4  -1   3 20719.2 1418.85   3
  -4   1   3 20963.2 1313.60   3
  -4   1   3 21954.3 715.551   1
  -4  -1   3 22315.2 927.994   2
  -4  -1   2 9429.09 954.807   3
  -4   1   2 8386.29 827.643   3
  -4   1   2 8869.00 382.319   1
  -4  -1   2 10498.5 571.903   2
  -4  -1   1 1900.57 218.379   2
  -4  -1   1 1453.65 376.929   3
  -4   1   1 1976.12 433.078   3
  -4   1   1 1310.23 131.198   1
  -4  -1   0 104235. 3104.87   3
  -4   1   0 102463. 2829.33   3
  -4   1   0 99331.7 1233.31   1
  -4  -1  -1 5270.79 703.496   3
  -4   1  -1 5048.76 641.351   3
   4  -1   2 1427.01 238.532   1
  -4  -1  -2 1433.12 426.576   3
  -4   1  -2 1087.40 346.166   3
   4   1   2 1331.19 171.045   1
  -4   1  -3 3698.44 564.016   3
  -4  -1  -3 5707.23 757.097   3
   4  -1   3 4492.74 430.917   1
   4   1   3 4950.17 370.750   1
  -4  -1  -4 573.456 437.343   3
   4   1   4 682.759 164.802   1
   4  -1   4 859.901 227.747   1
   4  -1   5 3303.60 438.992   1
   4   1   5 3747.69 409.081   1
  -4   1  -5 4116.05 294.911   2
  -4   1  -6 32899.6 888.666   2
   4  -1   6 33476.2 1417.66   1
   4   1   6 33566.3 1298.35   1
   4   1   7 424.721 165.594   1
   4  -1   7 429.587 172.434   1
   4   1   8 1601.13 337.954   1
   4  -1   8 2209.74 429.738   1
   4  -1   9 31507.1 1620.23   1
   4   1   9 31566.5 1536.57   1
   4   1  10 1294.53 361.959   1
   4  -1  10 1185.09 353.884   1
   4   1  11 61.5728 251.382   1
   4  -1  11 129.701 245.864   1
   4   1  12-119.912 280.023   1
   4  -1  12-216.142 270.230   1
   4   1  13 521.031 258.760   1
   4  -1  13 552.971 372.319   1
   4   1  14 2243.82 567.542   1
   4  -1  14 3987.00 719.761   1
   4   1  15 202.080 241.644   1
   4  -1  15 809.809 509.356   1
  -4   2  15 807.234 337.890   1
  -4   2  14 5179.67 828.592   2
  -4   2  14 6617.78 785.175   1
  -4   2  13 3555.25 654.508   2
  -4  -2  13 3872.29 584.256   1
  -4   2  12 1192.71 396.610   2
  -4  -2  12 1067.51 317.600   1
  -4   2  11 12641.9 1124.65   2
  -4  -2  11 13001.2 923.698   1
  -4   2  10 1499.05 426.651   2
  -4  -2  10 1915.28 348.328   1
  -4  -2  10 1635.58 523.075   3
  -4   2   9 4718.51 658.381   2
  -4  -2   9 3580.21 442.808   1
  -4  -2   9 5104.15 872.700   3
  -4   2   8 1306.81 364.285   2
  -4  -2   8 1100.23 248.568   1
  -4  -2   8 276.011 301.882   3
  -4   2   7 16973.2 1102.70   2
  -4   2   7 18946.6 1356.21   3
  -4  -2   7 16803.6 758.396   1
  -4  -2   6 4090.67 725.975   3
  -4  -2   6 4311.34 343.431   1
  -4   2   6 3535.35 625.012   3
  -4  -2   5 54575.1 2456.65   3
  -4   2   5 55819.2 2140.43   3
  -4  -2   5 55185.4 1017.70   1
  -4  -2   4-173.898 249.444   3
  -4   2   4 73.3505 238.280   3
   4  -2  -3 3487.93 541.007   3
  -4   2   3 3707.98 366.535   1
  -4  -2   3 4447.78 701.211   3
  -4   2   3 4735.16 615.637   3
   4  -2  -2 18258.3 1192.80   3
  -4  -2   2 17321.3 1335.36   3
  -4   2   2 18054.2 1134.04   3
  -4   2   2 18495.3 738.183   1
  -4  -2   1 28462.3 1705.36   3
  -4   2   1 30926.8 1475.21   3
  -4   2   1 30699.7 897.956   1
  -4  -2   0 603.419 321.076   3
  -4   2   0 629.755 284.938   3
  -4   2   0 439.333 126.561   1
  -4   2  -1 445.862 130.163   1
  -4  -2  -1 451.329 261.173   3
  -4   2  -1 450.722 196.966   3
  -4  -2  -2 26144.4 1638.16   3
  -4   2  -2 27312.1 1417.78   3
  -4   2  -2 26728.3 916.384   1
   4   2   2 25830.0 658.677   1
  -4   2  -3 31162.9 1522.56   3
  -4  -2  -3 29903.4 1737.47   3
  -4   2  -3 32096.6 1067.86   1
   4  -2   3 31232.6 1228.72   1
   4   2   3 31159.6 878.302   1
  -4  -2  -4 4488.86 715.788   3
   4  -2   4 5607.05 573.827   1
   4   2   4 4971.10 410.312   1
   4   2   5 73053.6 1724.78   1
   4  -2   5 75802.9 2144.77   1
   4   2   6 6610.70 576.894   1
   4  -2   6 7343.35 731.712   1
   4  -2   7 628.140 242.641   1
   4   2   7 987.060 281.292   1
   4  -2   8 93.8449 206.652   1
   4   2   8 558.861 225.795   1
   4   2   9 11482.3 924.546   1
   4  -2   9 12045.7 1051.59   1
   4   2  10 7563.57 806.719   1
   4  -2  10 7744.65 896.129   1
   4   2  11 7624.76 862.625   1
   4  -2  11 6455.88 861.726   1
   4  -2  12 675.122 434.758   1
   4   2  12 409.387 347.776   1
   4   2  13 11516.5 1171.03   1
   4  -2  13 12111.5 1267.70   1
   4  -2  14 74.7153 269.029   1
   4   2  14-272.607 356.875   1
   4   2  15 1091.21 492.097   1
   4  -2  15 104.923 324.199   1
  -4   3  14-90.3277 249.824   2
  -4   3  13 5933.01 846.442   2
  -4   3  12 260.065 263.701   2
  -4  -3  12 384.748 265.630   1
  -4   3  11 3413.67 624.229   2
  -4  -3  11 2453.91 429.800   1
  -4  -3  11 2587.86 734.247   3
  -4   3  10 1141.45 375.010   2
  -4  -3  10 981.438 280.311   1
  -4  -3  10 582.520 335.368   3
  -4   3   9 12251.1 1045.29   2
  -4  -3   9 15993.1 1515.54   3
  -4  -3   9 15145.0 892.277   1
  -4  -3   8 3030.17 382.642   1
  -4  -3   8 3719.18 751.419   3
  -4  -3   7 53861.3 2611.13   3
  -4  -3   7 49151.1 1382.31   1
  -4  -3   6 46064.1 2375.75   3
  -4   3   6 43980.9 1925.77   3
  -4  -3   6 46318.3 1189.94   1
  -4  -3   5 35855.5 2054.57   3
  -4   3   5 35689.5 1659.61   3
  -4  -3   5 34402.6 879.653   1
   4  -3  -4 29356.6 1527.06   3
  -4  -3   4 27421.3 1785.36   3
  -4   3   4 30402.7 1468.34   3
   4  -3  -3 90406.6 2594.92   3
  -4  -3   3 92657.1 3218.97   3
  -4   3   3 89726.5 2432.82   3
  -4   3   3 95581.3 2121.49   1
   4  -3  -2 977.461 274.978   3
  -4   3   2 1257.87 236.863   1
  -4  -3   2 943.346 323.792   3
  -4   3   2 1050.63 278.184   3
  -4  -3   1 8125.03 963.635   3
  -4   3   1 9560.53 773.721   3
  -4   3   1 9693.04 611.279   1
  -4   3   0 1191.36 216.915   1
  -4  -3   0 1181.52 399.438   3
  -4   3   0 1231.46 327.341   3
  -4  -3  -1 59006.5 2511.74   3
  -4   3  -1 56671.9 1893.70   3
  -4   3  -1 54413.2 1411.16   1
   4   3   2 2378.73 211.145   1
  -4   3  -2 2159.75 288.297   1
  -4  -3  -2 2265.29 522.237   3
  -4   3  -2 1964.47 360.777   3
  -4   3  -3 16965.7 1078.57   3
  -4  -3  -3 16559.9 1354.03   3
  -4   3  -3 17626.3 861.821   1
   4   3   3 16468.0 647.512   1
   4  -3   3 15040.2 930.319   1
  -4  -3  -4-33.1802 249.250   3
   4  -3   4-352.164 267.305   1
   4   3   4-81.0715 136.678   1
   4   3   5 51460.6 1445.72   1
   4  -3   5 50701.3 1871.70   1
   4   3   6 55057.0 1633.97   1
   4  -3   6 53592.2 2008.00   1
   4   3   7 56996.8 1792.58   1
   4  -3   7 56164.7 2150.96   1
   4  -3   8 1745.11 412.851   1
   4   3   8 3012.09 466.139   1
   4   3   9 61730.7 2140.82   1
   4  -3   9 61047.9 2444.04   1
   4   3  10 7381.89 831.184   1
   4  -3  10 8841.99 990.175   1
   4   3  11 13876.7 1156.84   1
   4  -3  11 13939.4 1284.74   1
   4   3  12-24.1827 266.568   1
   4  -3  12-9.76754 261.424   1
   4  -3  13 3935.91 758.574   1
   4   3  13 4629.83 762.112   1
   4  -3  14-198.484 279.660   1
   4   3  14 75.0805 246.290   1
   4   3  15 10717.3 1238.98   1
  -4   4  14 230.364 238.891   2
  -4   4  13 11914.6 1206.47   2
  -4   4  12 274.193 287.937   2
  -4  -4  11 1225.48 288.405   1
  -4   4  11 1129.35 400.840   2
  -4  -4  11 1293.85 492.277   3
  -4  -4  10 112.399 157.568   1
  -4   4  10 83.3865 215.005   2
  -4  -4  10-325.639 438.742   3
  -4  -4   9 2296.56 671.574   3
  -4  -4   9 2374.74 385.953   1
  -4  -4   8-386.707 297.567   3
  -4  -4   8 226.336 195.165   1
  -4  -4   7 4854.03 474.781   1
  -4  -4   7 6027.68 962.985   3
  -4  -4   6-1.41396 108.758   1
  -4  -4   6-122.687 286.544   3
  -4  -4   5 126416. 3989.00   3
   4  -4  -4 12829.9 982.094   3
  -4  -4   4 12764.9 1276.99   3
  -4   4   4 13768.7 944.131   3
  -4   4   3 4911.49 545.548   1
   4  -4  -3 4607.23 566.985   3
  -4  -4   3 3378.06 639.053   3
  -4   4   3 3280.98 435.261   3
  -4  -4   2 15880.1 1377.28   3
  -4   4   2 16465.6 944.664   3
  -4   4   2 16549.1 944.787   1
  -4  -4   1 48201.1 2370.37   3
  -4   4   1 50533.1 1612.66   3
  -4   4   1 54418.1 1648.33   1
  -4  -4   0 12036.9 1197.13   3
  -4   4   0 10542.3 738.008   3
  -4   4   0 10558.8 713.355   1
  -4   4  -1 2795.04 362.239   1
   4   4   1 2369.82 210.831   1
  -4  -4  -1 2299.50 574.380   3
  -4   4  -1 2711.38 386.579   3
  -4  -4  -2-24.8307 259.509   3
  -4   4  -2 5.91103 119.071   3
  -4   4  -3 7213.06 673.525   3
  -4  -4  -3 6679.10 922.993   3
   4  -4   3 7072.19 699.137   1
  -4   4  -4 17344.3 1065.71   3
  -4  -4  -4 19039.8 1531.56   3
   4  -4   4 21160.6 1239.42   1
  -4  -4  -5 34256.8 2062.28   3
   4  -4   5 33431.0 1628.68   1
   4  -4   6-28.1905 187.576   1
   4  -4   7 29559.9 1647.48   1
   4  -4   8 634.767 351.388   1
   4   4   9 272.157 234.361   1
   4  -4   9 10.9121 327.427   1
   4   4  10 5284.69 696.743   1
   4  -4  10 4869.47 762.345   1
   4   4  11 8796.40 920.438   1
   4  -4  11 8928.94 1091.77   1
   4  -4  12 2820.69 647.144   1
   4   4  12 2151.70 486.501   1
   4  -4  13 5915.02 952.322   1
   4   4  13 5247.73 808.575   1
   4  -4  14 813.659 432.298   1
   4   4  14 257.509 324.801   1
   4   4  15 583.766 367.540   1
  -4   5  13 30.2888 257.824   2
  -4   5  12 21371.1 1593.61   2
  -4   5  11 857.566 311.941   2
  -4  -5  11 1525.97 532.742   3
  -4  -5  10-93.9537 193.027   1
  -4  -5  10 421.252 350.300   3
  -4  -5   9 638.466 259.942   1
  -4  -5   9 714.736 460.854   3
  -4  -5   8 73183.4 3283.03   3
  -4  -5   8 62018.1 1887.94   1
  -4  -5   7 1308.49 277.653   1
  -4  -5   7 771.933 447.098   3
  -4  -5   6 23508.4 1813.83   3
  -4  -5   6 21690.7 971.015   1
   4  -5  -5 799.284 287.251   3
  -4  -5   5 597.134 419.383   3
   4  -5  -4 388.850 195.461   3
  -4  -5   4 1019.96 509.941   3
   4  -5  -3 17256.3 1007.70   3
   4   5  -3 15403.5 835.101   2
  -4  -5   3 14856.7 1389.45   3
  -4   5   3 17407.0 925.735   3
   4   5  -2 21870.3 911.913   2
  -4  -5   2 22624.5 1685.65   3
   4   5  -2 19064.1 485.310   1
  -4   5   2 21291.3 961.004   3
   4   5  -1 50517.1 1225.42   2
  -4  -5   1 50168.2 2508.26   3
  -4   5   1 50597.6 1425.01   3
   4   5  -1 46442.2 780.943   1
   4   5   0 38747.4 937.305   2
  -4  -5   0 37877.1 2171.10   3
  -4   5   0 39998.8 1250.05   3
   4   5   0 36388.3 821.145   1
   4   5   1 1629.44 212.015   1
  -4   5  -1 1439.86 244.932   3
  -4  -5  -2 2931.63 610.228   3
  -4   5  -2 2746.52 376.528   3
  -4  -5  -3 395.572 284.613   3
  -4   5  -3 443.655 177.099   3
  -4   5  -4 9226.10 739.940   3
  -4  -5  -4 8600.11 1080.28   3
   4  -5   4 8626.54 852.932   1
  -4  -5  -5 188.244 350.044   3
   4  -5   5-239.634 347.723   1
   4  -5   6 11356.3 1039.82   1
   4  -5   7 14153.7 1214.62   1
   4  -5   8 472.175 231.836   1
   4  -5   9 6388.94 901.534   1
   4  -5  10 19383.0 1558.86   1
   4  -5  11 8573.12 1102.01   1
   4   5  12-5.27456 207.788   1
   4  -5  12 478.993 290.554   1
   4   5  13 1000.45 480.061   1
   4  -5  13 501.520 266.400   1
   4  -5  14 1239.79 487.360   1
   4   5  14 2111.68 521.083   1
  -4   6  13 504.320 380.372   2
  -4   6  12 640.418 382.990   2
  -4  -6  12 391.108 417.031   3
  -4  -6  11 1518.97 565.643   3
  -4  -6  10 15251.0 1630.25   3
  -4  -6   9 5118.17 633.739   1
  -4  -6   9 5725.29 1045.52   3
  -4  -6   8 12416.6 1424.57   3
  -4  -6   8 8772.24 771.421   1
  -4  -6   7 4911.25 528.194   1
  -4  -6   7 4556.41 898.567   3
  -4  -6   6 22443.5 1829.73   3
  -4  -6   5 42562.5 2470.54   3
  -4  -6   4 14690.1 1443.65   3
  -4  -6   3 8904.82 1116.42   3
   4   6  -2 21888.4 949.042   2
  -4  -6   2 22833.4 1760.74   3
   4   6  -2 22571.7 713.604   1
   4   6  -1 8385.85 542.688   2
  -4   6   1 9071.66 492.341   3
  -4  -6   1 7816.90 1032.85   3
   4   6  -1 8592.19 457.321   1
  -4  -6   0 29814.5 2003.63   3
  -4   6   0 27231.5 807.639   3
   4   6   0 29369.1 927.213   1
   4   6   0 27288.0 869.897   2
  -4   6  -1 6580.20 416.360   3
   4   6   1 7354.26 520.899   1
  -4  -6  -1 6385.28 950.954   3
   4   6   1 6801.36 391.572   2
  -4  -6  -2 33627.2 2129.28   3
  -4   6  -2 32854.8 1049.37   3
  -4  -6  -3 615.072 415.424   3
  -4   6  -3 879.611 229.442   3
  -4   6  -4 25787.9 1143.95   3
  -4  -6  -4 22550.1 1801.36   3
  -4  -6  -5 10668.9 1261.53   3
   4  -6   5 8167.29 922.846   1
  -4  -6  -6 2244.98 627.467   3
   4  -6   6 1889.11 473.549   1
   4  -6   7 26753.0 1735.69   1
   4  -6   8 10646.2 1135.61   1
   4  -6   9 241.282 244.028   1
   4  -6  10-32.1006 296.691   1
   4  -6  11-337.038 288.369   1
   4  -6  12 9840.12 1259.41   1
   4   6  13 2450.58 541.657   1
   4  -6  13 2447.44 650.867   1
   4   6  14 283.658 290.762   1
  -4  -7  12 23809.9 2185.40   3
  -4  -7  11 1804.89 708.343   3
  -4  -7  10 2160.71 739.195   3
  -4  -7   9-419.233 453.782   3
  -4  -7   8 6099.84 670.500   1
  -4  -7   8 6688.27 1087.87   3
  -4  -7   7 1612.26 563.261   3
  -4  -7   6 865.635 560.902   3
  -4  -7   5 19768.3 1744.37   3
  -4  -7   4 48980.6 2720.24   3
  -4  -7   3 3598.77 705.522   3
  -4  -7   2 20718.2 1741.92   3
  -4  -7   1 3356.34 734.178   3
  -4  -7   0 29155.8 2060.50   3
  -4  -7  -1 6509.57 988.823   3
  -4  -7  -2 601.678 427.056   3
  -4  -7  -3 597.144 307.602   3
  -4  -7  -4 4651.71 831.203   3
  -4  -7  -5 646.854 477.830   3
  -4  -7  -6 11592.7 1371.11   3
   4  -7   6 9656.18 1088.25   1
  -4  -7  -7 2143.15 694.168   3
   4  -7   7 2242.70 563.125   1
   4  -7   8 3263.72 728.204   1
   4  -7   9 63.1767 282.272   1
   4  -7  10 6671.25 1039.47   1
   4  -7  11 1520.95 502.814   1
   4  -7  12-43.9868 383.642   1
  -4  -8  11 9845.88 1450.54   3
  -4  -8  10 2224.92 727.564   3
  -4  -8   9 14726.1 1661.13   3
  -4  -8   8-321.263 394.645   3
  -4  -8   7 2448.96 668.643   3
  -4  -8   6 8812.31 1253.99   3
  -4  -8   5 8233.54 1191.60   3
  -4  -8   4 11045.4 1351.03   3
  -4  -8   3 30.7567 286.375   3
  -4  -8   2 756.900 361.464   3
  -4  -8   1 42283.6 2532.41   3
  -4  -8   0 434.268 490.163   3
  -4  -8  -1 13919.6 1483.50   3
  -4  -8  -2 16709.2 1635.78   3
  -4  -8  -3 25774.9 2017.65   3
  -4  -8  -4 4798.29 919.537   3
  -4  -8  -5 7090.85 1095.79   3
  -4  -8  -6-249.007 334.863   3
   4  -8   7-204.782 318.915   1
  -4  -8  -7-371.383 365.288   3
  -4  -8  -8 1424.51 635.522   3
   4  -8   8 567.964 335.448   1
   4  -8   9 1816.17 515.828   1
   4  -8  10-77.0111 331.600   1
   4  -8  11 615.136 349.099   1
   4  -8  12-11.6090 320.368   1
  -4  -9  11 7945.75 1310.62   3
  -4  -9  10-174.422 366.622   3
  -4  -9   9 2729.83 821.629   3
  -4  -9   8 917.166 450.457   3
  -4  -9   7 1025.27 553.468   3
  -4  -9   6 1147.01 453.661   3
  -4  -9   5-45.6843 445.072   3
  -4  -9   4 415.945 479.616   3
  -4  -9   3 21186.3 1910.16   3
  -4  -9   2 551.842 534.107   3
  -4  -9   1-194.871 484.376   3
  -4  -9   0 801.952 569.726   3
  -4  -9  -1 24305.5 2004.65   3
  -4  -9  -2 372.164 380.218   3
  -4  -9  -3 154.072 398.066   3
  -4  -9  -4 4478.87 940.443   3
  -4  -9  -5 10258.0 1399.89   3
  -4  -9  -6 696.630 545.054   3
  -4  -9  -7 3803.31 888.500   3
   4  -9   8 6405.09 1037.86   1
  -4  -9  -8 7181.46 1207.40   3
  -4  -9  -9 3545.38 896.493   3
   4  -9   9 4774.74 981.450   1
   4  -9  10 576.457 433.878   1
   4  -9  11 4985.96 980.648   1
  -4 -10  10-46.8515 435.314   3
  -4 -10   9 584.301 403.053   3
  -4 -10   8-805.956 574.678   3
  -4 -10   7 5461.25 1052.09   3
  -4 -10   6 3596.69 856.313   3
  -4 -10   5-154.809 412.598   3
  -4 -10   4 427.092 421.380   3
  -4 -10   3 4711.83 974.328   3
  -4 -10   2-19.8929 488.057   3
  -4 -10   1 22292.6 1965.89   3
  -4 -10   0 9093.19 1292.55   3
  -4 -10  -1 189.885 349.722   3
  -4 -10  -2 2784.07 755.355   3
  -4 -10  -3 7177.00 1168.94   3
  -4 -10  -4 652.884 471.583   3
  -4 -10  -5 2120.49 653.966   3
  -4 -10  -6 2632.69 762.598   3
  -4 -10  -7 239.523 448.391   3
  -4 -10  -8 3734.92 948.958   3
  -4 -10  -9 10592.9 1516.10   3
   4 -10   9 11882.3 1492.39   1
   4 -10  10 1360.73 553.968   1
  -4 -11   8 1549.13 597.649   3
  -4 -11   7 1402.06 619.365   3
  -4 -11   6 311.483 374.621   3
  -4 -11   5 437.104 373.358   3
  -4 -11   4 3741.54 868.435   3
  -4 -11   3 6348.81 1098.61   3
  -4 -11   2 5626.99 1029.49   3
  -4 -11   1 587.723 461.192   3
  -4 -11   0 198.371 369.270   3
  -4 -11  -1 1592.54 650.553   3
  -4 -11  -2 1914.35 615.171   3
  -4 -11  -3 669.622 497.304   3
  -4 -11  -4-532.660 422.061   3
  -4 -11  -5 6727.47 1176.08   3
  -4 -11  -6 1597.98 617.978   3
  -4 -11  -7 2952.24 830.571   3
  -4 -11  -8 1198.57 683.504   3
  -4 -12   7 2778.53 808.897   3
  -4 -12   6 6008.29 1117.87   3
  -4 -12   5-196.973 488.918   3
  -4 -12   4 6926.83 1210.33   3
  -4 -12   3 15576.6 1769.61   3
  -4 -12   2 15138.7 1735.38   3
  -4 -12   1-139.055 422.189   3
  -4 -12   0 10090.3 1423.01   3
  -4 -12  -1-216.452 457.606   3
  -4 -12  -2-185.201 339.556   3
  -4 -12  -3 4657.64 966.591   3
  -4 -12  -4 1429.40 607.229   3
  -4 -12  -5-104.482 286.897   3
  -4 -12  -6 1828.73 661.220   3
  -4 -13   5-116.505 450.688   3
  -4 -13   4 500.481 465.102   3
  -4 -13   3 77.3315 395.473   3
  -4 -13   2 14742.7 1771.73   3
  -4 -13   1-280.760 606.586   3
  -4 -13   0-181.963 320.824   3
  -4 -13  -1-660.762 615.428   3
  -4 -13  -2 1054.18 576.500   3
  -4 -13  -3 985.237 459.545   3
  -4 -13  -4-119.551 533.951   3
  -4 -13  -5-156.122 537.352   3
  -4 -14   2-244.981 428.554   3
  -4 -14   1 1036.19 416.770   3
  -4 -14   0 450.564 389.172   3
  -4 -14  -1 266.927 379.102   3
  -5   0  12-304.015 340.896   2
  -5   0  11 36541.8 1959.98   2
  -5   0  10-35.4682 251.729   2
  -5   0   9 3.96820 267.951   2
  -5   0   9 312.649 421.354   3
  -5   0   8-139.600 164.610   2
  -5   0   8-146.725 366.398   3
  -5   0   7 22191.9 1699.52   3
  -5   0   7 22605.3 1277.69   2
  -5   0   6 384.807 238.645   2
  -5   0   6-361.957 318.465   3
  -5   0   5 3241.29 459.418   2
  -5   0   5 3111.11 660.613   3
  -5   0   4-83.6757 155.552   2
  -5   0   4-572.700 434.519   3
  -5   0   3 3843.76 425.415   2
  -5   0   3 2858.08 626.524   3
  -5   0   2 57.5681 146.090   2
  -5   0   2-13.5365 311.884   3
  -5   0   1 54937.2 1277.55   2
  -5   0   1 54889.1 2466.41   3
  -5   0   0-10.8244 85.3569   2
  -5   0   0-240.180 357.869   3
  -5   0  -1 63413.2 2643.38   3
  -5   0  -1 56837.6 863.945   2
  -5   0  -2 210.216 246.823   3
  -5   0  -3 65352.6 2727.84   3
   5   0   3 69333.9 1508.80   1
  -5   0  -4-188.800 329.303   3
   5   0   4-60.5359 137.071   1
  -5   0  -5 1631.93 447.033   3
   5   0   5 1300.20 283.819   1
  -5   0  -6 403.946 355.738   3
   5   0   6 42.3332 167.571   1
   5   0   7 13695.4 967.168   1
   5   0   8 295.592 245.555   1
   5   0   9 3617.29 579.468   1
   5   0  10 742.466 456.186   1
   5   0  11 76936.9 2806.23   1
   5   0  12 207.318 254.215   1
   5   0  13-158.672 228.185   1
   5   0  14 654.896 480.248   1
  -5   1  13 4487.24 755.861   2
  -5   1  12-325.928 251.417   2
  -5   1  11 727.134 306.279   2
  -5   1  10 5531.03 756.107   2
  -5  -1  10 6487.08 1056.04   3
  -5   1   9 26027.8 1532.39   2
  -5  -1   9 26525.7 2008.79   3
  -5   1   9 28772.7 2009.50   3
  -5   1   8 516.839 247.362   2
  -5  -1   8 530.702 326.877   3
  -5   1   8 328.057 376.796   3
  -5  -1   8 930.361 332.332   2
  -5   1   7 1839.39 402.451   2
  -5  -1   7 1500.82 530.036   3
  -5  -1   7 2256.24 430.979   2
  -5   1   6 3924.88 544.154   2
  -5  -1   6 4760.86 838.892   3
  -5   1   6 3811.27 676.983   3
  -5  -1   6 4206.42 525.399   2
  -5   1   5 1384.11 302.344   2
  -5  -1   5 1117.59 379.452   3
  -5   1   5 1248.61 430.833   3
  -5  -1   5 1706.66 330.085   2
  -5   1   4 3908.14 465.775   2
  -5  -1   4 2834.17 620.643   3
  -5   1   4 3933.87 685.636   3
  -5  -1   4 3729.76 432.279   2
  -5   1   3 77928.2 1925.98   2
  -5  -1   3 85457.2 3219.83   3
  -5   1   3 85175.3 2970.03   3
  -5   1   2 323.526 185.706   2
  -5  -1   2 135.821 372.987   3
  -5   1   2-214.383 371.944   3
  -5  -1   1 107531. 3565.73   3
  -5   1   1 105517. 1911.96   2
  -5   1   1 104250. 3267.48   3
  -5  -1   0 5029.94 822.321   3
  -5   1   0 3973.69 646.914   3
  -5  -1  -1 65198.2 2764.27   3
  -5   1  -1 66952.1 2635.60   3
  -5  -1  -2 4867.43 801.116   3
  -5   1  -2 5953.25 832.603   3
  -5  -1  -3 207.978 311.953   3
  -5   1  -3 503.248 290.116   3
   5   1   3 429.481 119.731   1
  -5  -1  -4 5160.90 819.313   3
  -5   1  -4 4715.49 736.363   3
   5  -1   4 5468.16 526.622   1
   5   1   4 5863.25 475.381   1
   5   1   5 118.665 151.758   1
  -5   1  -5-126.314 305.440   3
  -5  -1  -5 186.955 270.349   3
   5  -1   5 3.30359 125.756   1
  -5   1  -6 2207.74 526.398   3
   5   1   6 1808.33 335.690   1
  -5  -1  -6 2354.43 597.983   3
   5  -1   6 1691.94 370.323   1
   5   1   7 5943.41 607.376   1
   5  -1   7 5079.34 630.777   1
   5  -1   8 536.066 243.606   1
   5   1   8 478.406 264.690   1
   5  -1   9 41860.2 1965.33   1
   5   1   9 46183.4 1911.60   1
   5  -1  10 9469.78 993.568   1
   5   1  10 9056.67 915.395   1
   5  -1  11 5012.53 793.162   1
   5   1  11 4833.13 736.388   1
   5  -1  12 672.381 403.843   1
   5   1  12 502.273 344.017   1
   5  -1  13 2320.34 551.182   1
   5   1  13 2220.98 551.482   1
   5  -1  14 192.084 274.502   1
  -5   2  13 3141.49 631.514   2
  -5   2  12 16762.3 1401.30   2
  -5   2  11 324.834 254.498   2
  -5  -2  11-6.79721 265.305   3
  -5   2  10 33783.0 1825.66   2
  -5  -2  10 33194.3 2382.75   3
  -5   2   9 510.604 330.473   2
  -5  -2   9 444.232 453.876   3
  -5   2   8 2234.98 469.759   2
  -5  -2   8 1900.61 591.309   3
  -5   2   8 2263.15 578.309   3
  -5   2   7 931.648 304.561   2
  -5  -2   7 204.015 345.232   3
  -5   2   7 1070.41 425.494   3
  -5   2   6 14097.6 1002.71   2
  -5  -2   6 16022.5 1548.09   3
  -5   2   6 15806.5 1322.65   3
  -5   2   5-58.7369 177.877   2
  -5  -2   5-90.4271 373.396   3
  -5   2   5-245.091 300.077   3
  -5  -2   4-573.661 490.619   3
  -5   2   4-135.514 295.912   3
  -5  -2   3 2668.35 603.396   3
  -5   2   3 1272.04 373.862   3
  -5  -2   2 80478.7 3222.39   3
  -5   2   2 80030.5 2735.71   3
  -5  -2   1 46161.5 2417.08   3
  -5   2   1 41827.6 1970.04   3
  -5  -2   0 55052.9 2634.25   3
  -5   2   0 52307.4 2220.57   3
  -5  -2  -1 221.733 383.210   3
  -5   2  -1 432.083 336.865   3
  -5  -2  -2 86992.0 3313.08   3
  -5   2  -2 83865.1 2829.64   3
  -5  -2  -3 956.347 259.598   3
  -5   2  -3 947.019 359.913   3
   5   2   3 883.509 146.797   1
   5   2   4 271.498 116.073   1
   5  -2   4 42.9633 121.242   1
  -5  -2  -4 7.54143 389.835   3
  -5   2  -4 364.314 223.427   3
  -5   2  -5 136.680 192.017   3
  -5  -2  -5 615.482 381.453   3
   5   2   5 455.130 160.806   1
   5  -2   5 1.68244 153.069   1
  -5   2  -6 15201.3 1293.74   3
  -5  -2  -6 14101.7 1420.15   3
   5  -2   6 17149.3 1126.63   1
   5   2   6 16425.2 901.581   1
   5   2   7 1445.21 327.222   1
   5  -2   7 1088.01 360.804   1
   5   2   8 4205.95 544.984   1
   5  -2   8 3589.16 579.841   1
   5   2   9 80.8438 176.607   1
   5  -2   9-223.728 311.669   1
   5  -2  10 21096.7 1528.68   1
   5   2  10 20385.5 1349.18   1
   5  -2  11 15861.6 1365.05   1
   5   2  11 15817.7 1251.18   1
   5  -2  12 215.758 303.321   1
   5   2  12 311.463 282.752   1
   5  -2  13-127.877 372.707   1
   5  -2  14-123.586 316.573   1
  -5   3  13 313.337 264.775   2
  -5   3  12 1552.03 476.279   2
  -5   3  11 460.519 328.139   2
  -5  -3  11 761.496 509.272   3
  -5   3  10 63249.9 2550.32   2
  -5  -3  10 72068.4 3537.68   3
  -5   3   9 422.292 258.672   2
  -5  -3   9 958.750 669.865   3
  -5   3   8 46764.7 2025.26   2
  -5  -3   8 50371.7 2834.69   3
  -5   3   7 4828.95 635.972   2
  -5  -3   7 3526.82 774.843   3
  -5   3   7 5037.06 786.296   3
  -5   3   6 6936.47 860.422   3
  -5  -3   6 3654.47 765.450   3
  -5  -3   5 2404.91 638.073   3
  -5   3   5 1847.08 445.897   3
  -5  -3   4 3103.11 701.868   3
  -5   3   4 2375.74 491.595   3
  -5  -3   3 2247.11 587.356   3
  -5   3   3 1787.09 447.920   3
  -5  -3   2 6775.62 1007.59   3
  -5   3   2 6477.17 734.561   3
  -5  -3   1 302.357 279.241   3
  -5   3   1-310.545 309.422   3
  -5  -3   0 101651. 3698.92   3
  -5   3   0 106715. 2980.89   3
  -5  -3  -1 1371.34 563.336   3
  -5   3  -1 1507.71 390.094   3
  -5  -3  -2 405.539 355.737   3
  -5   3  -2 571.181 298.285   3
  -5  -3  -3 528.227 430.194   3
  -5   3  -3 331.402 264.775   3
  -5  -3  -4 9732.82 1182.65   3
  -5   3  -4 9732.73 972.192   3
   5  -3   4 10154.3 837.311   1
  -5   3  -5-237.327 352.173   3
  -5  -3  -5-594.097 501.963   3
   5  -3   5-168.930 221.238   1
   5   3   5 31.6976 102.576   1
  -5   3  -6 1509.49 424.674   3
   5   3   6 1159.63 253.812   1
  -5  -3  -6 529.737 372.501   3
   5  -3   6 495.495 208.081   1
  -5  -3  -7 1178.53 517.533   3
   5   3   7 2182.03 378.408   1
   5  -3   7 1777.25 431.740   1
   5   3   8 4642.28 563.304   1
   5  -3   8 3870.07 616.861   1
   5   3   9 3459.84 523.060   1
   5  -3   9 3064.36 582.717   1
   5  -3  10 15393.5 1364.79   1
   5   3  10 13225.8 1062.61   1
   5  -3  11 254.574 233.289   1
   5  -3  12 6672.23 964.936   1
   5  -3  13 1044.51 417.730   1
   5  -3  14 216.132 288.489   1
  -5   4  12 5131.49 808.282   2
  -5  -4  12 6290.19 1186.71   3
  -5   4  11 3086.93 624.260   2
  -5  -4  11 3960.76 962.157   3
  -5   4  10 9107.05 1000.18   2
  -5  -4  10 8535.94 1299.92   3
  -5   4   9 127.157 220.212   2
  -5  -4   9-70.7420 369.222   3
  -5  -4   8 11585.1 1399.63   3
  -5  -4   7-575.780 362.696   3
  -5  -4   6 906.382 491.079   3
  -5  -4   5 3333.27 781.659   3
  -5   4   5 3501.69 576.508   3
  -5  -4   4 152.412 405.515   3
  -5   4   4 271.254 207.507   3
  -5  -4   3-61.0012 383.573   3
  -5   4   3 65.2201 202.859   3
  -5  -4   2 25160.8 1926.74   3
  -5   4   2 22955.6 1305.83   3
  -5  -4   1 895.166 433.864   3
  -5   4   1 1678.97 369.036   3
  -5   4   0 7509.73 762.719   3
  -5  -4   0 7184.85 1034.43   3
  -5  -4  -1 1434.05 535.258   3
  -5   4  -1 1381.33 292.467   3
  -5  -4  -2 23758.6 1860.49   3
  -5   4  -2 24715.9 1403.92   3
  -5  -4  -3 2106.22 584.307   3
  -5   4  -3 2409.28 466.563   3
  -5  -4  -4 175.767 290.468   3
  -5   4  -4 2156.62 489.033   3
   5  -4   5-17.6737 223.619   1
  -5   4  -5 192.614 221.743   3
  -5  -4  -5-438.311 499.057   3
  -5   4  -6 1768.16 447.172   3
  -5  -4  -6 1981.86 651.275   3
   5  -4   6 1855.87 446.053   1
  -5  -4  -7 2128.87 633.477   3
   5  -4   7 1857.90 467.120   1
   5  -4   8 12822.8 1175.26   1
   5  -4   9-414.114 473.697   1
   5  -4  10 422.058 286.331   1
   5  -4  11 1052.18 429.505   1
   5  -4  12 3634.25 805.733   1
   5  -4  13 3054.47 713.742   1
  -5   5  12 2482.07 572.368   2
  -5   5  11-57.9308 273.268   2
  -5  -5  11-362.256 404.277   3
  -5   5  10 7416.86 912.800   2
  -5  -5  10 7339.74 1212.14   3
  -5  -5   9 40924.8 2755.28   3
  -5  -5   8 8287.93 1216.43   3
  -5  -5   7 16236.9 1695.69   3
  -5  -5   6-318.510 329.027   3
  -5  -5   5 8344.34 1177.86   3
  -5   5   4 5468.21 641.390   3
  -5  -5   4 4889.32 910.770   3
  -5  -5   3 787.335 331.866   3
  -5   5   3 1779.51 372.835   3
  -5  -5   2 2495.91 692.601   3
  -5   5   2 2273.47 401.724   3
  -5  -5   1 31297.2 2187.22   3
  -5   5   1 31153.6 1378.25   3
  -5  -5   0 20791.4 1794.01   3
  -5   5   0 20713.4 1114.67   3
  -5  -5  -1 39974.7 2475.96   3
  -5   5  -1 37777.5 1534.57   3
  -5  -5  -2 6393.02 1013.86   3
  -5   5  -2 5684.33 600.063   3
  -5   5  -3 8146.29 776.313   3
  -5  -5  -3 8400.08 1160.45   3
  -5  -5  -4 4461.31 869.270   3
  -5   5  -4 4373.54 587.310   3
  -5   5  -5 6772.68 754.209   3
  -5  -5  -5 4980.50 917.853   3
  -5   5  -6-520.012 255.659   3
   5  -5   6-200.823 194.684   1
  -5  -5  -6-190.690 407.119   3
  -5  -5  -7 1087.43 464.646   3
   5  -5   7 2225.08 571.470   1
  -5  -5  -8 2816.13 783.562   3
   5  -5   8 2704.90 571.619   1
   5  -5   9 5902.98 886.048   1
   5  -5  10 964.272 402.127   1
   5  -5  11 1740.35 481.209   1
   5  -5  12-1.00310 298.176   1
   5  -5  13 5738.92 1055.69   1
  -5   6  11 14846.3 1361.90   2
  -5  -6  11 17510.7 1911.77   3
  -5  -6  10 2016.14 796.044   3
  -5  -6   9 1379.92 609.198   3
  -5  -6   8 4784.36 978.459   3
  -5  -6   7 6501.90 1111.29   3
  -5  -6   6 1688.31 662.294   3
  -5  -6   5 6549.14 1078.81   3
  -5  -6   4 1952.29 712.722   3
  -5  -6   3 18954.6 1780.16   3
  -5  -6   2-324.426 461.176   3
  -5  -6   1 9093.20 1230.88   3
  -5  -6   0 7219.09 1110.03   3
  -5  -6  -1 27508.4 2137.46   3
  -5  -6  -2 1744.33 587.676   3
  -5  -6  -3 18550.5 1758.85   3
  -5  -6  -4-591.427 537.275   3
  -5  -6  -5 590.818 468.056   3
  -5  -6  -6 142.766 410.523   3
   5  -6   6 95.9182 207.964   1
  -5  -6  -7 34376.0 2498.05   3
   5  -6   7 33901.8 2027.97   1
  -5  -6  -8 2589.22 800.888   3
   5  -6   8 1536.49 482.842   1
  -5  -6  -9 251.686 311.414   3
   5  -6   9 479.924 375.944   1
   5  -6  10 827.524 296.019   1
   5  -6  11 8273.34 1177.47   1
   5  -6  12 785.449 505.323   1
  -5  -7  10 1703.93 708.117   3
  -5  -7   9 5351.24 1041.74   3
  -5  -7   8-22.5712 324.850   3
  -5  -7   7-375.678 369.226   3
  -5  -7   6 422.279 439.818   3
  -5  -7   5 14246.7 1639.61   3
  -5  -7   4 9380.16 1317.04   3
  -5  -7   3 5600.13 1035.73   3
  -5  -7   2-283.762 431.445   3
  -5  -7   1 2293.87 686.567   3
  -5  -7   0 3701.43 839.682   3
  -5  -7  -1 27439.0 2207.66   3
  -5  -7  -2 1946.55 724.678   3
  -5  -7  -3 712.723 385.533   3
  -5  -7  -4 1555.33 616.378   3
  -5  -7  -5 3047.30 761.630   3
  -5  -7  -6 203.594 259.606   3
  -5  -7  -7 1227.22 639.243   3
   5  -7   7 2192.42 630.660   1
   5  -7   8 6125.08 951.478   1
  -5  -7  -8 4931.13 1018.37   3
  -5  -7  -9 7951.12 1258.85   3
   5  -7   9 8852.65 1177.65   1
   5  -7  10 1357.68 499.375   1
   5  -7  11 1284.54 605.979   1
  -5  -8   9-819.804 491.643   3
  -5  -8   8 737.337 477.198   3
  -5  -8   7 4903.85 994.409   3
  -5  -8   6 3401.78 880.092   3
  -5  -8   5 5352.12 1050.99   3
  -5  -8   4 3882.56 900.475   3
  -5  -8   3 2513.69 746.613   3
  -5  -8   2 1594.07 535.900   3
  -5  -8   1 9279.94 1303.47   3
  -5  -8   0 1615.07 597.523   3
  -5  -8  -1 1793.13 617.466   3
  -5  -8  -2 26242.0 2210.09   3
  -5  -8  -3 6303.60 1081.99   3
  -5  -8  -4-129.059 488.913   3
  -5  -8  -5 476.700 387.900   3
  -5  -8  -6 3839.70 867.878   3
  -5  -8  -7 6865.38 1196.01   3
  -5  -8  -8 1297.52 729.961   3
   5  -8   8 917.708 453.151   1
   5  -8   9 367.215 418.704   1
   5  -8  10 731.471 420.339   1
   5  -8  11 955.773 419.711   1
  -5  -9   8-475.628 546.419   3
  -5  -9   7 3124.97 805.626   3
  -5  -9   6 4807.79 1031.19   3
  -5  -9   5 557.621 437.719   3
  -5  -9   4 29208.5 2409.44   3
  -5  -9   3 94.4450 468.833   3
  -5  -9   2-1323.30 595.155   3
  -5  -9   1-79.6301 513.216   3
  -5  -9   0 7808.08 1239.52   3
  -5  -9  -1 586.775 497.625   3
  -5  -9  -2 454.318 381.156   3
  -5  -9  -3 274.767 389.929   3
  -5  -9  -4 38.5055 357.246   3
  -5  -9  -5 4415.10 1013.98   3
  -5  -9  -6 2994.71 815.961   3
  -5  -9  -7 324.475 440.099   3
   5  -9  10 793.680 559.186   1
  -5 -10   6 13123.9 1682.06   3
  -5 -10   5-978.367 521.425   3
  -5 -10   4 5174.48 1064.22   3
  -5 -10   3 1167.84 613.009   3
  -5 -10   2 8858.72 1355.28   3
  -5 -10   1 3107.39 813.897   3
  -5 -10   0-19.5114 453.799   3
  -5 -10  -1 12118.5 1595.20   3
  -5 -10  -2 5228.76 1069.63   3
  -5 -10  -3 572.210 409.078   3
  -5 -10  -4-216.858 588.361   3
  -5 -10  -5 330.665 552.748   3
  -5 -10  -6 6101.77 1184.31   3
  -5 -11   4-215.429 390.749   3
  -5 -11   3 1821.37 721.800   3
  -5 -11   2 980.679 560.225   3
  -5 -11   1 316.087 479.576   3
  -5 -11   0-310.841 437.316   3
  -5 -11  -1-370.550 453.994   3
  -5 -11  -2-361.598 532.358   3
  -5 -11  -3 11085.9 1608.56   3
  -6   0  10 3892.18 872.158   3
  -6   0   9-173.992 263.609   3
  -6   0   9 395.418 269.537   2
  -6   0   8 36419.1 2437.21   3
  -6   0   8 33020.4 1683.49   2
  -6   0   7-400.080 215.475   2
  -6   0   7-315.058 310.990   3
  -6   0   6 976.998 271.107   2
  -6   0   6 1550.85 575.405   3
  -6   0   5-88.7465 152.695   2
  -6   0   5 602.095 395.007   3
  -6   0   4 53675.1 2744.64   3
  -6   0   3 245.729 335.323   3
  -6   0   2 120.819 260.065   3
  -6   0   1-2.61153 272.713   3
  -6   0   0 21576.2 1756.41   3
  -6   0  -1 338.420 382.816   3
  -6   0  -2 3071.24 682.772   3
  -6   0  -3 260.624 350.238   3
  -6   0  -4 38069.9 2322.84   3
  -6   0  -5-205.659 259.201   3
  -6   0  -6 3016.25 662.454   3
  -6   0  -7 167.893 259.037   3
  -6   0  -8 2591.93 705.011   3
  -6   0  -9-121.346 357.406   3
  -6   1  12 391.161 349.525   2
  -6   1  11-254.302 280.968   2
  -6  -1  11 146.594 381.350   3
  -6  -1  10 14111.5 1622.37   3
  -6   1  10 14574.6 1231.45   2
  -6   1   9 1416.31 375.290   2
  -6  -1   9 3209.35 792.800   3
  -6   1   9 2138.51 645.714   3
  -6   1   8-66.4115 236.547   2
  -6  -1   8 500.645 402.627   3
  -6   1   8-166.398 404.517   3
  -6   1   7 2293.95 442.454   2
  -6  -1   7 3270.22 774.429   3
  -6   1   7 2980.28 680.241   3
  -6   1   6 15134.4 1040.36   2
  -6  -1   6 16177.7 1604.83   3
  -6   1   6 15064.6 1466.71   3
  -6   1   5 5163.18 584.624   2
  -6  -1   5 5839.80 1005.46   3
  -6   1   5 6023.69 952.789   3
  -6   1   4 2843.51 416.259   2
  -6  -1   4 4940.32 921.157   3
  -6   1   4 3770.56 756.706   3
  -6  -1   3 433.336 345.248   3
  -6   1   3 406.472 315.530   3
  -6  -1   2 971.278 353.282   3
  -6   1   2 1390.79 442.589   3
  -6  -1   1 24073.5 1872.97   3
  -6   1   1 24657.3 1797.13   3
  -6  -1   0 26415.5 1966.28   3
  -6   1   0 25094.7 1808.67   3
  -6  -1  -1 871.201 431.711   3
  -6   1  -1 626.905 405.116   3
  -6  -1  -2 12625.1 1365.05   3
  -6   1  -2 11492.1 1219.42   3
  -6  -1  -3 1198.24 488.163   3
  -6   1  -3 1657.54 479.393   3
  -6   1  -4 11562.3 1256.34   3
  -6  -1  -4 8804.07 1154.88   3
  -6  -1  -5 768.916 416.420   3
  -6   1  -5 531.494 313.726   3
  -6  -1  -6 4582.58 869.892   3
  -6   1  -6 3720.54 746.657   3
  -6   1  -7 2641.71 661.197   3
  -6  -1  -7 3000.87 777.199   3
  -6   1  -8 5972.73 980.143   3
  -6  -1  -8 5358.60 969.770   3
  -6   1  -9 713.244 388.240   3
  -6  -1  -9 1687.15 546.782   3
  -6   2  11 7712.80 952.537   2
  -6   2  10-33.8766 302.405   2
  -6  -2  10 355.980 313.438   3
  -6   2   9 492.336 241.906   2
  -6  -2   9 541.462 493.340   3
  -6   2   8 6638.29 775.105   2
  -6  -2   8 9424.19 1295.33   3
  -6   2   8 7993.45 1084.91   3
  -6   2   7 1733.17 365.161   2
  -6  -2   7 1562.51 557.718   3
  -6   2   7 1238.14 457.889   3
  -6   2   6 12.1045 136.677   2
  -6  -2   6 307.884 457.027   3
  -6   2   6 269.199 255.809   3
  -6   2   5 11078.5 890.230   2
  -6  -2   5 12283.9 1446.74   3
  -6   2   5 11953.9 1234.23   3
  -6   2   4 10197.8 789.720   2
  -6   2   4 9127.43 1071.94   3
  -6  -2   4 9383.36 1240.56   3
  -6   2   3 5639.81 566.279   2
  -6  -2   3 6183.15 990.394   3
  -6   2   3 5918.50 872.075   3
  -6  -2   2-86.3021 387.868   3
  -6   2   2-510.665 360.961   3
  -6   2   1 8840.63 1040.72   3
  -6  -2   1 7888.50 1120.37   3
  -6  -2   0 5125.93 935.359   3
  -6   2   0 5150.61 793.076   3
  -6  -2  -1 19164.1 1712.92   3
  -6   2  -1 18629.3 1505.92   3
  -6  -2  -2 111.967 301.542   3
  -6   2  -2 1182.53 452.048   3
  -6  -2  -3 38.6811 378.703   3
  -6   2  -3 211.614 306.179   3
  -6   2  -4 12973.2 1297.73   3
  -6  -2  -4 9811.11 1272.09   3
  -6  -2  -5 15401.1 1604.63   3
  -6   2  -5 15909.1 1446.20   3
  -6  -2  -6 2298.66 619.085   3
  -6   2  -6 3251.96 680.306   3
  -6   2  -7 498.303 405.594   3
  -6  -2  -7 290.015 378.240   3
  -6   2  -8 364.817 285.011   3
  -6  -2  -8 285.973 385.461   3
  -6   2  -9 4117.79 838.929   3
  -6  -2  -9 5711.80 1051.17   3
  -6  -2 -10-369.313 287.629   3
  -6   3  11 5140.97 792.446   2
  -6   3  10 4969.53 747.411   2
  -6  -3  10 4925.21 999.656   3
  -6   3   9 13126.8 1156.47   2
  -6  -3   9 14671.9 1697.80   3
  -6   3   8 212.630 179.761   2
  -6  -3   8 522.305 389.517   3
  -6   3   7 13563.0 1088.74   2
  -6  -3   7 14727.1 1653.90   3
  -6   3   7 13237.2 1302.35   3
  -6   3   6 421.318 173.112   2
  -6  -3   6 895.894 425.284   3
  -6   3   6 463.384 260.022   3
  -6   3   5 5675.32 656.562   2
  -6  -3   5 7863.79 1196.37   3
  -6   3   5 6706.35 879.204   3
  -6  -3   4 180.081 423.009   3
  -6   3   4-245.511 312.256   3
  -6  -3   3 29272.4 2216.33   3
  -6   3   3 28237.1 1767.11   3
  -6  -3   2 226.699 334.504   3
  -6   3   2-194.552 255.640   3
  -6  -3   1 66676.4 3277.95   3
  -6   3   1 67403.7 2677.77   3
  -6  -3   0 1998.73 615.090   3
  -6   3   0 987.395 296.065   3
  -6  -3  -1 1504.95 587.811   3
  -6   3  -1 861.113 290.220   3
  -6   3  -2 11816.5 1145.22   3
  -6  -3  -2 10692.4 1350.35   3
  -6  -3  -3 37143.2 2463.31   3
  -6   3  -3 37020.7 2072.13   3
  -6  -3  -4 531.259 399.833   3
  -6   3  -4 350.417 224.805   3
  -6  -3  -5-302.411 364.885   3
  -6   3  -5 92.4944 261.800   3
  -6  -3  -6-343.385 411.242   3
  -6   3  -6-138.345 193.583   3
  -6   3  -7 6204.72 928.159   3
  -6  -3  -7 4512.32 931.510   3
  -6   3  -8 35.9770 242.845   3
  -6  -3  -8 770.105 523.083   3
  -6  -3  -9 1569.09 587.165   3
  -6   4  11 9022.03 1063.17   2
  -6   4  10-128.512 265.991   2
  -6   4   9 1967.19 487.417   2
  -6  -4   9 1451.72 543.578   3
  -6   4   8 2300.20 463.271   2
  -6  -4   8 1683.22 613.097   3
  -6   4   7 3476.27 569.960   2
  -6  -4   7 2646.02 724.018   3
  -6  -4   6 310.650 328.263   3
  -6  -4   5 2403.43 664.487   3
  -6  -4   4 1617.63 519.432   3
  -6  -4   3 41857.5 2719.28   3
  -6  -4   2 11585.6 1441.03   3
  -6  -4   1 12342.0 1488.71   3
  -6  -4   0 7892.33 1202.70   3
  -6  -4  -1 27652.6 2200.28   3
  -6  -4  -2 3357.73 875.011   3
  -6  -4  -3 429.206 297.731   3
  -6  -4  -4 1262.07 608.547   3
  -6  -4  -5 19073.9 1857.10   3
  -6  -4  -6 1540.11 653.466   3
  -6  -4  -7 2258.80 720.451   3
  -6  -4  -8 725.118 391.988   3
  -6  -4  -9 6845.04 1232.67   3
  -6   5  10 3083.12 622.451   2
  -6   5   9 38.9197 205.724   2
  -6   5   8 13.0345 183.290   2
  -6  -5   8 11.9620 406.870   3
  -6  -5   7 2965.33 851.361   3
  -6  -5   6 158.385 425.215   3
  -6  -5   5 6395.60 1109.68   3
  -6  -5   4 215.455 431.012   3
  -6  -5   3 1609.66 595.742   3
  -6  -5   2 27318.1 2248.82   3
  -6  -5   1-111.981 449.432   3
  -6  -5   0 13426.0 1565.12   3
  -6  -5  -1 9430.82 1315.56   3
  -6  -5  -2 6324.58 1129.99   3
  -6  -5  -3 11797.3 1495.80   3
  -6  -5  -4 3809.46 873.530   3
  -6  -5  -5 11.0746 446.155   3
  -6  -5  -6 1995.78 664.642   3
  -6  -5  -7 1744.25 665.260   3
  -6  -5  -8 2199.96 799.409   3
  -6  -6   7 456.572 532.733   3
  -6  -6   6 3306.10 899.598   3
  -6  -6   5 1220.45 507.563   3
  -6  -6   4 9774.22 1410.78   3
  -6  -6   3 1881.26 602.883   3
  -6  -6   2 3591.34 868.982   3
  -6  -6   1-538.770 480.580   3
  -6  -6   0 3924.19 878.947   3
  -6  -6  -1 4151.53 938.193   3
  -6  -6  -2 3080.88 845.988   3
  -6  -6  -3-192.909 494.501   3
  -6  -6  -4 10116.8 1431.77   3
  -6  -6  -5 233.099 286.192   3
  -6  -6  -6 429.595 432.372   3
  -6  -6  -7 196.927 391.655   3
  -6  -7   6 10014.3 1498.95   3
  -6  -7   5 3447.64 859.631   3
  -6  -7   4 4603.41 1000.09   3
  -6  -7   3 1993.79 712.483   3
  -6  -7   2 4143.96 937.708   3
  -6  -7   1 1526.78 664.556   3
  -6  -7   0 1500.92 562.215   3
  -6  -7  -1 3664.60 893.019   3
  -6  -7  -2 10256.2 1445.84   3
  -6  -7  -3-359.260 527.440   3
  -6  -7  -4 1222.06 542.804   3
  -6  -7  -5 290.615 365.371   3
  -6  -8   4 2805.65 853.783   3
  -6  -8   3 5031.54 1099.00   3
  -6  -8   2 222.994 298.141   3
  -6  -8   1 450.643 418.505   3
  -6  -8   0 1281.04 545.867   3
  -6  -8  -1 9441.74 1447.35   3
  -6  -8  -2-202.877 411.103   3
  -6  -8  -3 1888.13 766.876   3
  -6  -8  -4 3729.53 981.068   3
  -7   0   9-413.816 537.075   3
  -7   0   8 288.939 354.101   3
  -7   0   7-288.054 337.350   3
  -7   0   6 239.276 397.049   3
  -7   0   5 40543.7 2646.37   3
  -7   0   4-863.396 455.033   3
  -7   0   3 2331.01 647.744   3
  -7   0   2-1136.99 499.779   3
  -7   0   1 22440.0 1919.36   3
  -7   0   0-143.937 319.125   3
  -7   0  -1 10359.6 1304.29   3
  -7   0  -2-461.065 363.027   3
  -7   0  -3 72.2160 239.557   3
  -7   0  -4-205.048 293.449   3
  -7   0  -5 9712.88 1289.84   3
  -7   0  -6-9.11077 320.335   3
  -7   0  -7 6708.48 1120.64   3
  -7   0  -8-332.573 344.088   3
  -7   1   9-91.5171 508.341   3
  -7  -1   8 294.559 383.208   3
  -7   1   8 171.728 330.910   3
  -7  -1   7 14377.7 1686.65   3
  -7   1   7 15420.7 1631.52   3
  -7  -1   6 6427.51 1146.90   3
  -7   1   6 4983.72 902.613   3
  -7  -1   5-13.0635 325.448   3
  -7   1   5 874.777 420.537   3
  -7  -1   4 758.168 456.592   3
  -7   1   4 912.034 522.717   3
  -7   1   3 10982.6 1311.21   3
  -7  -1   3 10761.9 1399.01   3
  -7  -1   2-171.061 470.407   3
  -7   1   2-403.599 393.871   3
  -7  -1   1 1305.09 548.771   3
  -7   1   1 1027.42 424.373   3
  -7  -1   0-340.214 456.689   3
  -7   1   0-174.205 397.356   3
  -7  -1  -1 12266.0 1460.30   3
  -7   1  -1 14492.8 1508.37   3
  -7  -1  -2 1497.94 575.508   3
  -7   1  -2 1173.99 466.377   3
  -7  -1  -3 7116.12 1148.59   3
  -7   1  -3 8403.24 1172.54   3
  -7  -1  -4 62.7397 332.071   3
  -7   1  -4 67.8545 226.323   3
  -7  -1  -5 5715.59 1045.01   3
  -7   1  -5 6576.39 1079.51   3
  -7  -1  -6 9232.37 1329.99   3
  -7   1  -6 7499.89 1152.64   3
  -7  -1  -7 2023.26 645.260   3
  -7   1  -7 2748.12 722.669   3
  -7  -2   7 507.793 518.627   3
  -7  -2   6 19365.9 1978.79   3
  -7  -2   5 6392.39 1152.23   3
  -7  -2   4 4591.80 918.984   3
  -7  -2   3 6111.00 1075.56   3
  -7  -2   2-104.520 360.582   3
  -7  -2   1 11759.8 1468.71   3
  -7  -2   0 5602.89 1032.96   3
  -7  -2  -1 304.022 363.793   3
  -7  -2  -2 842.991 480.541   3
  -7  -2  -3 1675.57 670.473   3
  -7  -2  -4 3539.33 871.742   3
  -7  -2  -5 4491.86 952.879   3
  -7  -2  -6 1699.02 693.043   3
  -7  -2  -7 465.422 408.167   3
  -7  -3   6 8673.86 1363.72   3
  -7  -3   5 149.802 463.090   3
  -7  -3   4 6075.71 1117.11   3
  -7  -3   3-851.120 474.594   3
  -7  -3   2 4574.53 950.610   3
  -7  -3   1-837.627 490.401   3
  -7  -3   0 4213.06 942.707   3
  -7  -3  -1 494.559 438.914   3
  -7  -3  -2 12583.5 1558.71   3
  -7  -3  -3 3553.12 902.853   3
  -7  -3  -4-1128.55 536.841   3
  -7  -3  -5 2067.96 649.823   3
  -7  -4   5 11049.4 1573.95   3
  -7  -4   4 3979.53 926.430   3
  -7  -4   3 170.903 458.097   3
  -7  -4   2 517.453 317.187   3
  -7  -4   1 1235.76 515.952   3
  -7  -4   0 1342.03 643.778   3
  -7  -4  -1 3305.26 801.772   3
  -7  -4  -2 565.907 601.453   3
  -7  -4  -3 3076.96 806.822   3
  -7  -4  -4 10754.0 1490.16   3
  -7  -5   3 3402.51 862.255   3
  -7  -5   2 202.453 412.717   3
  -7  -5   1-336.001 522.082   3
  -7  -5   0 5750.39 1124.08   3
  -7  -5  -1 1163.22 564.794   3
  -7  -5  -2 2506.17 847.357   3
  -8  -1   0-823.436 480.329   3
   0   0   0    0.00    0.00   0
TITL 180917_s3_gjs in P2(1)/n
REM P2(1)/n (#14 in standard setting)
CELL 0.71073   5.860039  12.453475  13.668939  90.0000  91.5612  90.0000
ZERR    3.00   0.000461   0.001184   0.001020   0.0000   0.0069   0.0000
LATT  1
SYMM -x+1/2, y+1/2,-z+1/2
SFAC C H N O S
UNIT 36.00 36.00 6.00 9.00 3.00
TREF
HKLF 4
END
;
_shelx_hkl_checksum                86577
_olex2_submission_special_instructions  'No special instructions were received'
